# Supplementary material for: Identification of whole blood mRNA and microRNA biomarkers of tissue damage and immune function resulting from amphetamine exposure or heat stroke in adult male rats
Source: PLoS One. 2019 Feb 19;14(2):e0210273. doi: 10.1371/journal.pone.0210273 (PMC6380594; doi:10.1371/journal.pone.0210273)
Supplement: S4 Table — (XLSX) [file pone.0210273.s006.xlsx]

## Sheet: Treatment Summarry for All mRNA
S4 Table. Normalized expression levels for all gene transcripts returning at least one read for all four groups
		Control			AMPH normo			AMPH hyper			EIH
NCBI Gene Symbol		Mean ±	SE		Mean ±	SE		Mean ±	SE		Mean ±	SE
A130010J15Rik	ENSRNOG00000005558	75.701	3.297		92.649	4.004		84.017	5.827		83.848	7.805
A1cf	ENSRNOG00000033195	0.166	0.088		0.331	0.194		0.259	0.158		2.658	1.242
A230050P20Rik	ENSRNOG00000020580	246.811	30.899		263.865	33.082		137.239	9.051		131.227	6.72
A330021E22Rik	ENSRNOG00000006114	0.154	0.154		0.369	0.21		0.141	0.097		0.286	0.14
A3galt2	ENSRNOG00000005935	40.135	15.461		61.181	12.206		98.582	22.65		79.251	21.994
A430105I19Rik	ENSRNOG00000028910	2.312	0.606		2.584	0.685		2.731	0.646		3.734	0.861
A430107O13Rik	ENSRNOG00000021840	0.682	0.3		1.222	0.301		1.136	0.432		2.579	0.555
A4galt	ENSRNOG00000009736	0.391	0.187		0.244	0.129		0.752	0.435		1.277	0.539
A4gnt	ENSRNOG00000042649	4.821	0.896		1.406	0.51		1.907	0.836		1.737	0.712
A530016L24Rik	ENSRNOG00000013097	0.059	0.059		0.259	0.115		0	0		0.19	0.135
A630007B06Rik	ENSRNOG00000017018	188.47	11.85		206.368	13.705		188.701	11.706		199.348	13.365
A830010M20Rik	ENSRNOG00000023446	58.492	5.85		32.358	3.239		31.272	2.64		35.411	4.505
A930017K11Rik	ENSRNOG00000020212	0.053	0.053		0.137	0.093		0.813	0.408		0	0
Aaas	ENSRNOG00000013445	144.217	7.625		118.441	6.187		142.648	7.433		134.335	8.218
Aacs	ENSRNOG00000000967	1084.38	103.578		1491.65	125.704		1103.46	86.253		1026.36	115.505
Aadac	ENSRNOG00000013950	0.634	0.634		0.065	0.065		2.745	1.328		7.015	4.016
Aadac	ENSRNOG00000048352	0.476	0.476		0	0		1.049	0.662		2.597	1.613
Aadat	ENSRNOG00000011861	1.994	1.198		1.04	0.619		19.649	7.824		24.537	12.63
Aagab	ENSRNOG00000008424	161.709	5.755		113.388	5.771		116.246	4.698		110.477	4.949
Aak1	ENSRNOG00000018317	88.248	8.752		62.024	6.909		87.603	7.046		117.645	8.505
Aamdc	ENSRNOG00000012584	21.179	1.982		32.121	1.56		37.068	4.945		57.899	9.813
Aamp	ENSRNOG00000014399	1519.48	158.671		1669.49	185.955		1459.78	204.926		3925.46	921.612
Aanat	ENSRNOG00000011182	0.269	0.122		0.068	0.068		0.124	0.085		0	0
Aars	ENSRNOG00000018404	675.235	22.55		691.276	38.912		1182.88	150.485		1379.46	109.783
Aars2	ENSRNOG00000025808	99.305	8.707		69.512	5.825		64.168	4.602		63.904	6.879
Aarsd1	ENSRNOG00000020658	191.027	10.136		169.64	10.248		197.011	14.9		185.436	16.82
Aasdh	ENSRNOG00000002137	174.646	12.857		135.512	7.471		142.346	6.292		120.05	11.955
Aasdhppt	ENSRNOG00000005795	335.602	20.083		440.334	33.86		495.372	37.04		431.636	28.113
Aass	ENSRNOG00000039494	0.752	0.47		0.356	0.356		7.108	3.72		42.13	29.512
Aatf	ENSRNOG00000002778	95.245	4.28		85.975	5.061		95.313	6.159		90.284	6.128
Aatk	ENSRNOG00000004392	2.89	0.61		2.373	0.543		3.732	0.52		5.167	1.077
Abat	ENSRNOG00000002636	2.566	0.461		1.764	0.469		7.419	2.373		11.185	5.054
Abca1	ENSRNOG00000018126	40.873	3.419		55.98	5.788		91.169	22.001		116.791	13.483
Abca13	ENSRNOG00000025645	25.465	17.13		22.986	9.246		18.25	3.436		7.862	1.828
Abca14	ENSRNOG00000043296	0.056	0.056		0.217	0.162		0.122	0.122		0.12	0.082
Abca16	ENSRNOG00000015783	0	0		0.242	0.17		0.287	0.224		0.862	0.511
Abca17	ENSRNOG00000039656	7.396	0.963		5.75	0.685		5.552	0.611		5.328	0.787
Abca2	ENSRNOG00000014268	478.539	52.724		262.186	22.804		202.003	23.404		222.054	29.962
Abca4	ENSRNOG00000012892	461.036	62.982		467.548	35.637		467.618	46.336		640.543	128.123
Abca5	ENSRNOG00000004378	2.071	0.668		1.337	0.49		1.14	0.364		1.585	0.428
Abca6	ENSRNOG00000046890	1.231	0.626		1.341	0.407		4.583	1.87		9.029	4.868
Abca7	ENSRNOG00000012939	725.041	49.708		832.588	82.818		815.128	67.787		834.75	70.925
Abca8a	ENSRNOG00000004147	3.338	1.25		3.234	0.848		16.895	2.484		30.388	15.891
Abca8b	ENSRNOG00000004040	0.091	0.091		0.182	0.14		0.292	0.292		0.662	0.445
Abca9	ENSRNOG00000004295	0.418	0.235		0.396	0.259		0.274	0.15		0.245	0.14
Abcb10	ENSRNOG00000017993	754.088	78.2		713.078	49.449		768.808	42.941		929.712	74.366
Abcb11	ENSRNOG00000050860	17.317	2.649		15.353	2.278		26.611	6.219		47.955	13.877
Abcb1a	ENSRNOG00000008012	20.145	2.551		12.529	1.581		15.386	1.495		15.217	1.839
Abcb1b	ENSRNOG00000022719	1.094	0.364		1.763	0.916		0.794	0.253		0.644	0.294
Abcb4	ENSRNOG00000029207	97.315	12.506		93.121	5.786		116.456	10.597		167.157	19.941
Abcb6	ENSRNOG00000018697	235.77	17.113		295.126	18.3		295.504	19.688		457.601	65.158
Abcb7	ENSRNOG00000002790	100.264	8.686		62.386	4.106		61.683	4.997		61.904	4.964
Abcb8	ENSRNOG00000008557	161.711	13.802		111.201	7.007		120.896	7.473		110.916	9.641
Abcb9	ENSRNOG00000001082	13.684	2.384		15.344	2.512		16.648	1.718		26.434	4.03
Abcc1	ENSRNOG00000032748	310.501	25.491		178.918	12.185		213.841	19.124		264.731	27.438
Abcc10	ENSRNOG00000018863	162.041	15.001		115.275	11.413		94.244	7.332		94.952	9.04
Abcc2	ENSRNOG00000046727	3.894	1.012		2.105	0.71		16.393	6.068		24.128	12.513
Abcc3	ENSRNOG00000002948	101.241	14.237		96.563	11.593		131.849	12.394		132.208	14.851
Abcc4	ENSRNOG00000010064	187.644	21.67		189.274	12.849		233.641	31.472		285.183	33.639
Abcc5	ENSRNOG00000029178	723.247	68.694		532.563	31.266		1052.41	92.002		812.197	68.287
Abcc6	ENSRNOG00000028781	1.104	0.572		0.464	0.185		4.361	1.441		16.882	9.906
Abcc8	ENSRNOG00000021130	0	0		0.076	0.076		0.223	0.165		0.91	0.502
Abcc9	ENSRNOG00000036960	0.077	0.077		0.243	0.17		0.368	0.232		0.63	0.357
Abcd1	ENSRNOG00000018857	299.103	18.578		283.149	15.237		214.859	14.637		199.522	21.496
Abcd2	ENSRNOG00000015538	3.176	0.91		9.262	2.143		16.244	6.82		8.85	2.406
Abcd3	ENSRNOG00000011929	192.738	11.52		167.063	9.227		173.567	11.341		154.865	14.686
Abcd4	ENSRNOG00000011964	70.07	4.99		52.642	2.575		55.183	3.116		47.339	5.558
Abce1	ENSRNOG00000018345	734.03	34.689		606.478	30.561		708.24	25.337		762.699	31.174
Abcf1	ENSRNOG00000000799	649.177	28.585		562.618	20.663		658.453	21.971		679.289	26.32
Abcf2	ENSRNOG00000010609	401.048	25.591		325.3	18.483		343.183	15.167		351.211	16.163
Abcf3	ENSRNOG00000001710	447.727	18.537		508.026	15.545		508.902	19.25		494.121	18.038
Abcg1	ENSRNOG00000001158	834.109	68.825		676.824	75.731		640.681	38.492		983.015	54.676
Abcg2	ENSRNOG00000007041	62.273	6.582		105.822	12.552		137.94	9.193		122.684	19.388
Abcg3l1	ENSRNOG00000030216	122.271	6.544		95.019	8.426		80.587	5.947		71.122	7.492
Abcg3l3	ENSRNOG00000039890	33.629	2.906		23.276	2.357		17.971	2.041		18.21	2.63
Abcg4	ENSRNOG00000008862	42.243	3.162		39.591	2.138		56.729	5.421		80.572	8.457
Abcg5	ENSRNOG00000005250	0.347	0.172		0.216	0.115		0.806	0.275		0.658	0.221
Abcg8	ENSRNOG00000005420	0.577	0.188		0.604	0.396		0.483	0.217		0.865	0.397
Abhd1	ENSRNOG00000025689	57.97	3.439		46.707	2.401		48.445	3.954		42.484	3.639
Abhd10	ENSRNOG00000043107	57.485	2.085		59.359	5.399		47.74	4.261		49.648	4.39
Abhd11l1	ENSRNOG00000018910	64.649	4.283		59.975	4.248		56.809	5.799		59.536	5.556
Abhd12	ENSRNOG00000036934	219.397	14.255		219.915	11.406		260.13	14.172		242.3	15.444
Abhd13	ENSRNOG00000014598	218.617	9.064		188.038	6.086		186.398	6.918		184.017	9.179
Abhd14a	ENSRNOG00000011936	21.385	2.686		14.321	1.884		14.192	2.101		12.205	2.416
Abhd14b	ENSRNOG00000012073	14.548	1.332		17.98	2.415		32.452	7.632		44.121	14.7
Abhd15	ENSRNOG00000015002	45.182	3.779		37.781	3.285		38.254	3.388		40.903	4.503
Abhd16a	ENSRNOG00000000845	512.275	25.234		615.68	40.768		577.972	17.718		577.536	30.268
Abhd2	ENSRNOG00000017120	206.35	11.015		169.563	15.958		274.626	16.012		287.149	25.466
Abhd3	ENSRNOG00000029370	2.119	0.495		2.476	0.667		8.524	1.471		20.055	2.992
Abhd4	ENSRNOG00000009244	11575.2	1189.57		14586.3	1032.92		12379.6	1304.31		18894.3	2825.28
Abhd5	ENSRNOG00000000221	345.746	27.339		470.17	18.368		399.58	15.357		493.091	38.826
Abhd6	ENSRNOG00000008167	515.709	24.838		604.731	30.436		536.624	21.441		454.96	26.593
Abhd8	ENSRNOG00000000054	40.466	2.116		30.951	2.604		21.789	2.686		21.961	2.803
Abi1	ENSRNOG00000031325	2294.13	158.12		2459.06	104.883		2789.28	147.721		2804.31	160.666
Abi2	ENSRNOG00000017707	208.557	20.423		236.945	18.724		255.373	29.331		363.234	48.147
Abi3	ENSRNOG00000005575	366.381	31.616		194.771	15.42		306.815	35.46		269.848	38.094
Abi3bp	ENSRNOG00000001627	2.292	0.555		4.709	1.779		1.54	0.628		4.674	2.161
Abl1	ENSRNOG00000047356	299.756	25.481		253.281	19.73		252.438	13.609		252.812	24.939
Abl2	ENSRNOG00000004305	33.714	3.921		22.133	3.187		20.67	2.467		28.486	3.147
Ablim1	ENSRNOG00000013687	92.285	10.907		33.042	3.429		46.627	5.937		51.256	7.718
Ablim2	ENSRNOG00000007882	2.031	0.463		4.234	1.042		4.765	1.28		8.552	1.079
Ablim3	ENSRNOG00000019365	3.093	1.04		2.562	0.585		3.759	0.682		6.514	2.279
Abo	ENSRNOG00000046958	0.431	0.138		0.934	0.282		0.836	0.217		0.485	0.212
Abr	ENSRNOG00000022216	964.045	77.858		712.014	56.449		629.202	51.128		597.033	64.509
Abra	ENSRNOG00000007999	0.075	0.075		0.142	0.096		0.868	0.556		1.472	0.871
Abracl	ENSRNOG00000040145	962.186	53.514		1046.38	100.8		909.756	68.63		692.748	42.862
Abt1	ENSRNOG00000017585	182.781	8.47		219.15	12.61		191.849	8.957		196.812	14.102
Abtb1	ENSRNOG00000015762	7556.72	642.033		9076.08	534.214		9953.17	819.516		13217	1726.92
Abtb2	ENSRNOG00000008510	272.073	30.832		311.619	24.453		299.784	32.93		247.29	28.022
Acaa1a	ENSRNOG00000032908	196.06	13.858		257.04	15.129		196.64	10.11		136.978	16.94
Acaa2	ENSRNOG00000013766	273.111	17.406		326.298	16.049		427.086	35.394		366.97	57.795
Acaca	ENSRNOG00000034013	132.555	10.942		76.023	6.362		64.105	7.423		91.646	12.8
Acacb	ENSRNOG00000000658	2.431	0.456		2.259	1.019		1.966	0.478		6.057	1.57
Acad10	ENSRNOG00000037815	38.897	3.403		23.798	2.829		36.11	2.687		32.734	5.172
Acad11	ENSRNOG00000010940	102.01	13.88		128.849	17.089		157.36	19.936		159.441	17.258
Acad8	ENSRNOG00000048164	32.888	2.056		27.023	2.328		31.884	3.184		27.2	2.507
Acad9	ENSRNOG00000014178	171.62	6.27		137.759	8.346		161.081	7.014		161.475	9.534
Acadl	ENSRNOG00000012966	418.787	26.83		430.145	22.466		447.493	26.179		573.863	68.488
Acadm	ENSRNOG00000009845	590.371	82.578		591.235	99.903		480.878	64.105		367.052	68.56
Acads	ENSRNOG00000001177	139.419	6.202		125.878	8.154		145.855	9.3		130.173	17.076
Acadsb	ENSRNOG00000020624	48.721	10.941		28.257	4.685		24.075	6.146		21.11	4.608
Acadvl	ENSRNOG00000018114	287.57	25.622		302.949	32.288		370.097	29.591		341.868	32.908
Acap1	ENSRNOG00000015674	3746.56	239.646		3166.45	194.638		4146.82	278.131		3718	211.885
Acap2	ENSRNOG00000001730	849.292	70.022		1064.62	98.954		909.478	81.762		841.83	62.183
Acap3	ENSRNOG00000022307	285.888	17.975		273.599	9.554		248.682	9.335		255.387	18.854
Acat1	ENSRNOG00000007862	362.386	17.604		330.441	11.682		300.779	19.834		285.205	29.206
Acat3	ENSRNOG00000019189	276.416	32.3		296.298	27.75		189.216	14.904		122.463	11.792
Acbd3	ENSRNOG00000003185	228.878	6.23		208.183	10.065		228.417	11.136		244.748	11.349
Acbd4	ENSRNOG00000003108	354.507	50.584		455.834	30.833		498.514	74.669		722.09	167.864
Acbd5	ENSRNOG00000017642	262.601	21.796		293.579	16.878		254.828	16.491		276.839	18.415
Acbd6	ENSRNOG00000003550	73.507	3.95		63.08	3.988		57.222	3.813		48.719	4.054
Acbd7	ENSRNOG00000016480	0.631	0.215		1.486	0.404		2.921	0.519		0.842	0.343
Accs	ENSRNOG00000009199	23.115	2.639		17.544	1.577		15.132	2.521		14.98	1.503
Accsl	ENSRNOG00000042533	0.383	0.22		0.427	0.177		0	0		0.303	0.117
Acd	ENSRNOG00000038973	332.043	22.788		290.13	14.493		237.045	12.82		210.786	19.803
Ace2	ENSRNOG00000031665	0.341	0.154		1.866	0.381		0.18	0.131		0.317	0.18
Ace3	ENSRNOG00000007467	0.776	0.3		1.617	0.495		1.884	0.706		1.814	0.677
Acer1	ENSRNOG00000047368	1.016	0.381		2.487	0.893		0.972	0.41		1.74	0.877
Acer2	ENSRNOG00000007637	678.338	139.149		949.876	148.651		811.788	103.449		904.709	111.188
Acer3	ENSRNOG00000036866	188.302	18.53		274.729	19.604		162.091	17.275		162.888	6.334
Ache	ENSRNOG00000050841	39.953	4.175		31.527	3.084		48.842	9.087		65.928	12.67
Acin1	ENSRNOG00000013533	1811.56	78.39		1688.26	64.265		1807.21	54.507		1913.97	78.055
Acly	ENSRNOG00000016924	1032.12	70.357		895.769	42.291		656.816	30.351		748.737	52.127
Acn9	ENSRNOG00000011283	7.644	0.712		10.56	1.307		9.117	0.988		7.785	0.958
Acnat2	ENSRNOG00000039153	25.477	3.079		17.597	2.86		71.096	21.25		99.768	42.824
Aco1	ENSRNOG00000005849	108.545	6.697		105.625	6.532		135.592	10.561		131.95	11.315
Aco2	ENSRNOG00000024128	1071.77	33.564		1106.81	46.105		1176.96	49.358		1350.51	74.633
Acot11	ENSRNOG00000007837	14.849	1.717		9.568	0.871		6.754	1.158		9.257	1.265
Acot13	ENSRNOG00000018415	33.918	2.194		34.116	2.856		40.053	3.379		42.087	6.537
Acot2	ENSRNOG00000010134	88.513	7.274		62.593	4.682		79.164	16.78		59.352	7.452
Acot3	ENSRNOG00000033887	35.572	4.316		20.742	2.058		20.237	2.584		14.924	2.647
Acot4	ENSRNOG00000046864	0.919	0.277		0.71	0.311		1.365	0.402		2.725	1.049
Acot5	ENSRNOG00000032508	0.315	0.244		0	0		0.433	0.175		1.719	1.116
Acot7	ENSRNOG00000010580	1820.42	179.117		3409.95	264.031		2734.48	208.418		2241.59	171.492
Acot8	ENSRNOG00000015187	129.641	5.494		143.459	4.719		148.028	10.74		164.215	18.731
Acot9	ENSRNOG00000003782	451.05	33.966		614.112	35.436		565.649	39.363		539.663	38.268
Acox1	ENSRNOG00000008755	1330.06	130.272		2192.12	125.131		2976.82	220.933		3262.41	320.879
Acox2	ENSRNOG00000007378	1.876	1.289		1.189	0.703		17.938	7.71		26.263	15.566
Acox3	ENSRNOG00000008474	243.475	17.409		303.552	26.085		208.253	11.05		190.358	15.584
Acoxl	ENSRNOG00000016179	0.694	0.262		0.533	0.257		6.157	1.363		2.774	0.508
Acp1	ENSRNOG00000005260	1264.95	121.141		1787.82	150.417		967.518	82.614		982.186	100.955
Acp2	ENSRNOG00000013594	135.517	10.557		109.492	6.5		204.766	24.227		143.362	19.097
Acp5	ENSRNOG00000046261	937.467	71.596		628.547	64.196		657.048	63.345		635.628	85.371
Acp6	ENSRNOG00000017494	103.226	4.671		95.353	6.246		72.187	4.686		62.443	6.23
Acpl2	ENSRNOG00000012480	172.18	11.236		105.324	6.953		107.176	8.148		92.154	9.787
Acpp	ENSRNOG00000011820	36.513	4.358		31.371	3.793		37.025	3.996		24.735	3.538
Acpt	ENSRNOG00000021659	1.596	0.402		1.929	0.384		2.846	0.537		3.022	0.517
Acrbp	ENSRNOG00000017399	70.738	5.082		86.164	5.18		104.481	9.418		95.975	6.156
Acsbg1	ENSRNOG00000011381	9.093	2.172		5.883	1.091		9.793	3.402		13.17	4.166
Acsbg2	ENSRNOG00000045947	0.584	0.183		0.407	0.13		0.883	0.376		1.194	0.372
Acsf2	ENSRNOG00000003330	71.285	6.206		52.732	3.317		55.603	6.059		56.053	6.229
Acsf3	ENSRNOG00000015077	47.098	3.775		34.565	2.38		59.226	4.868		52.034	4.098
Acsl1	ENSRNOG00000010633	1234.54	119.408		1565	103.968		1081.4	69.924		1764.03	214.996
Acsl3	ENSRNOG00000014718	100.341	6.317		66.385	7.595		66.403	5.758		67.817	7.791
Acsl4	ENSRNOG00000019180	580.769	77.045		1174.75	128.999		1272.27	214.861		1417.13	299.137
Acsl5	ENSRNOG00000016265	1302.72	91.271		1452.19	29.6		1578.04	67.404		1153.24	76.278
Acsl6	ENSRNOG00000026745	0.075	0.075		0	0		0.23	0.156		0.769	0.769
Acsm2a	ENSRNOG00000014976	0.06	0.06		0	0		0.408	0.176		1.748	1.257
Acsm3	ENSRNOG00000032246	1.059	0.67		2.78	1.859		2.03	0.405		5.537	2.814
Acsm5	ENSRNOG00000031211	3.046	0.495		1.752	0.533		3.666	1.072		1.698	0.501
Acss1	ENSRNOG00000007102	788.754	72.106		379.028	28.33		372.055	39.82		280.135	30.564
Acss2	ENSRNOG00000018755	272.978	24.753		354.288	20.921		386.13	38.756		294.147	22.265
Acss3	ENSRNOG00000004448	0.236	0.171		0.205	0.205		1.885	0.652		4.087	1.741
Acta1	ENSRNOG00000017786	1.23	0.619		2.836	0.525		7.477	2.028		9.774	3.137
Actb	ENSRNOG00000034254	41619.6	2776.22		42722.8	3041		48905.7	2125.09		54297.8	3647.57
Actc1	ENSRNOG00000008536	10.451	7.373		81.22	40.77		23.835	5.284		47.78	23.089
Actg1	ENSRNOG00000036701	31216.6	3459.57		48662	3560.1		54408.5	3329.79		47365	4130.16
Actg2	ENSRNOG00000029401	0.311	0.182		0.855	0.33		1.815	0.409		0.99	0.358
Actl10	ENSRNOG00000036864	1.526	0.316		0.898	0.404		1.728	0.696		1.917	0.613
Actl6a	ENSRNOG00000011553	311.454	13.497		279.639	15.885		320.781	10.442		289.021	8.863
Actl7b	ENSRNOG00000016621	1.335	0.294		0.514	0.232		0.966	0.338		0.291	0.177
Actn1	ENSRNOG00000004309	1011.35	109.641		1012.39	83.502		1043.9	100.158		1064.46	94.353
Actn2	ENSRNOG00000017833	24.774	3.302		22.966	4.16		22.385	3.915		26.36	2.231
Actn3	ENSRNOG00000019745	2.399	0.547		3.404	0.729		4.325	0.845		5.261	1.46
Actn4	ENSRNOG00000020433	2140.97	151.535		2325.62	171.705		2245.94	98.328		2390.46	101.658
Actr10	ENSRNOG00000007504	1050.61	89.677		1136.09	61.288		1302.23	67.521		1617.23	146.627
Actr1a	ENSRNOG00000019725	2240.25	109.626		2641.25	94.955		2313.24	116.94		2839.82	244.061
Actr1b	ENSRNOG00000016789	355.826	18.153		366.496	13.511		364.122	19.645		389.386	15.211
Actr2	ENSRNOG00000004959	2249.2	179.249		2357.21	201.804		2266.48	147.747		2323.76	146.735
Actr3	ENSRNOG00000003206	8788.01	949.725		8353.26	204.406		9464.35	317.756		8948.69	642.426
Actr3b	ENSRNOG00000031855	38.125	7.092		31.094	5.962		59.309	13.752		110.69	30.159
Actr5	ENSRNOG00000023989	114.601	5.364		111.381	5.046		109.818	11.471		119.175	9.194
Actr6	ENSRNOG00000007875	242.091	21.587		326.035	28.283		543.451	109.45		436.142	62.815
Actr8	ENSRNOG00000015280	251.818	11.893		318.27	11.315		323.175	10.486		334.323	17.829
Actrt3	ENSRNOG00000027908	1.332	0.434		0.378	0.18		0.71	0.241		0.535	0.258
Acvr1	ENSRNOG00000005033	9.125	1.034		12.886	1.976		19.96	2.143		20.036	5.104
Acvr1b	ENSRNOG00000006934	163.639	21.835		194.018	22.591		199.901	20.499		178.048	25.692
Acvr1c	ENSRNOG00000004828	0.772	0.272		0.479	0.198		0.593	0.192		0.676	0.309
Acvr2a	ENSRNOG00000005334	70.343	4.089		55.882	3.233		62.313	4.659		63.127	3.57
Acvr2b	ENSRNOG00000014477	1.268	0.401		1.177	0.277		1.588	0.335		1.237	0.442
Acvrl1	ENSRNOG00000028713	26.902	2.978		36.692	3.884		59.605	3.958		49.07	7.728
Acy1	ENSRNOG00000011189	74.218	4.38		67.6	4.346		67.022	5.377		74.434	4.815
Acy3	ENSRNOG00000017901	6.448	1.017		11.552	1.82		12.932	1.318		17.006	3.234
Acyp1	ENSRNOG00000006744	71.321	4.073		67.196	8.18		56.013	5.461		56.385	4.63
Acyp2	ENSRNOG00000042419	16.719	2.448		26.964	3.363		14.549	2.547		15.982	3.492
Ada	ENSRNOG00000010265	192.578	33.352		134.059	9.198		122.389	8.604		119.62	9.12
Adad1	ENSRNOG00000017246	0.889	0.208		0.9	0.334		0.642	0.206		1.292	0.416
Adal	ENSRNOG00000046523	3.42	0.737		1.978	0.462		1.957	0.419		1.572	0.437
Adam10	ENSRNOG00000015038	984.035	42.765		903.908	40.196		758.23	64.461		779.894	39.282
Adam11	ENSRNOG00000002753	1.244	0.278		1.762	0.477		0.361	0.154		0.338	0.162
Adam12	ENSRNOG00000018384	2.162	0.538		2.314	0.539		1.007	0.385		2.389	0.784
Adam15	ENSRNOG00000020590	229.086	25.346		418.563	25.925		456.449	26.357		327.082	45.212
Adam17	ENSRNOG00000007503	1899.22	296.312		2307.39	198.121		2617.09	181.118		2461.11	255.615
Adam18	ENSRNOG00000017683	0.11	0.076		0.498	0.173		0.081	0.081		0.389	0.189
Adam19	ENSRNOG00000042980	3822.43	399.628		5496.43	571.524		3163.77	291.41		2480.05	292.586
Adam1b	ENSRNOG00000037801	0.755	0.264		0.393	0.145		0.798	0.34		0.748	0.34
Adam2	ENSRNOG00000017027	0	0		0.065	0.065		0	0		0.17	0.127
Adam22	ENSRNOG00000042478	0.724	0.206		0.524	0.208		0.868	0.362		0.529	0.361
Adam23	ENSRNOG00000012424	7.406	1.482		6.553	1.35		5.528	1.32		7.167	1.308
Adam28	ENSRNOG00000014518	3.711	1.167		4.485	1.878		1.25	0.217		2.355	0.71
Adam3	ENSRNOG00000017554	1.029	0.265		0.55	0.229		0.26	0.141		0.551	0.289
Adam30	ENSRNOG00000019044	3.37	0.875		5.707	0.989		2.578	0.328		5.352	1.274
Adam32	ENSRNOG00000025728	0.151	0.105		0.518	0.181		0.943	0.314		0.719	0.22
Adam33	ENSRNOG00000021242	0.674	0.268		1.468	0.652		0.066	0.066		0.059	0.059
Adam4	ENSRNOG00000038275	8.995	1.195		6.311	0.699		3.621	0.488		6.55	1.022
Adam6	ENSRNOG00000037524	17.856	1.917		10.266	1.869		15.465	2.507		14.344	3.138
Adam8	ENSRNOG00000017897	1446.32	215.728		3007.66	339.154		1802.91	179.081		1039	140.85
Adam9	ENSRNOG00000017231	326.65	42.568		541.465	37.229		998.658	71.506		1348.21	169.973
Adamts1	ENSRNOG00000001607	3.868	1.655		5.22	2.109		20.227	3.561		14.076	4.752
Adamts10	ENSRNOG00000008857	194.2	23.06		82.006	6.82		104.487	13.37		112.688	18.714
Adamts12	ENSRNOG00000018865	4.156	0.863		5.916	1.58		4.265	0.921		4.477	1.441
Adamts13	ENSRNOG00000005780	116.012	30.213		53.647	16.071		77.454	19.309		41.516	11.252
Adamts14	ENSRNOG00000000563	74.302	9.789		43.875	6.614		27.643	6.842		50.966	7.723
Adamts15	ENSRNOG00000009892	1.796	1.196		3.247	1.855		1.323	0.499		1.034	0.421
Adamts19	ENSRNOG00000019577	0	0		0.151	0.102		0.09	0.09		0.78	0.699
Adamts2	ENSRNOG00000003572	3.708	1.384		4.714	0.879		11.055	1.835		8.381	1.781
Adamts3	ENSRNOG00000027463	37.632	7.441		29.335	4.328		78.153	24.606		115.717	23.498
Adamts4	ENSRNOG00000003538	0.115	0.078		0.078	0.078		4.495	1.587		1.127	0.451
Adamts5	ENSRNOG00000001606	0.581	0.317		1.27	0.512		0.646	0.244		0.965	0.403
Adamts6	ENSRNOG00000012655	8.156	1.8		3.773	0.776		3.252	0.658		4.721	1.037
Adamts7	ENSRNOG00000028036	0.985	0.362		0.622	0.145		1.223	0.376		1.009	0.325
Adamts9	ENSRNOG00000023257	1.456	0.598		8.156	4.245		11.112	3.148		5.332	1.27
Adamtsl1	ENSRNOG00000006956	0.764	0.187		0.693	0.335		1.266	0.495		1.877	0.916
Adamtsl2	ENSRNOG00000027742	0.227	0.163		1.17	0.54		0.62	0.247		1.218	0.617
Adamtsl3	ENSRNOG00000010840	0.196	0.105		0.346	0.275		0.136	0.136		0.061	0.061
Adamtsl4	ENSRNOG00000049385	27.588	2.986		13.722	2.258		18.248	1.481		29.124	4.925
Adamtsl5	ENSRNOG00000033787	0.47	0.28		0.712	0.214		0.71	0.344		0.721	0.325
Adap1	ENSRNOG00000001291	272.574	20.515		273.515	22.068		269.593	13.163		296.033	19.435
Adap2	ENSRNOG00000037148	7.324	1.214		6.059	1.103		12.626	1.136		11.106	2.307
Adar	ENSRNOG00000020744	2049.81	148.849		1683.25	139.652		1474.96	92.395		1641.36	78.391
Adarb1	ENSRNOG00000001227	62.248	4.539		46.117	3.784		60.637	6.166		52.221	3.176
Adat1	ENSRNOG00000019434	34.79	2.662		20.939	1.969		27.211	2.359		25.534	3.362
Adat2	ENSRNOG00000046983	63.073	4.562		45.089	3.383		36.41	6.303		32.074	4.829
Adc	ENSRNOG00000042650	0.182	0.182		0.078	0.078		0.755	0.384		0.41	0.209
Adck1	ENSRNOG00000012685	42.501	2.85		28.207	2.187		26.078	1.518		26.598	2.607
Adck2	ENSRNOG00000010005	98.182	5.96		65.758	4.198		66.184	4.989		59.762	6.531
Adck3	ENSRNOG00000043201	94.869	7.21		88.612	8.673		58.391	6.437		59.325	10.742
Adck4	ENSRNOG00000020848	111.538	5.804		101.898	9.285		139.374	19.874		100.812	10.218
Adck5	ENSRNOG00000030334	607.547	60.139		726.744	44.722		870.557	66.589		1315.29	175.757
Adcy1	ENSRNOG00000008276	5.255	0.801		3.898	0.995		3.863	1.038		8.114	1.675
Adcy10	ENSRNOG00000003153	2.564	0.515		6.337	1.204		3.739	0.854		3.437	0.685
Adcy3	ENSRNOG00000003999	148.66	14.572		66.939	7.366		42.091	6.014		33.003	7.324
Adcy4	ENSRNOG00000020401	181.606	29.859		382.971	33.497		352.898	36.124		262.85	22.304
Adcy5	ENSRNOG00000002229	43.868	6.293		49.18	5.597		69.66	10.487		100.727	19.316
Adcy6	ENSRNOG00000011587	226.017	30.385		118.517	9.588		109.317	12.559		121.343	13.36
Adcy7	ENSRNOG00000014776	799.822	52.526		540.653	43.02		557.926	39.59		632.497	40.438
Adcy9	ENSRNOG00000049768	9.487	1.588		4.988	0.994		6.637	1.026		12.763	2.416
Add1	ENSRNOG00000013039	3811.22	162.478		3259.02	190.878		2456.93	119.073		2103.93	153.678
Add2	ENSRNOG00000015903	15542.8	1654.42		15996.2	1428.23		16255.6	940.583		29088	4730.76
Add3	ENSRNOG00000012820	3799.27	201.151		2621.8	107.669		2573.38	124.166		2665.07	173.762
Adh1c	ENSRNOG00000012464	7.216	3.943		7.192	3.449		62.63	21.482		117.487	60.143
Adh4	ENSRNOG00000046357	0.388	0.216		0	0		4.285	1.779		4.441	3.194
Adh5	ENSRNOG00000033854	422.978	23.379		406.465	26.105		352.843	21.379		337.588	20.841
Adh6	ENSRNOG00000012436	0.849	0.627		0.293	0.165		4.717	1.632		3.861	2.775
Adh6a	ENSRNOG00000012281	0.159	0.159		0.706	0.366		1.257	0.876		0.588	0.37
Adh7	ENSRNOG00000032959	0.373	0.194		0.616	0.203		0.832	0.414		3.084	2.101
Adhfe1	ENSRNOG00000007069	2.1	0.635		3.548	0.888		12.823	4.327		21.619	10.451
Adi1	ENSRNOG00000008950	164.507	5.629		140.029	8.108		188.248	12.001		297.024	28.033
Adig	ENSRNOG00000049857	0.731	0.245		0.579	0.222		1.165	0.282		0.904	0.298
Adig	ENSRNOG00000050625	0.731	0.245		0.579	0.222		1.165	0.282		0.904	0.298
Adipoq	ENSRNOG00000001821	5.419	3.926		42.869	24.467		5.383	3.3		15.227	8.228
Adipor1	ENSRNOG00000004143	45035.3	4399.58		50663.3	4245.92		29838.2	2319.61		38192.3	4527.9
Adipor2	ENSRNOG00000007990	937.958	76.432		941.818	53.498		885.242	43.176		1015.87	91.987
Adk	ENSRNOG00000012325	743.172	56.242		868.124	62.693		756.771	108.25		914.814	124.548
Adm	ENSRNOG00000027030	1.256	0.352		0.907	0.343		3.533	1.412		2.236	0.62
Adm2	ENSRNOG00000029830	0.137	0.093		0.188	0.102		0	0		0.116	0.079
Adnp	ENSRNOG00000010975	1295.95	46.06		1184.72	47.911		1211.19	54.93		1408.19	67.62
Adnp2	ENSRNOG00000017667	157.239	6.451		140.277	7.037		166.294	10.514		175.507	8.589
Ado	ENSRNOG00000000639	18.772	1.46		13.825	0.941		17.936	1.712		16.25	1.931
Adora1	ENSRNOG00000003442	0.939	0.411		2.341	0.773		1.819	0.494		5.004	1.652
Adora2a	ENSRNOG00000001302	216.944	14.338		152.463	11.057		242.353	24.676		216.704	22.903
Adora2b	ENSRNOG00000002922	11.546	0.929		12.831	1.319		20.979	4.788		12.239	1.762
Adora3	ENSRNOG00000015788	4.336	1.122		7.36	1.679		17.607	2.592		8.159	1.738
Adora3	ENSRNOG00000050743	1.026	0.338		1.806	0.807		1.135	0.576		1.269	0.619
Adpgk	ENSRNOG00000026178	763.784	88.231		762.918	35.48		465.497	16.503		436.95	25.589
Adprh	ENSRNOG00000027260	335.552	13.278		346.271	16.368		422.502	16.82		389.735	23.574
Adprhl2	ENSRNOG00000010849	178.48	7.46		140.628	6.851		174.736	8.992		183.244	15.109
Adprm	ENSRNOG00000003397	620.189	72.829		817.943	42.595		996.748	126.142		1006.97	143.87
Adra1d	ENSRNOG00000021256	0.416	0.21		0.751	0.277		0.195	0.133		0.216	0.132
Adra2a	ENSRNOG00000047545	1.636	0.352		2.203	0.672		0.181	0.131		1.967	0.361
Adrb1	ENSRNOG00000017002	2.076	0.571		1.066	0.273		0.464	0.231		2.359	0.615
Adrb2	ENSRNOG00000019217	282.241	20.748		221.157	15.821		229.554	12.56		256.057	20.621
Adrb3	ENSRNOG00000012674	0.15	0.15		3.525	2.712		0.066	0.066		0.401	0.236
Adrbk1	ENSRNOG00000018985	3042.85	113.228		2887.5	194.489		3198.69	158.505		3366.36	188.576
Adrm1	ENSRNOG00000006991	811.907	42.804		826.875	41.085		817.322	48.562		1007.59	73.794
Adsl	ENSRNOG00000018655	355.861	35.758		258.722	19.887		436.09	39.814		415.43	46.811
Adss	ENSRNOG00000004481	802.689	24.567		741.182	46.039		895.03	26.755		976.095	60.882
Adssl1	ENSRNOG00000046763	22.77	2.849		16.942	1.195		22.207	2.838		26.568	4.627
Adtrp	ENSRNOG00000014481	6.096	2.522		6.132	1.428		35.084	10.269		49.618	25.113
Aebp1	ENSRNOG00000013720	7.438	1.828		12.391	4.672		6.779	1.335		16.214	7.408
Aebp2	ENSRNOG00000008929	90.252	5.864		62.479	5.33		56.455	4.842		60.678	4.927
Aen	ENSRNOG00000018421	311.124	19.668		406.148	41.421		296.895	30.654		430.57	61.899
Aes	ENSRNOG00000029133	17049.8	1331.83		19280.5	1490.55		22192.4	1628.33		34470.1	4761.79
Afap1	ENSRNOG00000007599	0.262	0.144		0.29	0.169		0.162	0.162		0.478	0.206
Afap1l1	ENSRNOG00000019403	8.392	1.474		10.338	1.582		17.983	2.373		14.691	2.1
Afap1l2	ENSRNOG00000017164	0.271	0.195		0.672	0.393		0.716	0.315		1.128	0.332
Aff1	ENSRNOG00000002232	244.193	17.302		182.23	25.874		223.783	20.827		355.1	38.862
Aff3	ENSRNOG00000018830	153.346	19.824		51.053	4.473		50.547	6.652		60.799	11.843
Aff4	ENSRNOG00000006965	1153.41	41.319		1258.31	52.701		1191	58.67		1312.54	92.298
Afg3l1	ENSRNOG00000026994	136.903	7.444		141.57	7.002		185.461	13.64		176.426	16.991
Afg3l2	ENSRNOG00000017965	338.265	17.181		325.24	11.61		313.471	11.554		293.633	15.91
Afm	ENSRNOG00000002878	8.346	6.218		3.067	1.384		92.13	38.393		146.172	79.646
Afmid	ENSRNOG00000050205	135.169	7.284		114.608	8.458		122.972	7.758		151.762	13.811
Afp	ENSRNOG00000002889	0.102	0.069		0.078	0.078		0.863	0.251		1.419	1.041
Aftph	ENSRNOG00000005411	1424.02	56.007		1711.62	35.815		1771.8	60.296		1825.92	86.019
Aga	ENSRNOG00000000108	221.871	14.387		194.391	11.402		178.616	10.791		173.483	10.949
Agap1	ENSRNOG00000019476	426.096	36.17		430.057	35.762		294.053	15.869		454.931	54.952
Agap2	ENSRNOG00000025584	748.23	42.708		811.378	57.41		498.763	37.344		442.621	35.37
Agap3	ENSRNOG00000012764	201.8	13.137		168.24	6.971		164.262	7.078		173.496	15.407
Agbl2	ENSRNOG00000008467	3.754	0.511		2.507	0.594		1.584	0.517		2.153	0.581
Agbl3	ENSRNOG00000010397	19.148	2.116		15.013	1.693		9.607	1.365		7.758	1.286
Agbl4	ENSRNOG00000033097	0.303	0.112		0.065	0.065		0.556	0.282		0.291	0.148
Agbl5	ENSRNOG00000008612	35.468	3.687		20.701	1.767		16.656	2.121		15.53	2.24
Ager	ENSRNOG00000000439	58.426	4.063		64.325	4.848		70.043	4.825		64.384	4.452
Agfg1	ENSRNOG00000015619	1225.34	180.484		1758.27	94.196		1952.17	114.85		1629.65	195.558
Agfg2	ENSRNOG00000001404	178.377	6.433		194.201	11.368		200.283	10.525		252.371	15.075
Aggf1	ENSRNOG00000029304	306.607	32.537		400.347	22.386		289.69	15.449		214.745	15.989
Agk	ENSRNOG00000011509	140.378	6.556		97.609	3.875		124.778	8.114		103.633	8.79
Agl	ENSRNOG00000016214	329.144	13.903		255.869	11.319		229.185	11.836		243.096	14.592
Agmat	ENSRNOG00000012315	3.474	0.634		10.969	1.555		21.385	3.187		22.343	7.729
Agmo	ENSRNOG00000023116	2.52	1.665		1.095	0.497		34.572	14.027		35.275	18.789
Agpat1	ENSRNOG00000000437	615.008	28.112		562.041	36.033		563.785	16.346		629.225	42.15
Agpat2	ENSRNOG00000019466	153.272	15.1		268.603	15.64		192.013	14.318		233.336	23.655
Agpat3	ENSRNOG00000001205	261.589	21.382		118.328	10.066		112.018	9.17		117.059	11.939
Agpat4	ENSRNOG00000017731	245.698	15.374		355.525	14.775		385.269	38.294		349.832	32.762
Agpat5	ENSRNOG00000028623	316.493	32.677		457.493	39.767		551.241	53.826		620.928	116.348
Agpat6	ENSRNOG00000018077	336.705	17.087		267.86	12.478		274.54	12.68		270.857	16.967
Agpat9	ENSRNOG00000002159	427.881	69.853		846.766	67.527		840.331	63.024		765.105	127.693
Agphd1	ENSRNOG00000013419	0.241	0.186		0.071	0.071		0.936	0.419		1.206	0.652
Agps	ENSRNOG00000001547	85.943	6.735		55.49	5.695		59.123	7.234		73.08	4.647
Agr2	ENSRNOG00000005023	0.919	0.399		0.798	0.319		1.438	0.392		1.526	0.665
Agrn	ENSRNOG00000020205	523.566	87.917		1069.32	216.682		646.244	105.871		305.055	34.469
Agrp	ENSRNOG00000039001	93.985	17.757		133.781	13.433		154.065	18.594		215.818	30.88
Agt	ENSRNOG00000018445	3.37	1.167		23.572	14.114		58.53	28.672		257.886	180.98
Agt4a	ENSRNOG00000050960	99.798	5.765		134.348	11.241		133.694	7.335		134.806	10.988
Agtpbp1	ENSRNOG00000018651	119.601	17.909		114.615	4.707		146.835	8.497		157.19	9.266
Agtr1a	ENSRNOG00000018346	2.656	1.567		2.401	1.006		6.966	2.131		10.165	5.159
Agtrap	ENSRNOG00000008619	161.16	25.606		133.129	7.928		105.455	6.405		97.611	9.157
Agxt	ENSRNOG00000023856	0.912	0.533		0.495	0.247		4.757	2.187		10.095	5.566
Agxt2	ENSRNOG00000017821	1.497	0.897		0.276	0.211		8.696	3.55		19.766	10.665
Agxt2l2	ENSRNOG00000047933	5.7	0.561		6.031	0.531		6.456	1.393		3.92	0.729
Agxt2l2	ENSRNOG00000048357	5.7	0.561		6.031	0.531		6.456	1.393		3.92	0.729
Ahctf1	ENSRNOG00000023541	975.153	55.359		1068.88	55.254		819.598	34.532		832.554	26.535
Ahcy	ENSRNOG00000017777	396.243	12.698		335.549	17.709		394.191	27.955		420.835	58.176
Ahcyl1	ENSRNOG00000018569	830.068	21.679		1023.85	38.712		753.986	21.892		669.821	39.14
Ahcyl2	ENSRNOG00000039300	252.931	15.155		215.463	10.741		189.352	11.357		175.195	12.36
Ahdc1	ENSRNOG00000042855	136.815	12.443		72.833	6.87		89.046	8.374		146.085	32.632
Ahi1	ENSRNOG00000013969	71.905	7.569		59.907	6.925		84.993	8.413		73.477	6.712
Ahnak	ENSRNOG00000050145	1783.16	181.548		2050.44	218.595		2641.59	307.257		2509.63	229.234
Ahnak2	ENSRNOG00000028545	1.261	0.389		0.588	0.254		0.695	0.286		0.711	0.378
Ahr	ENSRNOG00000004342	71.691	3.407		84.421	9.579		154.196	14.65		173.714	22.941
Ahrr	ENSRNOG00000014721	12.402	1.786		14.309	1.489		9.011	1.516		12.664	3.022
Ahsa1	ENSRNOG00000048981	904.084	55.195		948.948	43.856		1793.91	160.833		2696.97	289.733
Ahsa2	ENSRNOG00000005318	232.325	16.092		308.135	22.18		594.64	102.961		784.941	130.411
Ahsg	ENSRNOG00000038370	62.566	45.276		17.486	7.788		679.151	266.397		1099	589.287
Ahsp	ENSRNOG00000020165	41762	6160.36		65226	6785.95		58545	10405.9		87140.4	17025.8
aicda	ENSRNOG00000015478	0.691	0.182		0.417	0.165		0.551	0.327		1.359	0.506
Aida	ENSRNOG00000003730	596.475	30.288		545.316	19.901		538.563	30.409		597.451	40.077
Aif1	ENSRNOG00000000853	1248.98	149.406		1997.84	163.557		1069.45	93.181		948.789	107.743
Aif1l	ENSRNOG00000009951	6.564	0.873		5.697	0.918		9.312	2.477		5.414	1.206
Aifm1	ENSRNOG00000006067	241.691	8.533		185.905	10.473		198.373	10.504		180.807	11.16
Aifm2	ENSRNOG00000024823	11.66	1.099		16.27	1.838		15.835	2.359		13.44	2.309
Aifm3	ENSRNOG00000037957	24.884	2.466		28.545	3.251		20.573	2.021		24.31	3.231
Aig1	ENSRNOG00000010753	126.708	9.459		229.175	21.019		264.78	26.681		251.419	31.568
Aim1	ENSRNOG00000025998	885.07	104.006		770.633	58.61		905.991	36.157		1006.81	91.602
Aim1l	ENSRNOG00000023423	20.492	4.153		13.305	2.045		9.111	2.71		15.76	1.933
Aim2	ENSRNOG00000003480	209.524	14.698		175.462	10.345		158.882	13.72		190.627	12.624
Aimp1	ENSRNOG00000011384	315.205	17.14		342.263	30.839		384.306	21.512		397.996	23.997
Aimp2	ENSRNOG00000001044	164.587	5.747		164.042	7.065		172.457	8.178		158.045	13.257
Aip	ENSRNOG00000022289	376.293	10.942		372.017	17.187		353.245	12.203		340.431	10.126
Aire	ENSRNOG00000001213	0.125	0.088		0.137	0.137		0.218	0.17		0.219	0.219
Ajap1	ENSRNOG00000050137	0.163	0.116		0.078	0.078		0.587	0.359		0.344	0.188
Ajuba	ENSRNOG00000012791	0.977	0.354		2.315	0.648		3.098	0.613		4.567	2.142
Ak1	ENSRNOG00000049056	3.142	0.536		8.315	1.265		9.596	1.439		8.561	1.558
Ak3	ENSRNOG00000015273	159.066	7.673		126.316	5.498		101.446	5.232		111.915	10.27
Ak4	ENSRNOG00000045738	39.089	3.837		48.131	5.852		160.708	22.376		95.398	13.899
Ak7	ENSRNOG00000004762	2.238	0.572		1.912	0.395		6.794	0.854		3.591	0.952
Ak8	ENSRNOG00000012761	0.369	0.142		0.201	0.106		0.045	0.045		0.188	0.133
Akap1	ENSRNOG00000002373	42.922	4.522		22.939	2.648		19.68	2.186		26.691	5.466
Akap10	ENSRNOG00000002899	573.21	23.207		671.947	22.919		570.728	14.258		537.251	16.598
Akap11	ENSRNOG00000009987	277.434	14.89		186.564	10.277		158.168	8.152		167.834	11.71
Akap12	ENSRNOG00000019549	55.59	7.675		36.415	4.157		65.961	7.923		68.888	10.923
Akap13	ENSRNOG00000010964	4280.48	210.145		4588.57	333.906		4472.89	291.873		4821.48	322.406
Akap14	ENSRNOG00000006899	1.921	0.317		1.427	0.305		1.15	0.411		2.011	0.673
Akap17a	ENSRNOG00000028211	424.069	31.693		501.799	40.323		675.543	90.948		635.691	70.247
Akap17b	ENSRNOG00000009746	98.855	9.639		47.239	4.431		55.922	6.574		71.45	11.073
Akap2	ENSRNOG00000011504	52.772	6.737		29.569	2.612		59.744	7.882		84.234	21.702
Akap3	ENSRNOG00000019783	0.4	0.162		1.247	0.359		1.34	0.333		1.887	0.559
Akap5	ENSRNOG00000006410	0.652	0.241		0.274	0.124		0.579	0.306		0.871	0.422
Akap6	ENSRNOG00000004841	1.422	0.403		2.061	0.535		1.344	0.367		2.472	0.868
Akap7	ENSRNOG00000013202	44.667	3.976		44.357	2.83		46.387	3.951		39.742	5.172
Akap8	ENSRNOG00000006559	1480.12	95.265		1243.56	50.576		1107.55	34.326		1146.03	75.641
Akap8l	ENSRNOG00000006355	717.951	62.069		722.141	34.384		619.628	35.109		657.611	53.194
Akap9	ENSRNOG00000026319	443.153	32.998		345.66	20.334		318.279	17.392		312.489	22.073
Akip1	ENSRNOG00000013744	77.898	3.984		79.924	4.934		85.6	5.51		110.745	9.818
Akirin1	ENSRNOG00000026610	1500.6	140.33		1846.52	51.388		1603.44	95.787		1561.28	106.708
Akirin2	ENSRNOG00000008288	724.413	49.96		1047.37	47.496		1047.14	68.058		1044.22	58.862
Akna	ENSRNOG00000008005	3113.34	210.595		2497.28	282.527		2122.12	169.029		2164.92	223.04
Akr1a1	ENSRNOG00000016727	1716.15	61.522		2277.57	99.704		2919.17	156.923		2428.8	167.721
Akr1b1	ENSRNOG00000009513	655.829	33.429		549.078	38.178		506.531	38.358		475.117	30.658
Akr1b10	ENSRNOG00000027433	0.963	0.353		0.413	0.282		7.675	4.245		8.244	3.626
Akr1b8	ENSRNOG00000009734	34.031	4.489		89.153	12.148		1757.87	413.202		2267.49	447.28
Akr1c1	ENSRNOG00000038331	0.075	0.075		0.441	0.179		10.229	3.722		6.561	3.912
Akr1c12	ENSRNOG00000050040	0.294	0.173		0.525	0.212		5.584	2.074		9.686	5.436
Akr1c13	ENSRNOG00000033010	6.221	4.264		4.31	2.067		87.914	34.617		92.475	50.049
Akr1c14	ENSRNOG00000017672	48.684	9.652		60.327	4.978		164.48	42.379		167.732	68.082
Akr1c19	ENSRNOG00000038319	1.526	0.583		2.506	0.657		1.583	0.485		3.352	1.64
Akr1c2	ENSRNOG00000029844	0.077	0.077		0.507	0.196		7.701	2.943		24.098	13.602
Akr1c3	ENSRNOG00000017531	0.139	0.095		0.246	0.131		1.653	0.92		1.349	0.543
Akr1cl	ENSRNOG00000021735	5.355	1.185		18.218	5.678		41.759	6.084		17.949	2.517
Akr1d1	ENSRNOG00000013004	3.329	1.824		1.305	0.76		33.879	14.475		44.42	28.603
Akr1e2	ENSRNOG00000017165	12	2.138		13.369	2.04		28.731	5.171		26.013	6.897
Akr7a2	ENSRNOG00000017780	103.334	4.688		98.709	5.186		122.717	8.143		160.987	12.298
Akr7a3	ENSRNOG00000017899	1879.82	356.045		2666.42	342.276		2489.76	257.232		3859.53	656.516
Akt1	ENSRNOG00000028629	812.208	44.007		857.285	65.577		643.621	43.228		560.653	48.378
Akt1s1	ENSRNOG00000020289	156.238	8.131		145.018	8.048		157.213	7.733		164.756	9.57
Akt2	ENSRNOG00000018677	2401.2	195.783		2165.41	144.616		1673.82	154.884		1621.79	137.318
Akt3	ENSRNOG00000021497	505.46	37.965		470.378	43.098		479.095	50.344		746.215	119.528
Aktip	ENSRNOG00000011956	210.849	17.662		238.427	18.651		268.048	34.229		266.976	31.5
Alad	ENSRNOG00000015206	710.706	72.572		942.366	59.43		1018.22	131.682		1456.1	234.672
Alas1	ENSRNOG00000049541	280.757	59.528		284.957	26.487		776.242	255.659		764.032	227.69
Alas2	ENSRNOG00000000167	249334	30732.9		304836	25176.7		226794	24295.8		321090	48855.7
Alb	ENSRNOG00000002911	1010.2	703.149		234.819	109.987		12183.3	5656.11		18843	10059.4
Alcam	ENSRNOG00000001989	101.461	6.954		137.319	10.099		173.367	15.494		257.476	32.445
Aldh16a1	ENSRNOG00000020623	380.566	20.932		489.078	22.867		356.965	14.081		298.745	22.522
Aldh18a1	ENSRNOG00000015267	181.714	8.496		130.673	7.943		124.658	9.443		135.845	12.575
Aldh1a1	ENSRNOG00000017619	4.708	1.402		2.383	0.623		8.371	2.622		15.501	9.088
Aldh1a2	ENSRNOG00000016042	5.295	2.26		10.305	4.404		8.708	2.194		19.03	5.288
Aldh1a3	ENSRNOG00000013028	0.723	0.448		1.406	0.683		0.224	0.12		0.785	0.365
Aldh1a7	ENSRNOG00000017878	1.397	0.436		2.647	1.023		2.453	0.707		3.293	1.913
Aldh1b1	ENSRNOG00000011497	0.668	0.308		0.397	0.146		0.563	0.196		1.404	0.633
Aldh1l1	ENSRNOG00000047023	1.275	0.554		0.802	0.382		6.628	2.994		10.522	5.006
Aldh1l2	ENSRNOG00000008586	0.32	0.139		1.092	0.553		6.808	2.934		17.56	11.547
Aldh2	ENSRNOG00000001344	1535.84	99.02		1648.11	79.696		2168.68	118.227		2531.02	229.488
Aldh3a1	ENSRNOG00000002331	0.247	0.131		0.577	0.342		0.083	0.083		0.476	0.175
Aldh3a2	ENSRNOG00000002342	680.648	23.45		736.013	30.184		640.923	24.884		660.503	36.164
Aldh3b1	ENSRNOG00000017512	318.033	43.37		425.01	33.477		393.54	23.31		345.06	41.555
Aldh3b2	ENSRNOG00000017872	9.814	2.978		12.33	3.38		5.63	2.167		5.607	2.099
Aldh5a1	ENSRNOG00000023538	6.559	0.916		6.551	0.888		4.048	0.72		6.039	1.834
Aldh6a1	ENSRNOG00000011419	115.097	7.537		81.434	5.178		87.826	18.553		126.152	44.615
Aldh7a1	ENSRNOG00000014645	20.326	2.248		26.697	3.162		92.885	11.046		93.037	24.511
Aldh8a1	ENSRNOG00000014907	1.92	0.83		2.264	0.765		15.358	4.927		16.117	8.403
Aldh9a1	ENSRNOG00000004027	351.766	16.788		272.477	17.698		347.639	24.962		370.751	30.845
Aldoa	ENSRNOG00000023647	7595.35	887.885		10728.9	915.32		17158	1248.43		12396.7	685.304
Aldoart1	ENSRNOG00000030869	0.121	0.084		0.794	0.266		0.382	0.174		0.352	0.136
Aldob	ENSRNOG00000006807	24.125	16.154		14.451	6.646		273.252	111.365		284.964	174.001
Aldoc	ENSRNOG00000011452	35.116	5.155		52.225	5.264		56.714	6.898		60.599	7.086
Alg1	ENSRNOG00000002883	97.016	5.458		84.698	4.987		83.49	4.655		77.4	5.449
Alg10	ENSRNOG00000014511	166.011	13.46		134.472	15.736		119.389	8.753		151.26	12.146
Alg11	ENSRNOG00000012841	138.281	5.539		125.985	7.794		117.932	4.795		119.76	9.523
Alg12	ENSRNOG00000004591	117.093	4.754		91.845	5.366		103.008	4.185		92.474	4.867
Alg13	ENSRNOG00000005753	37.173	2.547		40.561	3.36		39.671	5.057		37.466	3.933
Alg14	ENSRNOG00000011528	174.633	9.622		240.43	10.673		226.385	6.406		192.837	13.828
Alg2	ENSRNOG00000006369	181.986	7.383		129.107	6.476		144.112	8.238		120.966	5.993
Alg3	ENSRNOG00000001712	104.148	7.319		80.809	5.508		102.639	6.881		113.292	6.811
Alg5	ENSRNOG00000013485	173.609	9.182		169.309	15.446		155.32	11.805		138.448	12.751
Alg6	ENSRNOG00000009045	1310.7	137.283		1927.74	170.998		1572.66	223.929		2431.81	438.206
Alg8	ENSRNOG00000012292	68.249	3.57		62.876	3.371		69.45	3.978		68.149	3.543
Alg9	ENSRNOG00000010877	67.568	3.755		63.001	3.405		85.366	5.193		65.787	7.389
Alkbh1	ENSRNOG00000012264	303.916	11.7		270.306	8.974		285.419	11.98		337.516	22.852
Alkbh2	ENSRNOG00000028584	25.963	2.265		22.377	1.939		16.127	2.098		14.673	1.784
Alkbh3	ENSRNOG00000021678	338.543	14.635		413.365	26.797		376.182	21.216		332.378	19.295
Alkbh4	ENSRNOG00000001428	106.145	4.748		96.81	4.909		89.579	4.038		79.365	5.462
Alkbh5	ENSRNOG00000028341	161.72	6.916		168.187	12.587		289.254	15.959		275.801	15.748
Alkbh6	ENSRNOG00000025216	62.437	4.12		51.21	4.251		65.295	6.112		64.462	6.073
Alkbh6	ENSRNOG00000047943	0.077	0.077		1.295	1.012		3.198	1.553		0.056	0.056
Alkbh7	ENSRNOG00000047089	65.276	3.683		61.242	3.688		57.031	4.665		62.861	5.521
Alkbh8	ENSRNOG00000024525	34.864	3.325		18.501	2.368		18.448	1.753		20.989	2.625
Alms1	ENSRNOG00000022343	237.448	18.744		154.427	9.809		131.372	9.344		145.116	15.198
Alox12	ENSRNOG00000027037	3037.62	369.869		3721.03	526.091		3939.45	552.75		3982.94	587.976
Alox12e	ENSRNOG00000019074	15.238	3.339		4.596	0.938		4.58	1.324		6.881	1.136
Alox15	ENSRNOG00000019183	137185	18550.4		110456	10026.6		100065	8537.49		167917	31575.4
Alox5	ENSRNOG00000012972	620.009	115.388		661.131	59.263		452.27	34.183		378.759	45.137
Alox5ap	ENSRNOG00000000907	6215.83	1208.42		15331	1410.47		9561.95	836.371		6054.75	624.093
Aloxe3	ENSRNOG00000007454	1.039	0.324		1.872	0.675		1.007	0.359		2.413	0.772
Alpk1	ENSRNOG00000022636	315.968	74.529		320.505	32.77		127.871	10.964		67.815	9.803
Alpk2	ENSRNOG00000017421	8.389	1.54		5.612	1.146		11.699	2.746		18.414	4.074
Alpk3	ENSRNOG00000011659	4.259	0.823		2.961	0.514		3.39	0.697		3.288	0.907
Alpl	ENSRNOG00000013954	647.14	291.096		709.23	144.867		399.963	54.472		158.471	14.68
Alpp	ENSRNOG00000033672	0.398	0.197		0.232	0.167		0.158	0.108		0	0
Alppl2	ENSRNOG00000042889	1.203	0.508		0.352	0.164		0.4	0.185		0.559	0.261
Als2	ENSRNOG00000023280	48.36	4.16		48.958	3.869		40.92	4.102		44.766	3.152
Als2cl	ENSRNOG00000033921	421.774	52.597		450.525	50.617		352.109	38.861		501.606	67.603
Als2cr12	ENSRNOG00000024917	4.299	0.692		3.683	0.752		1.834	0.545		2.675	0.572
Als2cr8	ENSRNOG00000017491	55.285	3.384		33.538	2.594		28.804	3.533		28.058	2.494
Amacr	ENSRNOG00000018662	71.958	7.068		66.794	4.374		69.191	9.631		96.419	33.626
Ambp	ENSRNOG00000006889	27.535	20.815		5.613	3.111		292.764	123.26		571.54	304.915
Ambra1	ENSRNOG00000017422	359.193	20.016		298.163	18.296		316.19	15.13		311.554	24.611
Amd1	ENSRNOG00000000585	3015.94	222.11		4242.63	312.347		2828.06	304.039		4039.47	458.407
Amdhd1	ENSRNOG00000005266	25.604	7.591		24.887	5.316		20.371	3.627		13.688	4.003
Amdhd2	ENSRNOG00000006460	103.43	7.142		146.643	8.501		183.855	23.56		217.134	31.94
Amfr	ENSRNOG00000019444	4455.52	489.332		3748.23	357.654		2625.2	159.374		3757.68	423.18
Amh	ENSRNOG00000019377	2.804	0.396		3.161	0.549		4.896	0.486		5.655	0.69
Amhr2	ENSRNOG00000014850	13.02	1.7		19.866	2.164		8.257	0.966		10.084	1.184
Amica1	ENSRNOG00000026702	916.482	140.356		1235.35	95.747		621.68	66.837		685.899	63.247
Amigo1	ENSRNOG00000045665	314.598	25.161		160.965	10.224		144.465	15.357		126.579	20.032
Amigo2	ENSRNOG00000007032	16.134	2.544		20.074	1.798		30.157	3.397		18.58	3.094
Ammecr1	ENSRNOG00000022166	12.609	1.3		9.068	1.223		8.408	1.081		9.261	0.897
Ammecr1l	ENSRNOG00000016250	500.433	19.165		440.325	19.08		486.35	11.512		547.02	25.44
Amn	ENSRNOG00000009050	0.315	0.119		0.301	0.169		0.188	0.133		0.181	0.131
Amn1	ENSRNOG00000036917	220.799	14.502		352.42	27.175		185.43	13.461		188.61	16.092
Amot	ENSRNOG00000007345	1.4	0.383		0.689	0.242		0.548	0.199		0.952	0.286
Amotl1	ENSRNOG00000008990	2.752	0.496		2.846	0.568		5.483	1.425		8.876	1.989
Amotl2	ENSRNOG00000008487	40.639	6.123		65.643	9.131		20.09	1.924		25.243	4.252
Ampd1	ENSRNOG00000018656	2.177	0.406		2.901	0.513		3.17	0.628		2.694	0.48
Ampd2	ENSRNOG00000019240	211.559	15.383		160.148	8.965		183.935	12.152		219.476	23.684
Ampd3	ENSRNOG00000018262	2039.05	417.45		3763.28	434.794		3235.93	310.302		2405.1	286.29
Amph	ENSRNOG00000012490	13.414	1.803		23.369	3.034		9.706	2.054		13.967	2.756
Amt	ENSRNOG00000050214	51.376	4.464		35.457	2.514		33.062	2.622		26.796	4.059
Amy1a	ENSRNOG00000033529	4.372	2.499		1.178	0.335		49.544	19.578		66.823	37.888
Amz1	ENSRNOG00000024264	193.662	24.761		155.84	11.642		250.59	24.522		290.531	41.004
Amz2	ENSRNOG00000000246	275.102	8.519		271.762	7.15		292.474	8.776		263.557	11.043
Anapc1	ENSRNOG00000016965	374.369	32.324		212.431	10.187		250.183	14.629		231.675	22.234
Anapc10	ENSRNOG00000018296	151.537	6.959		180.009	12.207		166.879	12.189		151.412	6.623
Anapc11	ENSRNOG00000036686	384.469	30.93		455.749	30.003		501.165	47.792		598.362	67.652
Anapc13	ENSRNOG00000008459	625.422	66.137		763.806	42.09		786.548	105.17		985.131	166.845
Anapc15	ENSRNOG00000019936	460.566	49.722		487.054	37.987		534.397	44.572		781.08	117.854
Anapc16	ENSRNOG00000000576	324.869	14.688		445.406	23.151		363.315	20.642		427.738	42.537
Anapc2	ENSRNOG00000011295	596.7	17.195		699.987	27.711		647.347	22.735		673.692	31.581
Anapc4	ENSRNOG00000004130	418.169	19.722		423.409	21.362		402.996	17.288		390.234	17.542
Anapc5	ENSRNOG00000001316	945.769	22.277		879.757	23.924		927.524	29.207		927.455	54.901
Anapc7	ENSRNOG00000001283	230.283	9.686		219.459	10.18		214.558	10.445		226.595	13.987
Ang	ENSRNOG00000043032	16.138	4.061		19.356	2.374		85.835	29.07		102.075	51.549
Angel1	ENSRNOG00000010567	55.249	5.869		38.091	2.159		32.812	2.951		27.648	4.015
Angel2	ENSRNOG00000003795	550.531	20.98		496.24	14.038		456.176	14.473		450.938	18.848
Angpt1	ENSRNOG00000005854	640.609	69.355		796.717	114.081		777.74	123.582		957.482	162.531
Angpt2	ENSRNOG00000016696	2.312	0.709		1.662	0.321		9.342	2.571		2.81	0.602
Angpt4	ENSRNOG00000005008	0.206	0.119		0.239	0.127		0.309	0.141		0.667	0.333
Angptl1	ENSRNOG00000004712	0.145	0.102		0.328	0.153		0	0		0.073	0.073
Angptl2	ENSRNOG00000016678	3.697	0.778		4.634	0.706		2.813	0.696		5.48	1.069
Angptl3	ENSRNOG00000008638	0.537	0.245		0.114	0.079		56.283	29.559		51.48	26.977
Angptl4	ENSRNOG00000007545	16.061	2.516		36.554	4.513		72.433	6.737		70.489	11.383
Angptl6	ENSRNOG00000020603	2.849	0.676		2.468	0.679		2.22	0.676		4.797	1.414
Ank1	ENSRNOG00000018241	1372.12	170.181		1207.03	106.786		979.491	71.356		1520.82	199.109
Ank2	ENSRNOG00000011076	6.912	1.309		2.699	0.655		1.509	0.533		1.513	0.833
Ank3	ENSRNOG00000024011	2.198	0.526		1.171	0.464		1.722	0.428		3.418	1.056
Ankar	ENSRNOG00000003991	0.518	0.2		0.216	0.114		0.283	0.227		0.174	0.174
Ankdd1a	ENSRNOG00000015554	2.171	0.406		2.364	0.5		4.389	1.495		2.137	0.621
Ankdd1b	ENSRNOG00000025377	5.279	2.081		5.127	1.405		4.106	0.464		2.648	0.545
Ankfy1	ENSRNOG00000016212	239.665	17.043		179.038	19.502		145.274	15.581		150.903	10.15
Ankh	ENSRNOG00000010960	542.129	41.201		341.026	21.848		358.323	29.432		487.511	57.426
Ankhd1	ENSRNOG00000030247	800.55	32.668		699.457	46.486		717.015	40.396		796.038	33.568
Ankib1	ENSRNOG00000005502	442.291	20.121		332.675	16.088		333.326	14.814		312.331	14.442
Ankle1	ENSRNOG00000017156	20.911	2.858		20.676	1.732		19.686	2.659		35.123	5.568
Ankle2	ENSRNOG00000037441	308.664	18.857		235.573	16.109		300.202	16.625		420.805	41.428
Ankmy1	ENSRNOG00000048567	11.404	1.287		9.641	0.938		9.474	1.407		10.501	1.865
Ankmy2	ENSRNOG00000005623	255.735	12.069		243.626	10.086		211.918	11.424		232.757	14.295
Ankrd1	ENSRNOG00000018598	3.087	1.576		22.83	9.341		18.807	4.568		26.21	13.662
Ankrd10	ENSRNOG00000013618	467.714	27.277		317.792	30.18		340.206	28.699		331.157	37.291
Ankrd11	ENSRNOG00000027906	1054.18	97.537		766.18	85.195		882.021	71.225		1155.15	96.976
Ankrd12	ENSRNOG00000012733	705.666	24.484		593.012	29.079		636.833	39.726		777.085	31.869
Ankrd13a	ENSRNOG00000001204	2874.68	141.576		2893.59	213.03		2981.74	190.467		2769.03	186.767
Ankrd13b	ENSRNOG00000014742	17.411	1.913		11.856	1.45		12.464	1.022		9.884	1.742
Ankrd13c	ENSRNOG00000011340	846.946	29.744		833.212	44.49		806.132	48.857		815.76	33.2
Ankrd13d	ENSRNOG00000028247	73.471	7.32		48.503	3.006		55.868	5.291		57.534	6.699
Ankrd16	ENSRNOG00000028168	74.5	4.258		88.089	5.551		71.451	3.783		56.499	4.74
Ankrd17	ENSRNOG00000002940	825.893	32.474		700.403	29.025		591.875	31.653		639.801	35.06
Ankrd2	ENSRNOG00000013840	1.003	0.396		2.207	0.745		4.294	1.103		1.496	0.485
Ankrd22	ENSRNOG00000019190	18.509	9.491		10.296	1.646		13.753	1.333		8.98	1.588
Ankrd23	ENSRNOG00000016151	7.835	1.296		6.206	0.905		5.678	0.996		6.248	1.646
Ankrd24	ENSRNOG00000006759	16.886	1.384		14.636	0.823		17.726	1.814		18.788	2.189
Ankrd26	ENSRNOG00000006717	56.328	5.605		30.619	3.116		38.539	4.282		36.074	5.121
Ankrd27	ENSRNOG00000012882	138.691	7.071		119.188	7.233		105.409	7.52		105.283	6.801
Ankrd28	ENSRNOG00000019697	124.124	6.769		103.362	10.473		88.553	5.575		90.724	4.751
Ankrd29	ENSRNOG00000046744	1.25	0.46		2.413	0.968		0.172	0.093		0.754	0.275
Ankrd32	ENSRNOG00000040279	105.167	6.337		80.122	6.545		76.116	4.357		84.964	7.169
Ankrd33b	ENSRNOG00000010888	64.739	7.952		89.705	8.745		97.543	8.457		166.052	22.115
Ankrd34a	ENSRNOG00000033741	0.333	0.123		0.245	0.13		0	0		0.336	0.142
Ankrd37	ENSRNOG00000031335	19.116	1.595		31.245	4.038		57.122	6.946		41.612	3.985
Ankrd39	ENSRNOG00000023995	28.111	1.643		27.062	2.427		26.585	1.797		28.718	2.465
Ankrd40	ENSRNOG00000002935	399.557	11.802		323.31	16.453		376.868	15.739		378.568	13.365
Ankrd42	ENSRNOG00000009664	116.673	6.018		179.155	9.228		106.729	11.624		86.015	6.196
Ankrd44	ENSRNOG00000021384	2507.03	175.896		1884.74	104.078		1608.2	97.181		1584.84	90.507
Ankrd45	ENSRNOG00000002890	11.299	1.864		5.802	0.632		3.999	0.685		4.085	0.91
Ankrd46	ENSRNOG00000025504	257.508	14.558		266.546	13.51		238.863	12.77		276.004	29.602
Ankrd49	ENSRNOG00000009233	184.429	7.386		204.269	12.401		175.462	11.333		162.671	15.133
Ankrd5	ENSRNOG00000005792	0.106	0.106		1.383	0.912		0.176	0.135		0.251	0.251
Ankrd50	ENSRNOG00000010534	89.431	8.525		44.627	3.875		44.12	3.59		47.254	4.741
Ankrd52	ENSRNOG00000030597	187.746	18.271		101.747	12.053		92.308	7.697		101.429	11.338
Ankrd54	ENSRNOG00000010821	114.166	4.553		99.369	5.046		109.2	3.601		104.273	5.726
Ankrd55	ENSRNOG00000013555	0.505	0.402		1.127	0.419		2.18	0.73		2.108	0.809
Ankrd6	ENSRNOG00000007110	18.765	1.587		16.235	1.645		19.84	3.146		34.575	6.316
Ankrd60	ENSRNOG00000036755	0.271	0.13		0.431	0.201		0.169	0.118		0	0
Ankrd61	ENSRNOG00000001048	0.273	0.12		0.75	0.333		0.633	0.279		1.048	0.381
Ankrd7	ENSRNOG00000028409	0.842	0.309		1.429	0.397		0.122	0.083		0.203	0.145
Ankrd9	ENSRNOG00000008056	23.532	1.677		37.133	2.751		26.316	2.126		24.367	1.609
Anks1a	ENSRNOG00000000498	391.993	33.193		443.643	37.201		310.322	18.266		253.297	23.914
Anks3	ENSRNOG00000003186	137.342	13.175		76.512	7.471		92.233	9.734		77.042	11.554
Anks4b	ENSRNOG00000046181	2.202	0.327		1.334	0.288		3.014	0.66		7.211	3.482
Anks6	ENSRNOG00000023309	5.72	1.523		3.563	0.65		2.715	0.496		3.264	0.698
Ankzf1	ENSRNOG00000019052	346.909	21.665		372.95	15.425		415.555	20.165		410.217	21.002
Anlnl1	ENSRNOG00000018113	7.369	1.681		5.573	1.427		6.159	1.284		12.681	3.175
Ano1	ENSRNOG00000020865	2.394	0.705		8.689	1.891		7.587	1.066		10.428	3.252
Ano10	ENSRNOG00000000219	289.913	41.932		526.59	61.02		252.34	16.824		220.012	23.556
Ano2	ENSRNOG00000023561	0.135	0.092		0.395	0.242		0.222	0.171		0.334	0.187
Ano6	ENSRNOG00000006995	1250.9	129.046		1134.46	120.038		1349.84	162.545		1895.33	240.694
Ano7	ENSRNOG00000023427	0.344	0.161		0.065	0.065		0.463	0.213		0.203	0.142
Ano8	ENSRNOG00000017567	98.471	9.375		65.709	4.75		63.278	6.826		54.477	7.226
Ano9	ENSRNOG00000015830	17.798	3.089		9.844	0.923		10.019	1.275		8.021	1.555
Anp32a	ENSRNOG00000045651	1441.67	83.14		1701.74	152.576		1942.71	144.798		1779.64	93.12
Anp32b	ENSRNOG00000009266	826.76	42.978		711.118	42.556		792.007	38.114		774.658	53.657
Anp32e	ENSRNOG00000021168	815.59	55.872		758.237	65.989		707.213	58.347		997.388	102.124
Anpep	ENSRNOG00000014610	1354.03	229.734		1941.01	206.222		1214.79	67.445		1424.24	156.631
Antxr1	ENSRNOG00000008678	4.654	1.011		3.719	0.576		2.212	0.532		2.375	0.582
Antxr2	ENSRNOG00000000081	466.93	69.063		719.769	84.019		348.064	47.913		215.934	29.281
Anxa1	ENSRNOG00000017469	19712.9	5195.4		38258.6	3326.56		24204.8	3855.33		12234.2	1541.46
Anxa11	ENSRNOG00000010984	4003.56	544.268		5133.41	480.542		4006.81	231.269		3239.62	270.729
Anxa2	ENSRNOG00000010362	11372.2	1550.59		21142.7	1395.65		18982.9	1059.86		14778.8	1874.97
Anxa3	ENSRNOG00000002045	794.589	227.324		917.394	115.514		745.192	101.261		731.317	111.033
Anxa4	ENSRNOG00000018159	388.462	26.03		616.375	59.603		1548.04	145.928		1503.44	244.397
Anxa5	ENSRNOG00000014453	433.302	33.657		651.672	62.8		976.08	104.806		734.965	106.605
Anxa6	ENSRNOG00000010668	1974.25	88.934		1557.77	65.971		1772.77	64.669		1408.3	158.518
Anxa7	ENSRNOG00000007136	2077.55	242.496		2813.11	212.389		2293.09	212.054		3458.93	534.246
Anxa8	ENSRNOG00000020270	2.775	1.064		7.704	2.629		5.315	1.967		8.018	3.798
Anxa9	ENSRNOG00000021134	0	0		0.424	0.197		0.326	0.251		0.265	0.148
Aoah	ENSRNOG00000027672	417.56	97.495		406.885	28.079		345.821	18.574		357.164	38.682
Aox1	ENSRNOG00000015354	4.377	1.891		3.706	1.431		16.565	7.876		42.804	22.6
Aox4	ENSRNOG00000014555	0.796	0.247		0.8	0.368		0.938	0.448		0.734	0.219
Ap1ar	ENSRNOG00000024492	426.155	59.826		542.33	42.134		605.988	36.262		570.783	53.884
Ap1b1	ENSRNOG00000008786	417.479	24.531		399.992	19.65		534.309	35.05		483.246	31.695
Ap1g2	ENSRNOG00000025619	321.937	27.617		228.181	16.233		222.521	20.819		191.83	22.053
Ap1m1	ENSRNOG00000014454	1361.8	58.27		1504.8	79.84		1205.48	31.224		1312.87	58.654
Ap1m2	ENSRNOG00000043093	4.01	0.737		2.948	0.667		3.473	0.579		2.377	0.534
Ap1s1	ENSRNOG00000001415	237.206	13.918		271.699	16.472		287.422	15.685		279.374	19.371
Ap1s2	ENSRNOG00000038686	1024	67.909		1291.84	80.799		1288.08	113.713		1155.49	90.419
Ap1s3	ENSRNOG00000049873	165.997	9.772		125.691	13.065		90.23	9.888		69.244	6.728
Ap2a1	ENSRNOG00000026243	341.733	21.397		296.896	22.09		289.608	20.764		279.01	22.538
Ap2a2	ENSRNOG00000019534	5201.23	510.937		5892.62	364.167		5394.12	285.35		7448.55	954.296
Ap2b1	ENSRNOG00000009988	2027.09	110.022		2327.43	131.826		2275.89	66.404		2433.2	124.07
Ap2m1	ENSRNOG00000001709	7574.53	517.172		7795.47	440.737		7326.15	490.197		10278.1	1267.05
Ap2s1	ENSRNOG00000015865	785.312	68.929		1153.52	97.216		1172.3	65.432		960.804	74.24
Ap3b1	ENSRNOG00000010624	542.678	21.151		600.073	34.766		794.754	61.023		775.153	71.944
Ap3b2	ENSRNOG00000019249	1.672	0.357		1.543	0.495		2.06	0.798		1.93	0.46
Ap3d1	ENSRNOG00000018977	2089.29	79.656		2166.48	116.815		2077.23	56.706		2507.37	161.946
Ap3m1	ENSRNOG00000011461	594.002	21.033		602.38	22.775		613.87	23.873		500.574	21.985
Ap3s1	ENSRNOG00000003829	1268.4	116.451		1888.42	107.426		1611.38	105.836		1721.18	219.762
Ap3s2	ENSRNOG00000043141	103.86	3.939		119.639	5.047		124.017	9.862		118.437	8.137
Ap4b1	ENSRNOG00000019455	679.601	36.238		612.833	22.094		554.014	29.106		516.725	30.69
Ap4e1	ENSRNOG00000022938	73.167	5.841		50.685	2.853		58.357	4.149		82.667	9.171
Ap4m1	ENSRNOG00000001353	115.601	14.818		75.965	6.942		108.869	8.75		99.645	10.173
Ap4s1	ENSRNOG00000005765	363.402	23.434		444.737	22.865		368.69	22.101		396.086	29.806
Ap5m1	ENSRNOG00000014148	266.899	15.197		201.539	10.922		189.869	11.762		173.237	8.965
Ap5s1	ENSRNOG00000021249	59.718	4.02		54.786	5.549		49.564	3.199		48.324	4.348
Apaf1	ENSRNOG00000008022	277.509	15.564		211.494	11.833		172.149	16.462		195.872	13.175
Apba1	ENSRNOG00000014928	7.54	2.057		8.493	1.389		4.576	0.819		7.168	1.376
Apba3	ENSRNOG00000020466	119.246	6.145		92.807	5.027		127.047	6.502		131.425	9.938
Apbb1	ENSRNOG00000018020	33.104	3.286		17.62	2.047		20.973	2.54		20.752	2.988
Apbb1ip	ENSRNOG00000017803	2752.7	250.399		3442.1	345.225		2463.57	156.101		2006.08	175.552
Apbb2	ENSRNOG00000025509	281.085	23.172		161.988	10.346		158.91	8.5		135.406	11.693
Apbb3	ENSRNOG00000017849	324.7	26.133		227.626	11.947		233.78	12.14		219.648	19.1
Apc	ENSRNOG00000020423	371.401	22.968		274.919	23.689		244.86	19.321		290.949	29.132
Apc2	ENSRNOG00000033791	1.169	0.417		0.6	0.256		0.297	0.207		1.18	0.583
Apcdd1	ENSRNOG00000043304	4.677	0.475		5.166	0.587		6.092	1.115		10.219	1.325
Apcdd1l	ENSRNOG00000028440	3.632	0.612		2.508	0.459		2.781	0.661		2.189	0.515
Apcs	ENSRNOG00000009086	13.616	11.273		2.337	1.324		101.859	45.191		157.873	84.244
Apeh	ENSRNOG00000029572	1262.88	94.662		1283.63	74.842		1413.04	97.091		1924.8	249.532
Apex1	ENSRNOG00000009663	357.092	19.169		356.772	36.562		365.533	30.304		406.376	33.189
Apex2	ENSRNOG00000000166	127.452	6.693		122.097	5.425		105.076	4.13		135.801	14.182
Aph1a	ENSRNOG00000023816	591.757	21.722		695.3	28.877		600.781	18.847		535.429	31.412
Aph1b	ENSRNOG00000027295	1033.86	110.817		1999.84	111.671		1561.19	57.325		1481.89	131.596
Api5	ENSRNOG00000009689	2079.94	137.956		2696.7	131.64		2842.36	127.767		2604.17	160.836
Apip	ENSRNOG00000007446	27.052	1.656		33.347	2.558		26.532	1.706		23.493	2.58
Aplf	ENSRNOG00000043059	214.593	14.515		220.429	11.912		217.273	12.588		212.126	24.185
Apln	ENSRNOG00000003984	0.091	0.091		0.137	0.137		1.259	0.366		0.58	0.359
Aplnr	ENSRNOG00000009227	4.522	0.785		2.902	0.633		10.757	5.43		6.655	1.413
Aplp1	ENSRNOG00000020851	3.037	0.379		3.608	0.787		2.47	0.626		3.969	1.533
Aplp2	ENSRNOG00000047179	665.335	33.822		809.369	55.304		645.18	30.356		1095.51	77.864
Apmap	ENSRNOG00000006795	117.784	4.781		130.41	9.047		93.3	4.969		88.331	7.703
Apoa1	ENSRNOG00000045679	20.669	9.338		19.404	3.418		198.401	74.839		285.865	148.63
Apoa2	ENSRNOG00000003500	9.178	6.213		2.283	0.723		122.391	39.313		152.312	77.617
Apoa4	ENSRNOG00000046608	9.161	7.148		1.06	0.663		72.461	31.476		135.618	71.734
Apoa5	ENSRNOG00000018436	3.236	1.967		1.655	0.667		42.389	17.46		144.104	97.978
Apob	ENSRNOG00000005542	13.893	8.3		2.125	0.855		159.13	67.899		673.784	413.574
Apobec1	ENSRNOG00000015411	279.862	31.653		479.68	41.603		448.994	51.276		416.165	49.593
Apobec2	ENSRNOG00000012303	4.548	0.826		4.922	0.869		5.52	1.182		5.124	0.906
Apobec3b	ENSRNOG00000016852	166.28	8.138		108.305	9.326		116.102	6.833		98.452	9.434
Apobr	ENSRNOG00000017403	638.834	68.848		999.442	100.989		650.29	40.772		561.216	67.163
Apoc1	ENSRNOG00000018426	28.74	19.519		25.624	11.609		374.812	134.46		471.94	243.368
Apoc2	ENSRNOG00000018402	9.082	6.886		7.229	3.666		105.675	39.979		139.543	76.498
Apoc3	ENSRNOG00000047503	15.365	10.783		7.906	3.28		204.373	78.664		249.008	130.921
Apoc4	ENSRNOG00000018405	0.26	0.16		1.956	1.385		28.803	9.698		34.724	18.101
Apod	ENSRNOG00000048273	0.182	0.182		1.194	0.69		1.369	0.698		1.582	0.875
Apoe	ENSRNOG00000018454	127.675	25.215		267.361	89.916		1119.16	374.812		2070.47	1090.44
Apof	ENSRNOG00000033619	1.816	1.207		0.418	0.199		8.714	3.444		12.092	7.834
Apoh	ENSRNOG00000003566	48.294	35.877		11.542	6.304		475.294	203.609		749.661	393.31
Apol11a-ps1	ENSRNOG00000023122	20.182	3.248		18.313	1.611		19.74	2.825		17.371	2.031
Apol2	ENSRNOG00000048451	79.651	14.687		118.765	10.945		65.026	7.877		92.55	16.417
Apol2	ENSRNOG00000048970	79.651	14.687		118.765	10.945		65.026	7.877		92.55	16.417
Apol3	ENSRNOG00000042771	841.699	49.138		596.673	48.023		614.443	50.763		518.092	34.315
Apol9a	ENSRNOG00000023410	3.707	0.825		3.596	0.809		3.821	0.905		8.709	3.931
Apold1	ENSRNOG00000007830	18.436	2.342		23.598	2.723		38.798	6.801		44.039	6.421
Apom	ENSRNOG00000000850	22.96	3.497		26.899	2.372		51.568	11.689		76.564	26.664
Apon	ENSRNOG00000033466	1.119	0.719		0.812	0.471		13.68	4.659		24.681	13.27
Apoo	ENSRNOG00000046918	50.862	2.526		53.601	4.741		47.993	4.089		52.296	6.498
Apool	ENSRNOG00000004512	72.468	5.975		78.042	6.129		85.806	6.811		83.381	8.432
Apopt1	ENSRNOG00000011542	193.383	10.932		223.404	12.219		191.969	11.956		159.094	10.941
App	ENSRNOG00000006997	379.067	22.354		309.602	27.279		436.745	32.178		340.356	45.858
Appbp2	ENSRNOG00000027654	751.5	17.078		822.942	25.146		820.294	30.357		799.679	30.809
Appl1	ENSRNOG00000013574	308.136	16.623		280.903	13.421		250.008	9.34		242.38	13.7
Appl2	ENSRNOG00000008174	10.41	1.225		13.424	2.038		11.336	1.683		10.525	2.984
Aprt	ENSRNOG00000014405	1642.24	74.491		2287.24	98.271		2370.57	90.272		1769.92	106.025
Aptx	ENSRNOG00000006582	105.147	5.311		95.635	4.049		101.595	5.747		119.675	10.242
Aqp1	ENSRNOG00000011648	15677.5	1506.48		22797.3	1602.86		28065.6	2862.98		43337.5	6323.61
Aqp11	ENSRNOG00000013358	0.879	0.326		1.319	0.4		1.259	0.511		1.805	0.72
Aqp12a	ENSRNOG00000004452	4.821	1.01		15.607	3.53		13.453	2.205		7.787	1.945
Aqp3	ENSRNOG00000009797	14.018	2.256		13.003	2.474		31.396	5.241		43.835	8.569
Aqp4	ENSRNOG00000016043	0.06	0.06		0.073	0.073		1.081	0.664		0.315	0.196
Aqp7	ENSRNOG00000009686	0.427	0.363		4.604	2.202		0.644	0.438		3.928	2.366
Aqp8	ENSRNOG00000014652	0.965	0.528		0.208	0.146		7.567	3.424		14.445	7.813
Aqp9	ENSRNOG00000015949	464.591	89.945		785.583	49.682		644.624	51.526		531.184	68.662
Aqpep	ENSRNOG00000003950	10.264	3.871		16.1	3.896		4.369	0.821		5.795	1.567
Aqr	ENSRNOG00000008912	509.258	23.081		386.055	16.427		483.45	27.197		443.065	26.446
Ar	ENSRNOG00000005639	7.461	0.823		3.871	0.827		1.854	0.429		2.945	0.68
Araf	ENSRNOG00000010838	524.396	26.158		486.24	20.941		374.452	17.77		310.15	28.46
Arap1	ENSRNOG00000019555	2995.5	213.131		3367.21	247.78		3108.38	176.077		2944.86	176.823
Arap2	ENSRNOG00000002209	260.21	16.55		205.241	20.494		256.247	26.725		323.108	46.781
Arap3	ENSRNOG00000027025	717.234	85.168		1081.5	103.267		1031.85	94.343		1099.71	118.342
Arc	ENSRNOG00000043465	1.968	0.507		1.482	0.286		2.262	0.37		3.715	1.487
Arcn1	ENSRNOG00000013843	1643.87	88.275		1849.15	52.264		2051.25	73.2		1926.8	105.289
Areg	ENSRNOG00000002754	0.054	0.054		0.352	0.129		1.816	1.095		0.463	0.256
Arf1	ENSRNOG00000030591	6088.15	318.083		7242.59	311.24		6442.88	376.593		6567.3	392.007
Arf2	ENSRNOG00000004807	111.676	7.216		195.405	14.546		124.103	7.644		99.079	7.585
Arf3	ENSRNOG00000033155	2158.92	104.945		2581.66	175.899		1953.11	182.074		2331.97	248.16
Arf4	ENSRNOG00000012623	1373.3	70.877		1891.35	101.033		1954.45	102.487		1747.38	108.294
Arf5	ENSRNOG00000007806	11588.8	1361.63		12950.6	1375.4		12715	1732.47		17052	2423.57
Arf6	ENSRNOG00000004791	1090.83	33.22		1083.3	33.858		1310.51	75.908		1380.49	82.236
Arfgap1	ENSRNOG00000043150	906.081	46.374		983.937	50.019		1118.06	70.89		1496.84	137.723
Arfgap2	ENSRNOG00000014429	752.214	36.121		965.599	43.609		972.351	64.311		856.598	62.217
Arfgap3	ENSRNOG00000046472	317.881	71.393		595.584	73.384		388.531	40.935		227.625	18.17
Arfgef1	ENSRNOG00000005703	954.625	36.093		765.165	49.307		822.782	52.144		994.177	51.76
Arfgef2	ENSRNOG00000007485	289.364	24.354		226.295	13.235		252.374	17.428		323.655	20.395
Arfip1	ENSRNOG00000010533	128.105	5.521		136.498	9.151		162.037	9.332		125.791	6.17
Arfip2	ENSRNOG00000018440	424.125	21.878		359.586	14.186		359.726	14.925		339.554	23.097
Arfrp1	ENSRNOG00000013992	193.318	4.814		204.597	5.984		185.964	6.092		167.995	9.87
Arg1	ENSRNOG00000013304	5.205	1.44		11.314	3.714		78.84	29.256		111.236	56.835
Arg2	ENSRNOG00000011139	142.811	35.397		188.142	15.011		121.552	27.423		94.733	14.491
Arglu1	ENSRNOG00000024142	1117.97	44.295		1014	58.685		940.653	40.16		824.211	45.222
Arhgap1	ENSRNOG00000016610	945.892	58.304		944.924	35.057		843.04	37.47		822.687	54.705
Arhgap10	ENSRNOG00000013152	146.92	14.718		176.795	18.585		243.877	29.869		292.202	38.555
Arhgap11a	ENSRNOG00000008115	91.953	6.125		130.072	7.77		177.199	11.687		195.111	16.48
Arhgap12	ENSRNOG00000017791	262.232	13.947		181.741	14.496		176.151	15.077		178.813	16.019
Arhgap15	ENSRNOG00000031168	1350.85	79.268		1586.93	98.21		943.347	66.111		702.471	46.124
Arhgap17	ENSRNOG00000013836	1085.87	74.082		838.433	46.497		983.238	46.47		1022.96	78.551
Arhgap18	ENSRNOG00000011245	530.943	48.457		1290.03	89.65		978.433	103.575		849.061	91.948
Arhgap19	ENSRNOG00000048166	14.253	2.006		15.748	1.395		14.563	1.901		27.336	4.483
Arhgap20	ENSRNOG00000025624	0.144	0.101		0.335	0.168		0.139	0.097		0.55	0.2
Arhgap21	ENSRNOG00000008659	141.974	11.099		119.517	9.919		213.605	23.212		288.435	29.908
Arhgap22	ENSRNOG00000024728	27.409	3.244		41.354	3.414		96.327	15.258		90.473	13.485
Arhgap23	ENSRNOG00000022771	88.219	7.984		97.89	9.359		144.903	11.679		237.144	24.358
Arhgap24	ENSRNOG00000002095	250.817	32.834		369.534	25.965		159.214	10.073		150.684	14.46
Arhgap25	ENSRNOG00000009347	2643.31	207.898		3689.98	196.234		4060.57	182.218		4068.33	283.234
Arhgap26	ENSRNOG00000013920	291.12	40.74		344.617	34.33		380.141	26.273		375.497	27.737
Arhgap27	ENSRNOG00000028569	587.003	40.709		390.979	33.207		320.605	24.256		294.201	28.48
Arhgap28	ENSRNOG00000017065	169.175	19.51		206.877	21.601		351.676	65.278		379.656	57.879
Arhgap29	ENSRNOG00000012563	9.851	3.056		19.165	5.743		18.258	2.07		22.189	9.263
Arhgap30	ENSRNOG00000004192	4133.93	310.882		4908.23	242.352		4535.06	210.126		4390.37	228.005
Arhgap31	ENSRNOG00000003088	10.599	1.594		8.015	1.049		16.018	3.324		18.347	3.311
Arhgap32	ENSRNOG00000008709	1.072	0.417		1.476	0.493		1.861	0.528		3.592	0.98
Arhgap33	ENSRNOG00000024677	33.232	3.622		22.667	2.488		27.189	3.145		33.35	5.361
Arhgap39	ENSRNOG00000016566	60.363	4.954		59.726	3.367		81.007	5.714		70.903	8.802
Arhgap4	ENSRNOG00000037273	1903.05	124.77		1365.68	80.061		1923	97.39		2274.69	135.668
Arhgap42	ENSRNOG00000026821	0.912	0.568		0.363	0.247		1.182	0.444		2.316	1.334
Arhgap44	ENSRNOG00000003603	1.653	0.722		0.899	0.42		0.617	0.256		0.212	0.096
Arhgap5	ENSRNOG00000004696	9.381	1.406		8.371	1.734		8.424	1.462		13.159	2.493
Arhgap6	ENSRNOG00000003956	109.787	8.923		141.57	14.987		232.872	37.685		242.925	36.892
Arhgap8	ENSRNOG00000033570	1.252	0.533		1.393	0.695		2.994	0.579		4.628	1.722
Arhgap9	ENSRNOG00000006946	2721.82	185.598		3287.37	251.426		2744.29	229.677		2563.18	215.019
Arhgdia	ENSRNOG00000036688	4492.34	217.462		4418.38	198.675		5444.12	256.849		5605.69	243.268
Arhgdib	ENSRNOG00000005809	13045.6	711.423		12705.6	417.168		13802.2	578.282		12539	523.372
Arhgdig	ENSRNOG00000042072	0.151	0.104		0.637	0.37		0.609	0.26		0.775	0.409
Arhgef1	ENSRNOG00000020130	5393.33	451.697		3841.62	311.985		4222.57	400.681		4099.44	300.166
Arhgef10l	ENSRNOG00000050636	116.779	10.684		168.179	18.168		379.631	64.405		357.735	63.484
Arhgef11	ENSRNOG00000015026	117.582	10.707		79.157	6.71		96.302	13.371		96.754	9.464
Arhgef12	ENSRNOG00000008924	589.207	50.325		579.846	45.32		554.156	44.619		784.969	91.474
Arhgef15	ENSRNOG00000004566	2.768	0.474		3.357	0.694		7.894	1.174		5.365	1.372
Arhgef17	ENSRNOG00000019192	1.075	0.287		0.548	0.315		0.548	0.176		1.623	0.87
Arhgef18	ENSRNOG00000028090	1971.82	159.205		1284.21	97.252		1276.77	85.643		1308.39	141.343
Arhgef19	ENSRNOG00000023313	0.193	0.103		0.602	0.463		1.229	0.528		2.493	1.125
Arhgef2	ENSRNOG00000020027	1123.02	53.438		1112.59	63.623		1118.83	43.504		1208.71	48.305
Arhgef25	ENSRNOG00000005034	1.238	0.352		1.589	0.309		1.488	0.444		1.612	0.466
Arhgef26	ENSRNOG00000014549	1.529	0.346		1.644	0.551		4.321	0.83		5.318	1.807
Arhgef28	ENSRNOG00000016544	1.232	0.367		1.4	0.441		2.396	0.495		2.715	0.692
Arhgef3	ENSRNOG00000014363	3084.5	195.925		3502.38	176.253		2538.98	112.795		2243.34	137.351
Arhgef37	ENSRNOG00000025502	595.85	69.55		823.755	67.767		772.904	70.262		1173.7	178.496
Arhgef39	ENSRNOG00000021433	7.141	0.851		6.118	0.823		10.091	1.714		11.287	2.125
Arhgef4	ENSRNOG00000014035	25.819	2.894		17.69	2.31		8.721	1.213		5.819	1.611
Arhgef40	ENSRNOG00000011129	2.672	0.651		4.194	0.73		3.665	0.666		8.229	2.034
Arhgef5	ENSRNOG00000005506	1.962	0.913		2.721	0.739		1.93	0.569		4.204	1.584
Arhgef6	ENSRNOG00000000869	414.508	22.203		246.621	13.164		246.267	20.521		285.765	16.226
Arhgef7	ENSRNOG00000012934	310.334	16.838		275.007	17.042		294.136	12.539		279.818	16.693
Arhgef9	ENSRNOG00000007733	6.62	0.904		8.607	1.236		6.718	1.079		13.717	2.554
Arid1a	ENSRNOG00000006137	2127.61	167.445		1611.22	143.408		1848.55	147.387		2079.78	182.449
Arid1b	ENSRNOG00000017030	725.446	39.282		586.32	34.241		607.537	26.129		716.265	39.342
Arid2	ENSRNOG00000004831	338.8	27.245		210.265	18.819		211.049	17.46		264.296	17.481
Arid3a	ENSRNOG00000026435	462.81	84.888		400.131	47.193		514.408	40.129		628.521	73.975
Arid3b	ENSRNOG00000019677	360.48	17.081		314.283	15.436		244.958	15.481		263.026	11.215
Arid3c	ENSRNOG00000013416	3.67	0.831		2.413	0.634		0.229	0.123		0.609	0.261
Arid4a	ENSRNOG00000026239	581.348	20.182		778.441	37.889		531.052	38.188		533.084	25.465
Arid4b	ENSRNOG00000016391	927.697	38.608		1091.73	57.345		728.098	49.873		796.536	40.204
Arid5a	ENSRNOG00000015382	2072.62	377.517		3394.55	309.216		3043.18	390.027		2424.57	396.483
Arid5b	ENSRNOG00000000635	262.443	33.949		184.28	22.381		269.933	33.751		519.513	56.443
Arih1	ENSRNOG00000009887	1887.92	131.676		2074.03	62.699		3749.58	557.238		4789.38	605.918
Arih2	ENSRNOG00000031827	867.658	27.594		951.688	39.767		985.838	61.868		1235.75	74.849
Arl1	ENSRNOG00000005763	382.027	14.806		489.703	23.62		513.462	29.187		412.617	29.512
Arl10	ENSRNOG00000045948	40.895	2.884		36.666	2.116		24.514	1.943		29.922	4.274
Arl11	ENSRNOG00000014653	221.091	24.767		289.837	33.979		614.595	76.831		1284.13	147.869
Arl13a	ENSRNOG00000026935	0.227	0.122		0.295	0.217		0.068	0.068		0.557	0.328
Arl13b	ENSRNOG00000047194	77.197	4.855		56.83	4.903		53.586	4.307		48.702	4.011
Arl14ep	ENSRNOG00000004891	130.793	6.456		129.612	6.025		118.139	5.135		115.893	7.395
Arl14epl	ENSRNOG00000025590	0.123	0.084		0.472	0.281		0	0		0.054	0.054
Arl15	ENSRNOG00000011105	31.302	5.591		33.711	2.999		17.367	2.239		13.319	2.005
Arl16	ENSRNOG00000049235	40.806	2.248		37.739	2.239		37.909	2.885		39.464	4.459
Arl2	ENSRNOG00000021010	587.011	37.411		758.314	52.923		884.33	118.85		1442.36	226.865
Arl2bp	ENSRNOG00000016991	1013.17	82.033		1225.34	67.612		651.482	35.206		682.491	55.98
Arl3	ENSRNOG00000019973	166.789	8.027		235.736	18.228		219.756	20.145		171.242	9.591
Arl4a	ENSRNOG00000004282	237.45	18.497		354.067	47.483		311.785	50.503		333.36	48.083
Arl4d	ENSRNOG00000020770	23.983	2.904		21.427	2.277		16.735	2.549		14.212	1.84
Arl5b	ENSRNOG00000018714	121.076	8.326		126.799	9.939		241.794	21.224		290.678	39.317
Arl5c	ENSRNOG00000036880	361.213	26.533		219.734	19.683		261.901	22.201		302.073	34.084
Arl6	ENSRNOG00000001689	14.155	1.699		8.933	1.042		8.196	1.096		8.526	1.015
Arl6ip1	ENSRNOG00000017751	1114.79	43.932		1381.83	61.576		1155.95	46.463		1215.69	66.051
Arl6ip4	ENSRNOG00000001080	153.604	5.595		155.083	6.902		152.533	10.031		137.237	8.252
Arl6ip5	ENSRNOG00000006818	1307.59	53.642		1333.3	70.495		1461.7	62.249		1304.96	52.829
Arl6ip6	ENSRNOG00000005074	325.291	27.969		481.736	29.674		283.655	24.869		223.721	13.125
Arl8a	ENSRNOG00000005988	691.28	36.519		841.155	44.425		815.868	34.465		812.419	47.721
Arl8b	ENSRNOG00000007312	983.1	34.552		1063.24	38.053		1380.52	85.451		1385.49	116.166
Armc1	ENSRNOG00000013253	212.07	11.245		186.216	11.546		180.971	9.925		168.743	7.53
Armc10	ENSRNOG00000012785	175.54	7.776		160.009	9.78		154.705	9.293		127.282	8.249
Armc2	ENSRNOG00000026217	13.317	2.668		8.751	1.912		6.067	1.048		7.892	1.455
Armc3	ENSRNOG00000016716	25.912	2.635		27.335	2.667		21.846	2.749		16.053	2.019
Armc5	ENSRNOG00000019935	341.276	18.469		317.893	18.603		256.963	15.478		252.242	17.123
Armc6	ENSRNOG00000020280	11.616	1.062		11.407	1.07		13.216	1.693		12.903	1.24
Armc7	ENSRNOG00000042691	139.832	7.756		140.775	8.161		120.548	5.187		121.647	8.625
Armc8	ENSRNOG00000014521	472.859	25.316		478.14	12.642		404.132	8.24		368.913	21.806
Armc9	ENSRNOG00000025418	86.599	4.818		104.335	3.924		96.478	5.934		96.466	4.094
Armcx1	ENSRNOG00000037709	1.657	0.507		2.872	0.967		3.669	0.963		5.236	1.804
Armcx1	ENSRNOG00000046862	2.997	0.619		5.426	1.083		12.696	1.571		8.079	1.766
Armcx2	ENSRNOG00000025705	3.515	0.893		3.832	0.472		5.148	1.024		5.882	1.286
Armcx3	ENSRNOG00000025730	43.842	2.004		75.696	4.021		100.305	10.439		94.632	9.231
Armcx4	ENSRNOG00000043128	0.261	0.138		0.682	0.304		0.4	0.158		1.064	0.293
Armcx5	ENSRNOG00000003187	71.541	3.021		79.778	4.016		45.513	3.964		50.219	5.67
Armcx6	ENSRNOG00000037707	16.323	1.026		26.323	2.626		34.008	7.567		43.881	6.544
Arnt	ENSRNOG00000031174	401.438	23.493		547.863	56.426		525.133	43.797		544	39.189
Arnt2	ENSRNOG00000013017	0.636	0.18		0.919	0.379		0.53	0.304		0.633	0.431
Arntl	ENSRNOG00000014448	143.369	7.514		107.402	5.754		128.734	5.31		133.484	11.327
Arpc1a	ENSRNOG00000000996	1436.37	88.396		1820.93	83.252		1484.46	74.98		1528.13	88.283
Arpc1b	ENSRNOG00000000991	11690.1	988.601		16392.2	1375.69		14579	957.797		12051.2	940.304
Arpc2	ENSRNOG00000014289	12491.4	1713.41		13037.3	1047.88		9593.28	533.459		19346.3	4256.17
Arpc3	ENSRNOG00000008673	4012.05	446.203		6664.35	380.125		6600.92	511.805		5376.69	459.727
Arpc4	ENSRNOG00000008994	2349.83	198.017		2505.32	138.968		2939.5	186.585		2516.04	140.104
Arpc5	ENSRNOG00000028062	5827.62	488.698		8114.01	366.867		7040.81	252.264		5583.26	409.713
Arpc5l	ENSRNOG00000014317	862.713	42.025		814.262	68.499		901.08	51.922		963.079	66.391
Arpp19	ENSRNOG00000023086	1959.45	230.335		2286.51	171.704		2437.47	225.372		4162.65	713.265
Arpp21	ENSRNOG00000008919	332.697	19.902		194.005	16.478		153.218	15.024		115.489	20.483
Arrb1	ENSRNOG00000030404	121.025	6.535		68.962	8.495		84.896	7.71		112.295	10.399
Arrb2	ENSRNOG00000019308	1984.95	116.489		2025.83	107.59		1874.74	124.632		2359.3	133.705
Arrdc1	ENSRNOG00000007622	574.046	28.399		778.793	38.653		656.782	33.59		541.144	33.43
Arrdc2	ENSRNOG00000019009	361.272	35.183		359.275	38.776		244.712	28.646		323.83	41.781
Arrdc3	ENSRNOG00000045649	1314.24	196.381		2539.15	227.456		1991.71	204.856		2156.5	326.019
Arrdc4	ENSRNOG00000010775	6.046	0.827		9.191	1.38		15.64	2.797		15.031	3.438
Arsa	ENSRNOG00000012953	173.112	11.698		256.963	12.613		196.846	12.396		184.297	20.255
Arsb	ENSRNOG00000011150	153.008	10.404		178.149	10.915		159.162	11.293		135.468	11.52
Arse	ENSRNOG00000028350	59.215	3.047		47.104	4.161		70.718	3.776		65.618	5.217
Arsg	ENSRNOG00000003931	29.945	2.293		28.836	1.518		12.202	1.645		14.508	2.162
Arsi	ENSRNOG00000026060	15.894	2.273		6.804	1.312		5.329	1.31		8.517	3.739
Arsj	ENSRNOG00000000001	0.045	0.045		0.155	0.105		0.242	0.183		0.14	0.14
Arsk	ENSRNOG00000026937	66.245	5.486		60.693	4.147		48.617	3.402		58.02	4.56
Art2	ENSRNOG00000019687	486.372	45.911		301.433	41.073		228.008	24.085		162.833	30.184
Art3	ENSRNOG00000002256	2.001	0.564		6.743	1.249		7.232	1.564		12.785	8.104
Art4	ENSRNOG00000005670	784.495	75.458		617.112	38.049		387.08	32.781		429.601	64.145
Artn	ENSRNOG00000019842	0.751	0.265		0.312	0.173		0.135	0.094		0.166	0.092
Arv1	ENSRNOG00000018909	67.96	4.242		49.6	2.84		49.165	3.334		52.281	5.281
Arvcf	ENSRNOG00000001888	24.861	1.864		15.412	1.115		16.66	1.474		21.389	2.989
Arx	ENSRNOG00000032074	0.154	0.154		0.294	0.233		0.288	0.217		0.621	0.287
As3mt	ENSRNOG00000020081	114.512	5.842		110.879	4.582		127.279	10.51		129.787	13.081
Asah1	ENSRNOG00000010034	1098.56	102.378		1428.16	116.542		1402.18	111.566		1310.01	122.673
Asah2	ENSRNOG00000012196	0.362	0.136		0.378	0.14		0.174	0.094		0.224	0.127
Asap1	ENSRNOG00000005739	530.936	32.039		449.169	47.766		684.537	87.328		915.666	120.121
Asap2	ENSRNOG00000006056	98.816	9.274		103.664	11.368		127.596	12.146		184.521	30.006
Asap3	ENSRNOG00000049714	5.276	0.429		3.724	0.454		3.618	0.709		4.754	1.111
Asb1	ENSRNOG00000020322	3932.07	462.4		5402.38	371.866		5670.55	624.708		7993.52	1181.76
Asb11	ENSRNOG00000003452	156.092	41.289		277.421	56.225		237.025	42.221		410.309	72.112
Asb13	ENSRNOG00000017967	194.325	15.41		120.025	6.246		114.837	8.575		111.002	11.43
Asb14	ENSRNOG00000013346	0.182	0.182		0.571	0.265		0.482	0.395		0.791	0.639
Asb15	ENSRNOG00000006365	27.014	4.728		21.23	2.55		20.404	3.868		22.267	2.436
Asb16	ENSRNOG00000036794	6.668	1.178		8.4	1.094		8.044	1.695		9.193	1.149
Asb2	ENSRNOG00000009012	9.713	0.573		13.341	1.617		11.004	1.761		30.72	6.693
Asb3	ENSRNOG00000032471	104.275	7.36		110.653	6.953		81.609	5.815		96.05	10.911
Asb5	ENSRNOG00000042630	5.336	0.399		4.941	0.684		5.946	1.194		5.103	1.049
Asb6	ENSRNOG00000024786	315.823	17.224		372.753	26.381		389.839	38.661		465.701	37.886
Asb7	ENSRNOG00000013795	43.819	3.592		45.885	3.962		29.721	2.317		27.641	2.849
Asb8	ENSRNOG00000010099	415.597	11.395		435.811	10.923		372.752	15.998		309.188	20.73
Asb9	ENSRNOG00000003441	0	0		0.604	0.429		0.083	0.083		0.784	0.64
Ascc1	ENSRNOG00000000575	313.064	15.396		357.128	18.709		327.593	16.466		453.214	55.361
Ascc2	ENSRNOG00000007349	338.49	21.18		301.994	14.731		426.944	29.236		599.131	61.497
Ascc3	ENSRNOG00000037604	410.667	12.509		398.591	22.47		258.029	17.242		220.456	14.818
Ascl2	ENSRNOG00000020434	5.368	1.153		4.799	0.787		6.572	0.817		6.88	1.448
Ascl3	ENSRNOG00000013702	2.553	0.602		3.716	0.606		2.704	0.63		2.324	0.446
Asf1a	ENSRNOG00000000415	205.437	12.877		206.615	16.83		164.215	9.394		164.34	13.683
Asf1b	ENSRNOG00000005115	161.816	18.881		123.408	14.45		147.68	21.397		248.41	52.532
Asgr1	ENSRNOG00000018693	1.149	0.582		1.242	0.489		39.425	16.769		59.82	31.609
Asgr2	ENSRNOG00000030726	4.992	1.867		5.581	1.148		22.981	8.396		34.731	16.978
Ash1l	ENSRNOG00000020386	718.783	41.082		590.648	40.757		577.483	31.272		682.021	33.147
Ash2l	ENSRNOG00000014875	345.216	14.176		260.213	11.005		301.055	16.661		260.032	18.632
Asic1	ENSRNOG00000018789	0.468	0.209		0.473	0.219		0.305	0.163		0.348	0.187
Asic4	ENSRNOG00000019985	9.44	3.309		5.35	1.185		14.617	4.695		7.741	1.892
Asic5	ENSRNOG00000011842	0	0		0.369	0.218		0.083	0.083		0.119	0.119
Asl	ENSRNOG00000000903	589.142	36.986		925.498	66.463		1198.71	110.03		1793.31	198.93
Asmt	ENSRNOG00000001324	0.39	0.151		0.277	0.124		1.384	0.342		0.917	0.317
Asmtl	ENSRNOG00000028166	359.017	46.67		628.573	25.631		631.897	54.415		537.771	38.955
Asna1	ENSRNOG00000003747	2140.87	235.491		2366.92	145.699		2825.05	319.221		4244.15	567.175
Asns	ENSRNOG00000007546	2433.28	245.466		3755.32	366.449		2407.63	171.6		3123.38	535.128
Asnsd1	ENSRNOG00000003942	244.268	9.906		245.965	14.646		307.617	15.694		259.653	10.673
Aspa	ENSRNOG00000019659	25.091	2.663		34.473	3.974		30.868	3.623		33.989	3.411
Aspdh	ENSRNOG00000019424	0.268	0.167		0.221	0.164		4.532	2.077		5.09	2.69
Aspg	ENSRNOG00000012843	2.847	2.204		1.22	0.913		5.385	1.937		15.883	10.207
Aspm	ENSRNOG00000012318	48.508	5.907		37.506	3.683		68.425	7.177		120.476	24.737
Aspn	ENSRNOG00000015410	0	0		0.547	0.376		0.405	0.184		1.065	0.777
Aspscr1	ENSRNOG00000036678	383.797	13.812		368.606	16.237		406.781	24.433		545.292	55.584
Asrgl1	ENSRNOG00000020202	47.953	6.756		107.864	7.422		124.092	14.449		97.131	8.819
Ass1	ENSRNOG00000008837	92.571	25.967		217.809	37.197		370.941	52.416		348.477	107.457
Aste1	ENSRNOG00000013059	50.474	2.987		59.468	3.271		43.276	2.234		32.54	3.063
Astl	ENSRNOG00000022603	1.674	0.291		0.99	0.273		1.337	0.455		1.642	0.489
Astn1	ENSRNOG00000005667	66.918	10.15		86.167	14.155		86.852	8.915		134.779	20.448
Astn2	ENSRNOG00000010313	0.045	0.045		0.076	0.076		0.89	0.216		0.18	0.13
Asun	ENSRNOG00000001808	374.702	9.086		327.805	14.956		316.137	12.67		317.6	16.431
Asxl1	ENSRNOG00000023335	843.147	44.487		957.818	92.931		799.951	58.267		728.829	42.403
Asxl2	ENSRNOG00000011908	212.688	17.282		174.266	15.964		164.319	14.52		197.864	10.581
Asz1	ENSRNOG00000008004	4.726	1.594		4.203	1.104		1.01	0.532		6.661	3.914
Atad1	ENSRNOG00000010861	668.642	28.523		574.471	29.725		478.997	26.227		468.182	22.588
Atad2	ENSRNOG00000025604	424.078	16.568		377.948	28.401		356.427	17.814		432.567	37.232
Atad2b	ENSRNOG00000005036	101.148	8.174		78.412	8.173		73.885	9.231		89.877	6.129
Atad3a	ENSRNOG00000018118	124.115	8.517		94.371	5.067		111.061	9.039		102.184	10.096
Atad5	ENSRNOG00000021903	24.965	2.48		15.381	1.237		20.53	2.227		28.717	4.037
Atat1	ENSRNOG00000000809	52.602	4.184		35.245	2.278		41.861	3.151		33.374	3.516
Atcay	ENSRNOG00000020407	7.127	0.752		1.858	0.489		1.372	0.509		2.754	0.63
Ate1	ENSRNOG00000024414	560.471	15.204		592.794	27.418		450.726	20.321		466.735	16.027
Atf1	ENSRNOG00000032162	559.294	18.795		547.905	27.906		479.246	21.574		470.064	16.626
Atf2	ENSRNOG00000001597	323.63	20.884		365.176	23		276.181	13.507		315.189	12.606
Atf3	ENSRNOG00000003745	77.326	10.268		223.573	23.185		426.238	129.513		596.114	187.615
Atf4	ENSRNOG00000017801	2653.34	180.775		4310.38	174.453		4439.55	483.805		5150.66	454.78
Atf5	ENSRNOG00000020060	678.733	76.446		801.881	60.478		871.326	107.506		1087.65	142.4
Atf6	ENSRNOG00000024632	636.039	67.601		859.929	66.309		664.296	31.451		622.643	48.035
Atf6b	ENSRNOG00000000431	1041.84	37.926		930.08	41.311		973.151	30.624		957.872	42.419
Atf7	ENSRNOG00000015269	122.003	14.077		70.117	6.22		66.137	6.836		78.785	7.438
Atf7ip	ENSRNOG00000008870	1060.39	51.65		803.19	61.172		1137.48	77.288		1381.07	88.746
Atg10	ENSRNOG00000016342	57.951	4.844		48.743	3.423		45.756	3.803		36.423	4.069
Atg12	ENSRNOG00000000157	1253.75	52.3		1543.82	57.302		1291.08	58.628		1462.72	88.833
Atg13	ENSRNOG00000016984	663.138	24.112		713.691	27.63		570.711	17.527		579.153	20.607
Atg14	ENSRNOG00000011873	134.542	9.454		117.397	4.197		115.031	5.886		156.531	16.122
Atg16l1	ENSRNOG00000017913	466.112	26.124		403.325	17.4		545.364	32.072		512.198	33.406
Atg16l2	ENSRNOG00000019413	299.203	17.894		311.446	23.389		282.78	18.742		252.263	21.89
Atg2a	ENSRNOG00000021028	1493.73	81.32		1984.39	130.681		1989.6	148.818		2495.34	229.422
Atg2b	ENSRNOG00000004519	433.214	36.334		488.123	58.218		368.088	32.318		393.735	27.86
Atg3	ENSRNOG00000002094	1831.94	168.779		2494.22	134.661		2463.15	177.922		2334.39	143.943
Atg4b	ENSRNOG00000018403	491.879	20.786		578.035	24.235		492.819	33.58		544.024	32.403
Atg4c	ENSRNOG00000008767	77.451	4.449		66.424	3.792		72.534	3.827		57.695	4.206
Atg4d	ENSRNOG00000047625	1607.28	180.807		1882.17	109.742		1979.85	228.082		2347.65	288.194
Atg5	ENSRNOG00000000322	236.955	8.103		285.045	15.598		287.318	17.36		249.769	11.797
Atg7	ENSRNOG00000007486	617.617	63.939		906.57	140.654		624.456	54.613		499.837	49.276
Atg9a	ENSRNOG00000018975	913.711	47.678		970.896	65.773		971.038	46.952		861.372	46.882
Atg9b	ENSRNOG00000023449	0.166	0.113		1.204	0.51		1.068	0.549		0.056	0.056
Athl1	ENSRNOG00000014783	414.806	24.203		403.585	33.855		313.69	27.988		255.679	40.589
Atic	ENSRNOG00000015511	1117.3	57.285		1504.31	83.681		2049.29	180.277		1596.22	144.776
Atl1	ENSRNOG00000005063	5.327	0.608		7.088	0.981		4.494	0.648		5.499	0.755
Atl2	ENSRNOG00000006523	451.361	16.627		509.848	34.552		477.269	16.145		543.407	26.491
Atl3	ENSRNOG00000021203	247.718	20.129		188.065	9.526		223.998	15.211		198.515	8.927
Atm	ENSRNOG00000029773	753.542	75.326		394.037	35.617		405.047	44.301		485.629	68.671
Atmin	ENSRNOG00000011422	234.678	11.716		200.423	13.1		355.228	57.642		324.214	29.15
Atn1	ENSRNOG00000014611	294.013	30.525		261.86	28.99		239.767	29.089		251.589	26.753
Atn1	ENSRNOG00000049575	16.502	6.398		1.175	1.175		1.531	1.531		7.488	4.001
Atoh8	ENSRNOG00000010716	1.409	0.694		0.874	0.312		1.776	0.439		5.564	2.228
Atox1	ENSRNOG00000013118	1938.35	179.576		2641.93	168.313		2469.9	244.89		3623.22	547.656
Atp10a	ENSRNOG00000022581	91.931	6.874		96.744	5.502		122.013	10.362		81.339	9.987
Atp11a	ENSRNOG00000017154	551.511	47.788		738.245	83.524		955.615	106.6		802.224	95.658
Atp11b	ENSRNOG00000012421	1762.32	235.345		1252.77	36.95		1292.77	53.769		1290.76	61.029
Atp11c	ENSRNOG00000003472	170.035	7.283		135.086	11.381		122.255	11.225		131.884	10.935
Atp13a1	ENSRNOG00000010776	1247.33	91.999		1009.35	63.72		1039.39	43.873		1058.3	55.927
Atp13a2	ENSRNOG00000008052	1731.21	338.944		1453.93	109.646		1454.89	95.491		1067.14	107.39
Atp13a3	ENSRNOG00000001724	17.102	1.81		8.401	1.264		11.653	2.297		21.288	3.199
Atp13a4	ENSRNOG00000001714	0.208	0.111		1.105	0.41		0.811	0.455		0.517	0.349
Atp13a5	ENSRNOG00000024127	2.6	0.549		2.663	0.553		2.138	0.647		3.278	0.991
Atp1a1	ENSRNOG00000030019	1974.36	112.062		1579.12	61.601		2147.07	203.742		2054.7	158.422
Atp1a2	ENSRNOG00000007290	3.053	1.039		6.274	2.13		2.32	0.861		9.75	4.325
Atp1a3	ENSRNOG00000020263	566.601	98.695		652.375	94.925		744.04	69.363		845.705	117.019
Atp1a4	ENSRNOG00000032378	1.641	0.601		3.972	0.75		1.825	0.316		0.626	0.305
Atp1b1	ENSRNOG00000002934	41.67	3.537		39.271	3.446		43.881	5.897		69.693	14.416
Atp1b2	ENSRNOG00000011227	54.893	19.65		33.404	2.877		30.705	3.054		83.336	24.724
Atp1b3	ENSRNOG00000011501	2661.78	107.261		3288.43	127.403		2373.66	86.012		2295.05	87.289
Atp2a1	ENSRNOG00000047124	21.816	2.622		16.643	1.613		10.338	1.165		13.264	1.705
Atp2a2	ENSRNOG00000001285	882.98	45.696		828.253	34.938		1224.61	61.858		1216.65	131.848
Atp2a3	ENSRNOG00000017912	4269.18	428.042		3319.66	304.439		3402.46	369.851		5113.94	838.806
Atp2b1	ENSRNOG00000004026	418.453	19.835		393.973	22.44		597.334	39.066		626.54	52.535
Atp2b2	ENSRNOG00000030269	0.324	0.151		0.367	0.193		1.62	0.498		0.981	0.521
Atp2b4	ENSRNOG00000003031	87.477	14.329		32.126	4.651		43.861	7.282		55.732	7.477
Atp2c1	ENSRNOG00000013305	1166.8	90.955		1605.21	88.792		1731.39	112.326		1736.79	186.096
Atp4a	ENSRNOG00000020985	0.053	0.053		0.304	0.184		0.635	0.282		0.256	0.176
Atp5a1	ENSRNOG00000017032	2639.11	85.225		3020.52	128.32		3141.77	109.021		2675.17	130.089
Atp5b	ENSRNOG00000002840	24428.1	3082.46		24155.5	1909.69		28808.7	2436.84		45535.8	6696.1
Atp5c1	ENSRNOG00000019223	907.777	37.604		1070.91	79.564		1189.78	64.023		1081.74	71.941
Atp5d	ENSRNOG00000014625	655.581	29.415		765.567	42.671		993.297	63.898		959.246	61.405
Atp5e	ENSRNOG00000049912	1093.47	61.106		1437.71	106.338		1671.91	142.212		1557.19	79.479
Atp5f1	ENSRNOG00000016000	1638.1	106.602		2154.26	154.599		1759.86	105.231		1392.67	86.252
Atp5g1	ENSRNOG00000007235	260.415	12.214		318.419	20.508		370.483	18.03		327.104	35.049
Atp5g2	ENSRNOG00000015320	1412.1	70.81		1825.54	129.93		1934.79	104.578		1658.72	98.295
Atp5h	ENSRNOG00000038744	1000.77	111.257		1276.45	87.26		1394.08	165.419		2082.16	327.315
Atp5i	ENSRNOG00000000064	1015.38	96.552		1200.17	86.258		1460.98	156.377		1860.95	288.968
Atp5j	ENSRNOG00000001551	848.161	64.431		1104.39	74.896		1077.16	96.38		1152.39	122.223
Atp5j2	ENSRNOG00000027049	2895.55	256.914		4305.84	321.439		4616.51	629.272		6097.69	979.021
Atp5l	ENSRNOG00000028884	5683.07	635.688		7147.51	597.556		7720.89	1044.99		11567.7	1974.02
Atp5o	ENSRNOG00000001991	1240.73	85.743		1690.28	119.698		1905.91	191.367		2457.98	314.249
Atp5s	ENSRNOG00000004893	62.185	8.846		61.649	7.292		45.192	5.046		68.948	12.901
Atp5sl	ENSRNOG00000020596	357.576	13.697		375.836	15.615		365.515	19.031		484.264	36.317
Atp6ap1	ENSRNOG00000037244	1782.5	90.983		2449.34	96.127		1790.28	83.503		1747.06	93.158
Atp6ap1l	ENSRNOG00000040201	1047.38	207.01		1409.91	158.309		1236.16	188.648		1415.6	263.332
Atp6ap2	ENSRNOG00000003858	1400.8	142.448		2679.05	171.167		2417	135.65		1999.88	179.045
Atp6v0a1	ENSRNOG00000036814	2690.75	175.917		3760.26	243.708		3102.45	210.097		3299.8	252.375
Atp6v0a2	ENSRNOG00000001019	189.501	11.094		122.098	6.755		129.281	8.402		112.811	9.299
Atp6v0a4	ENSRNOG00000013428	0.186	0.127		0.284	0.167		0.262	0.147		0.07	0.07
Atp6v0b	ENSRNOG00000019655	514.336	40.581		884.452	58.114		912.119	85.047		800.145	60.373
Atp6v0c	ENSRNOG00000006542	6741.2	578.654		11099.9	913.916		11854	779.498		11820.9	980.947
Atp6v0d1	ENSRNOG00000017235	2260.27	107.426		2993.91	166.296		2675.81	104.191		2722.34	173.576
Atp6v0d2	ENSRNOG00000006926	0.045	0.045		0.065	0.065		0.665	0.337		0.45	0.268
Atp6v0e1	ENSRNOG00000003269	2802.97	280.098		4163.85	194.643		3739.13	350.016		4291.35	433.915
Atp6v0e2	ENSRNOG00000008218	199.308	11.109		159.018	9.648		153.449	12.87		118.124	12.921
Atp6v1a	ENSRNOG00000001992	769.029	49.22		1017.84	45.049		1144.33	67.485		1106.67	92.451
Atp6v1b2	ENSRNOG00000011891	2796.02	295.654		4340.3	146.755		4928.9	253.851		5773.17	635.632
Atp6v1c1	ENSRNOG00000004846	981.231	66.07		1847.23	154.306		1336.66	99.861		1351.56	87.505
Atp6v1c2	ENSRNOG00000050553	2.906	0.547		3.63	0.714		3.141	0.514		4.482	0.838
Atp6v1d	ENSRNOG00000009080	681.801	64.823		944.871	51.271		953.867	74.288		895.686	61.997
Atp6v1e1	ENSRNOG00000011905	1022.29	57.794		1338.45	69.127		1214.79	76.477		1233.69	101.33
Atp6v1e2	ENSRNOG00000015566	0.547	0.132		1.981	0.536		0.596	0.299		0.476	0.175
Atp6v1f	ENSRNOG00000007392	2217.56	335.197		2773.64	442.168		2481.71	431.243		5731.45	1387.19
Atp6v1g1	ENSRNOG00000008163	5268.95	795.724		9939.94	729.056		10400.7	1094.18		8869.95	980.446
Atp6v1g2	ENSRNOG00000000840	0.894	0.261		1.294	0.301		1.46	0.386		1.228	0.377
Atp6v1g3	ENSRNOG00000022480	15.431	1.46		7.899	1.358		11.519	1.673		9.883	2.42
Atp6v1h	ENSRNOG00000030862	391.787	18.03		472.516	24.126		460.832	19.126		418.397	27.762
Atp7a	ENSRNOG00000002515	364.496	57.678		356.249	37.448		352.848	36.542		474.719	54.628
Atp7b	ENSRNOG00000012878	42.183	7.004		41.986	3.322		35.732	4.593		59.001	10.754
Atp8a1	ENSRNOG00000034200	535.386	64.891		415.867	42.567		460.663	79.391		689.763	110.931
Atp8a2	ENSRNOG00000008053	1.681	0.564		1.687	0.392		2.127	0.666		2.532	0.456
Atp8b1	ENSRNOG00000024952	0.713	0.363		0.631	0.301		1.209	0.366		2.629	1.007
Atp8b2	ENSRNOG00000020822	169.421	15.435		80.995	7.315		69.058	7.239		74.482	10.886
Atp8b3	ENSRNOG00000024975	0.492	0.237		0.519	0.252		0.12	0.12		0.306	0.149
Atp8b4	ENSRNOG00000031598	279.89	25.074		420.351	29.901		503.219	40.814		546.748	84.423
Atp8b5	ENSRNOG00000021704	14.949	3.389		12.84	2.318		15.106	3.274		19.011	4.477
Atp9a	ENSRNOG00000049484	4.15	0.552		4.035	1.255		6.257	1.097		7.097	1.913
Atp9b	ENSRNOG00000032039	278.883	14.038		237.163	9.546		217.189	8.818		178.382	12.098
Atpaf1	ENSRNOG00000010169	127.113	5.944		91.244	3.802		83.436	4.033		82.578	5.419
Atpaf2	ENSRNOG00000003719	113.145	6.634		103.963	6.534		98.641	5.663		91.252	7.811
Atpbd4	ENSRNOG00000037356	66.86	6.062		47.236	4.024		42.073	3.554		27.156	4.01
Atpif1	ENSRNOG00000013300	16406	1809.44		20950.7	1765.91		19832.6	2779.38		33592.9	5998.64
Atr	ENSRNOG00000010027	195.861	14.339		122.635	8.642		112.099	9.917		114.392	8.901
Atraid	ENSRNOG00000006326	92.793	4.783		126.94	6.914		76.713	4.789		73.927	6.558
Atrip	ENSRNOG00000020670	122.628	9.709		94.97	5.641		81.478	5.059		92.829	7.526
Atrn	ENSRNOG00000021240	1463.76	191.621		1940.21	118.033		2059.82	140.735		3133.99	349.648
Atrnl1	ENSRNOG00000017406	127.215	13.431		137.14	15.243		83.491	9.812		74.999	8.351
Atrx	ENSRNOG00000002550	455.817	33.289		303.87	32.949		292.458	32.877		409.299	31.567
Atxn1	ENSRNOG00000016998	14.631	1.9		10.5	1.641		17.082	2.946		16.341	1.997
Atxn10	ENSRNOG00000014637	397.035	13.988		364.678	17.089		318.143	14.26		243.534	17.011
Atxn1l	ENSRNOG00000038766	186.872	14.857		183.671	17.296		196.138	10.834		305.33	27.29
Atxn2	ENSRNOG00000001256	130.361	12.357		88.872	4.667		96.774	6.144		92.071	5.749
Atxn2l	ENSRNOG00000018686	1792.09	129.436		1579.63	137.596		1587.02	131.041		1401.74	118.223
Atxn3	ENSRNOG00000005470	282.954	18.226		235.236	13.745		196.057	13.991		219.091	9.218
Atxn7	ENSRNOG00000007246	93.863	7.708		55.36	5.249		45.855	5.149		55.345	6.511
Atxn7l2	ENSRNOG00000028749	127.067	11.091		97.088	6.529		77.848	6.252		81.051	8.475
Atxn7l3	ENSRNOG00000020930	286.949	21.027		263.346	17.555		212.307	12.245		213.956	12.517
Atxn7l3b	ENSRNOG00000038420	23.624	1.765		21.192	1.618		17.222	1.167		13.915	1.454
Atxn7l4	ENSRNOG00000010415	231.376	13.88		219.671	17.216		158.648	8.604		170.02	14.807
Auh	ENSRNOG00000011684	634.993	44.693		869.595	45.385		899.054	86.6		1061.23	117.272
Aunip	ENSRNOG00000022030	2.084	0.429		1.154	0.361		1.575	0.335		2.551	0.842
Aup1	ENSRNOG00000007842	3994.77	343.555		4382.43	277.089		4567.19	313.312		6977.77	915.359
Aurka	ENSRNOG00000004479	307.163	28.578		432.842	32.693		410.763	31.545		411.075	39.024
Aurkaip1	ENSRNOG00000019156	536.674	33.693		789.83	30.179		711.596	43.944		671.014	38.294
Aurkb	ENSRNOG00000005659	83.254	5.146		80.469	3.217		71.513	4.715		100.708	14.334
Aurkc	ENSRNOG00000015825	21.539	2.092		16.481	1.574		9.287	1.46		7.639	1.365
Auts2	ENSRNOG00000000885	0.106	0.106		0.563	0.256		0.324	0.206		0.497	0.203
Aven	ENSRNOG00000006419	59.692	4.006		49.594	3.562		49.468	2.804		54.682	5.958
Avil	ENSRNOG00000050419	25.444	2.162		33.585	2.811		44.935	2.513		65.065	9.518
Avl9	ENSRNOG00000013314	135.211	12.444		100.668	8.939		101.835	10.632		132.872	11.76
Avpi1	ENSRNOG00000014828	37.967	1.86		58.747	6.119		60.438	5.331		50.122	3.836
Avpr1a	ENSRNOG00000004400	0.433	0.246		0.145	0.1		3.965	1.145		6.075	3.226
Axin1	ENSRNOG00000020414	570.924	25.064		552.51	23.494		524.879	28.662		560.592	25.895
Axin2	ENSRNOG00000003612	191.559	21.099		78.675	8.306		69.138	7.818		64.293	12.734
Axl	ENSRNOG00000020716	65.442	28.14		44.409	11.552		24.827	10.767		57.626	21.052
Azgp1	ENSRNOG00000001333	13.833	7.621		7.459	2.747		118.421	45.585		184.943	94.059
Azi1	ENSRNOG00000004430	52.214	8.741		33.381	3.778		29.483	3.496		33.199	5.965
Azi2	ENSRNOG00000010096	733.853	13.685		831.116	20.872		1065.06	81.376		1326.68	105.945
Azin1	ENSRNOG00000005333	3696.72	859.116		4024.61	236.098		2714.26	150.647		2385.38	153.089
B230118H07Rik	ENSRNOG00000037567	23.331	1.938		39.125	4.206		38.305	4.236		41.306	7.273
B230120H23Rik	ENSRNOG00000001515	47.223	3.772		71.154	4.591		89.767	9.633		91.782	18.67
B230216G23Rik	ENSRNOG00000028602	0.301	0.134		0.119	0.083		0.151	0.103		0.166	0.092
B230219D22Rik	ENSRNOG00000047934	814.685	28.39		686.899	32.169		661.563	24.089		571.664	38.25
B2m	ENSRNOG00000017123	177208	15577.5		251168	13195.3		208960	16849.4		328372	51206.2
B3galnt1	ENSRNOG00000012019	20.122	5.21		27.224	4.335		54.217	13.707		46.298	10.034
B3galnt2	ENSRNOG00000016855	394.44	28.38		323.966	20.054		235.836	12.654		206.576	19.094
B3galt2	ENSRNOG00000003251	0.289	0.168		0.781	0.318		0.455	0.369		1.166	0.487
B3galt4	ENSRNOG00000000471	132.39	5.048		90.347	6.515		90.698	5.472		80.968	9.434
B3galt5	ENSRNOG00000030983	19.663	2.431		11.079	1.232		9.228	1.418		4.933	0.898
B3galt6	ENSRNOG00000019979	16.112	1.207		11.46	1.227		12.721	1.77		11.755	1.243
B3galtl	ENSRNOG00000000899	17.775	1.108		17.207	1.136		19.232	1.426		17.529	1.513
B3gat3	ENSRNOG00000019804	1192.57	78.084		1459.59	80.404		1439.32	102.265		1516.17	142.808
B3gnt1	ENSRNOG00000020110	46.994	3.141		40.549	3.241		36.894	4.124		23.637	3.349
B3gnt1	ENSRNOG00000046904	1.756	1.127		0	0		1.168	0.585		1.768	0.735
B3gnt2	ENSRNOG00000009267	1578.54	57.908		1162.81	59.646		1734.51	113.734		1579.04	86.208
B3gnt3	ENSRNOG00000018764	3.643	0.787		1.292	0.422		2.52	0.929		2.102	0.656
B3gnt5	ENSRNOG00000046258	710.047	71.04		506.405	52.038		546.402	63.961		618.829	85.967
B3gnt6	ENSRNOG00000014471	0.775	0.299		0.412	0.192		0.21	0.154		0.353	0.154
B3gnt7	ENSRNOG00000018267	40.949	4.305		26.302	2.968		32.668	5.904		44.454	7.671
B3gnt8	ENSRNOG00000020606	9.918	1.338		6.61	0.667		4.987	0.838		5.745	1.055
B3gnt9	ENSRNOG00000015172	1.547	0.361		1.283	0.266		1.658	0.377		1.686	0.496
B3gntl1	ENSRNOG00000049724	26.498	1.658		20.892	2.645		16.41	2.1		14.647	1.894
B430203G13Rik	ENSRNOG00000038919	0	0		0.588	0.307		0.125	0.085		0.513	0.265
B430319F04Rik	ENSRNOG00000050468	1.209	0.334		1.395	0.449		2.037	0.659		1.176	0.314
B4galnt1	ENSRNOG00000004839	874.504	56.921		591.468	34.081		532.247	28.187		607.606	61.18
B4galnt3	ENSRNOG00000010344	0	0		0	0		1.872	0.709		10.567	4.666
B4galnt4	ENSRNOG00000024760	2.73	0.634		0.713	0.34		1.591	0.609		1.546	0.479
B4galt1	ENSRNOG00000007966	639.744	33.948		686.987	27.118		845.757	42.23		852.042	47.11
B4galt2	ENSRNOG00000019609	4.791	0.765		5.645	0.819		5.757	1.286		9.466	1.822
B4galt3	ENSRNOG00000003551	869.517	86.004		1337.41	78.528		1716.89	149.744		1741.96	140.715
B4galt4	ENSRNOG00000003114	5.052	0.714		5.506	0.782		4.149	0.721		3.634	1.445
B4galt5	ENSRNOG00000008283	473.32	41.148		840.332	46.186		863.525	46.221		661.614	73.555
B4galt6	ENSRNOG00000015895	197.118	31.389		276.931	28.164		466.56	62.269		535.666	57.685
B4galt7	ENSRNOG00000021886	122.521	6.668		108.069	4.383		115.353	6.227		102.546	7.001
B630005N14Rik	ENSRNOG00000007224	334.036	33.254		394.716	24.599		390.181	30.54		477.354	49.397
B9d1	ENSRNOG00000002462	21.464	2.159		23.074	2.099		22.659	2.055		22.989	2.667
B9d2	ENSRNOG00000028753	107.198	4.823		171.047	7.671		162.378	20.01		177.274	23.94
Baat	ENSRNOG00000007395	10.631	6.725		4.558	1.439		102.41	37.785		141.31	75.241
Babam1	ENSRNOG00000017071	515.311	29.193		428.329	15.909		574.803	30.883		749.487	71.543
Bace1	ENSRNOG00000016847	5.795	0.866		3.837	0.635		5.935	1.384		4.367	0.959
Bace2	ENSRNOG00000001953	2.456	0.636		3.083	1.292		3.258	0.806		5.242	2.088
Bach1	ENSRNOG00000001582	1174.84	83.973		1683.38	105.128		2112.29	125.957		3410.76	394.653
Bach2	ENSRNOG00000006170	293.405	38.44		124.71	10.669		137.255	15.685		121.597	19.401
Bad	ENSRNOG00000021147	58.653	4.265		98.515	4.671		124.743	8.334		82.653	8.803
Bag1	ENSRNOG00000008277	580.443	25.812		649.332	27.807		699.141	42.613		839.203	68.972
Bag2	ENSRNOG00000012709	7.059	0.65		5.342	0.638		7.08	0.907		8.254	1.818
Bag3	ENSRNOG00000020298	128.601	10.952		91.993	6.432		1350.73	325.804		2232.56	506.242
Bag4	ENSRNOG00000042560	61.922	3.433		50.174	3.076		42.534	3.24		43.343	2.778
Bag5	ENSRNOG00000011527	143.964	7.315		123.012	4.999		128.798	6.185		116.566	8.142
Bag6	ENSRNOG00000000851	6508.01	583.639		5874.99	484.635		6860.72	372.234		11073.5	1410.72
Bahcc1	ENSRNOG00000043102	1.892	0.741		1.206	0.366		1.878	0.356		1.528	0.501
Bahd1	ENSRNOG00000010428	141.704	11.149		95.616	11.025		99.763	12.164		179.11	26.484
Bai2	ENSRNOG00000014375	0.323	0.145		2.885	0.922		0.662	0.22		0.885	0.266
Baiap2	ENSRNOG00000004049	159.461	13.069		198.52	20.232		193.743	22.253		278.303	46.223
Baiap2l1	ENSRNOG00000001007	28.223	1.9		32.925	2.957		34.731	4.202		43.927	6.312
Baiap2l2	ENSRNOG00000012215	6.336	0.731		5.22	1.213		5.639	0.829		6.777	1.043
Baiap3	ENSRNOG00000017893	229.119	33.869		121.629	10.207		81.735	11.002		67.981	13.839
Bak1	ENSRNOG00000000485	544.204	28.322		538.818	16.997		555.467	16.303		515.964	22.07
Bambi	ENSRNOG00000016066	15.562	2.324		45.344	3.926		44.593	7.299		57.497	6.193
Banf1	ENSRNOG00000020460	508.463	21.359		506.255	32.107		695.326	36.985		741.695	39.655
Bank1	ENSRNOG00000032247	763.668	77.669		497.032	54.075		627.418	70.121		712.996	91.801
Banp	ENSRNOG00000019140	224.132	8.059		198.005	12.697		272.979	16.629		275.488	17.179
Bap1	ENSRNOG00000019097	2290.44	149.968		2680.24	175.726		2017.04	140.999		2130.58	197.532
Bard1	ENSRNOG00000014960	33.004	2.613		45.506	5.346		35.709	3.277		49.681	5.262
Batf	ENSRNOG00000008588	475.821	150.169		364.93	26.031		546.237	92.671		492.457	51.765
Batf2	ENSRNOG00000021018	1.629	0.497		0.693	0.268		0.291	0.16		0.153	0.084
Batf3	ENSRNOG00000003716	4.053	0.708		9.572	2.046		11.077	1.941		7.632	1.463
Bax	ENSRNOG00000020876	301.679	9.13		319.372	8.017		525.956	48.759		561.817	30.561
Baz1a	ENSRNOG00000006828	1062.97	122.301		2178.54	183.025		1744.54	133.288		1287.34	84.616
Baz1b	ENSRNOG00000001453	1041.5	61.071		803.08	32.981		986.889	49.434		1073.91	81.705
Baz2a	ENSRNOG00000028816	733.325	81.435		409.541	39.838		453.404	38.128		587.379	57.055
Baz2b	ENSRNOG00000025148	823.857	75.409		1417.98	122.721		1007.29	79.237		986.15	78.107
Bbc3	ENSRNOG00000048217	211.506	11.603		210.568	14.092		219.542	19.184		258.041	14.756
Bbip1	ENSRNOG00000047019	162.542	13.908		271.996	16.051		200.483	14.567		168.498	11.033
Bbox1	ENSRNOG00000004536	0.445	0.27		0.068	0.068		3.998	2.076		4.168	2.805
Bbs1	ENSRNOG00000019832	12.45	0.648		14.324	1.298		10.94	0.973		9.159	1.045
Bbs10	ENSRNOG00000026913	204.31	13.381		177.167	9.471		161.375	10.899		134.314	14.337
Bbs12	ENSRNOG00000007510	24.439	2.593		18.866	1.503		25.271	2.183		22.717	2.218
Bbs2	ENSRNOG00000019020	118.201	7.222		168.237	7.858		66.18	4.102		50.998	6.5
Bbs4	ENSRNOG00000026171	169.333	10.244		205.891	12.127		163.871	12.367		135.57	10.447
Bbs5	ENSRNOG00000007127	7.942	0.655		6.615	1.089		8.797	1.253		7.446	0.926
Bbs7	ENSRNOG00000015816	52.715	9.925		59.756	6.75		30.743	2.817		33.584	4.733
Bbs9	ENSRNOG00000015189	71.328	4.674		100.623	5.859		91.703	7.825		121.715	16.879
Bbx	ENSRNOG00000001971	92.269	9.767		58.534	7.443		72.611	10.966		105.539	14.58
Bcam	ENSRNOG00000029399	7.641	1.279		15.8	4.096		11.951	1.693		18.7	6.853
Bcan	ENSRNOG00000018798	0.12	0.12		0.152	0.152		0.097	0.097		0.143	0.098
Bcap29	ENSRNOG00000007884	587.222	29.54		470.657	46.144		420.38	40.764		346.673	22.546
Bcap31	ENSRNOG00000019053	5822.81	562.042		7495.67	473.537		6959.63	537.023		11392.2	1853.46
Bcar1	ENSRNOG00000019253	3.102	0.775		3.776	1.245		13.434	1.687		9.886	3.472
Bcar3	ENSRNOG00000013737	103.256	10.558		62.779	6.417		77.854	7.786		114.456	17.163
Bcas2	ENSRNOG00000018783	22030.2	2807.99		25726.5	2177.12		14735.1	1491.91		19318.1	3164.99
Bcas3	ENSRNOG00000003419	482.367	29.655		486.936	38.06		365.494	25.819		559.634	74.09
Bcat1	ENSRNOG00000015514	308.754	81.484		351.89	41.136		645.155	112.852		510.178	123.78
Bcat2	ENSRNOG00000020956	144.855	6.679		137.298	8.463		125.265	5.7		116.339	8.042
Bccip	ENSRNOG00000018066	395.318	22.092		391.277	30.525		437.953	37.532		403.256	24.486
Bcdin3d	ENSRNOG00000032608	49.147	2.721		37.768	1.963		49.472	3.503		46.243	5.394
Bche	ENSRNOG00000009826	0	0		0.232	0.167		0.326	0.182		0.409	0.24
Bckdha	ENSRNOG00000020607	203.913	12.298		164.621	9.244		142.135	8.733		165.161	12.981
Bckdhb	ENSRNOG00000009928	116.707	7.731		77.488	7.33		83.593	6.286		80.859	6.998
Bckdk	ENSRNOG00000019485	542.657	42.354		516.598	34.731		409.284	26.487		483.159	42.621
Bcl10	ENSRNOG00000042389	1077.37	119.746		1552.12	93.789		1038.64	66.114		906.383	54.402
Bcl11a	ENSRNOG00000007049	99.268	12.648		53.074	4.606		47.773	7.517		85.638	17.763
Bcl11b	ENSRNOG00000005776	196.42	16.679		72.683	7.547		52.443	8.922		60.774	10.295
Bcl2	ENSRNOG00000002791	41.621	5.431		14.039	1.895		13.033	0.821		15.475	1.998
Bcl2a1	ENSRNOG00000047606	647.836	57.637		760.451	53.698		1068.21	92.545		962.436	91.444
Bcl2l1	ENSRNOG00000007946	6523.52	491.964		9363.93	691.252		8268.14	864.384		8793.73	809.055
Bcl2l1	ENSRNOG00000018503	51.89	4.999		62.842	6.793		53.545	8.203		58.835	6.287
Bcl2l11	ENSRNOG00000016551	18.131	2.345		18.447	2.476		70.921	8.478		74.583	7.311
Bcl2l12	ENSRNOG00000020486	124.552	5.777		135.948	6.721		109.706	5.456		119.784	7.406
Bcl2l13	ENSRNOG00000012394	311.76	33.656		294.239	23.295		228.111	14.415		389.123	49.202
Bcl2l14	ENSRNOG00000028632	6.413	0.884		8.489	1.198		5.025	0.604		10.597	1.443
Bcl2l15	ENSRNOG00000037149	13.884	2.311		26.44	4.35		15.597	2.996		34.675	6.093
Bcl2l2	ENSRNOG00000015732	61.005	3.181		63.574	3.326		58.49	4.117		50.974	5.515
Bcl3	ENSRNOG00000043416	1174.52	287.249		1270.26	139.083		1505.6	191.855		1278.24	146.464
Bcl6	ENSRNOG00000001843	2316.26	291.701		3629.78	337.088		2212.56	164.718		2069.77	190.21
Bcl6b	ENSRNOG00000018811	6.023	1.178		2.657	0.629		6.209	1.097		7.669	1.901
Bcl7a	ENSRNOG00000001343	34.293	4.651		9.811	1.524		18.267	3.056		14.919	3.47
Bcl7b	ENSRNOG00000032705	178.143	6.221		167.135	7.797		138.374	6.437		148.201	8.224
Bcl7b	ENSRNOG00000042487	52.338	2.397		56.938	3.72		49.542	3.805		52.827	2.796
Bcl7c	ENSRNOG00000018916	138.734	8.325		127.375	8.088		116.783	6.272		118.859	8.161
Bcl9	ENSRNOG00000017516	46.397	5.536		26.293	2.559		25.025	2.356		24.953	4.364
Bcl9l	ENSRNOG00000012420	357.271	43.071		147.045	17.233		110.765	14.951		130.462	24.148
Bclaf1	ENSRNOG00000013052	894.202	35.19		1069.01	60.169		880.851	38.055		928.447	61.345
Bcmo1	ENSRNOG00000012027	89.304	13.108		178.977	22.439		115.908	15.362		142.172	23.821
Bco2	ENSRNOG00000038746	20.882	2.407		33.362	2.522		31.19	4.321		43.458	6.396
Bcor	ENSRNOG00000034240	423.738	29.173		348.069	30.969		407.535	35.567		396.334	34.833
Bcorl1	ENSRNOG00000005076	81.782	6.648		68.989	6.896		77.305	6.52		99.021	11.653
Bcr	ENSRNOG00000001304	124.281	17.222		165.383	18.787		174.36	17.456		132.639	14.908
Bcs1l	ENSRNOG00000016754	31.922	2.382		24.241	1.718		28.909	2.204		19.714	2.736
Bdh1	ENSRNOG00000001736	153.771	7.436		144.007	5.31		155.934	12.926		153.827	11.835
Bdh2	ENSRNOG00000014490	1.123	0.264		1.893	0.479		2.64	0.457		4.018	1.173
Bdnf	ENSRNOG00000047466	1.45	0.347		0.813	0.338		1.645	0.628		3.633	1.165
Bdp1	ENSRNOG00000042485	23.433	2.153		16.984	1.366		12.392	1.762		20.223	1.931
Bean1	ENSRNOG00000013301	0.045	0.045		0.076	0.076		1.124	0.356		0.849	0.302
Becn1	ENSRNOG00000020513	901.853	23.247		1123.91	50.891		966.642	58.821		936.798	49.495
Begain	ENSRNOG00000004650	52.693	4.646		46.624	8.303		16.576	2.754		52.874	8.088
Bend3	ENSRNOG00000046505	11.09	1.389		3.873	0.79		7.312	0.899		11.256	1.94
Bend5	ENSRNOG00000008025	76.496	8.017		43.318	4.533		44.229	5.397		58.079	9.242
Bend6	ENSRNOG00000030312	0.851	0.368		0	0		0.319	0.146		0.645	0.292
Bend7	ENSRNOG00000022712	0.817	0.357		1.404	0.461		1.001	0.246		1.031	0.407
Best1	ENSRNOG00000020346	0.696	0.397		2.585	0.724		1.697	0.585		0.617	0.209
Best2	ENSRNOG00000003737	0.167	0.118		0.4	0.186		0.756	0.264		1.482	0.432
Best3	ENSRNOG00000005491	0.116	0.079		0.211	0.155		0.414	0.247		0.418	0.35
Bet1	ENSRNOG00000011008	364.806	27.754		464.279	34.981		528.213	29.186		541.91	61.2
Bet1l	ENSRNOG00000013165	546.943	27.793		836.825	35.969		660.337	38.834		604.091	47.247
Bet3l	ENSRNOG00000031290	0.151	0.104		0	0		0.129	0.088		0.1	0.1
Bex1	ENSRNOG00000033844	17.271	1.611		11.322	1.633		10.867	1.401		7.489	1.013
Bex2	ENSRNOG00000032729	2.02	0.328		2.624	0.576		1.615	0.364		1.02	0.31
Bex4	ENSRNOG00000028608	2.325	0.512		2.108	0.458		3.637	0.467		3.794	1.079
Bfar	ENSRNOG00000003151	214.55	8.067		241.69	11.542		164.28	8.791		171.327	13.072
Bfsp1	ENSRNOG00000005707	2.186	0.287		1.582	0.413		1.763	0.34		1.613	0.517
Bfsp2	ENSRNOG00000010899	101.177	16.804		175.59	16.918		186.625	16.167		237.387	43.092
Bglap	ENSRNOG00000019607	138.711	11.8		283.848	29.638		238.123	26.67		332.272	60.243
Bgn	ENSRNOG00000017440	1616.12	222.489		1876.83	237.464		1776.13	283.286		2631.45	449.81
Bhlha15	ENSRNOG00000025164	4.836	0.993		3.956	0.839		6.745	1.548		9.21	2.829
Bhlhb9	ENSRNOG00000003191	32.798	3.357		20.985	2.333		40.915	4.614		74.714	13.429
Bhlhe22	ENSRNOG00000021745	95.542	13.686		49.275	9.576		35.665	5.947		35.008	8.011
Bhlhe40	ENSRNOG00000007152	212.922	18.777		206.679	26.213		320.396	39.28		305.339	23.438
Bhlhe41	ENSRNOG00000048961	0.884	0.224		0.951	0.21		2.079	0.537		2.883	0.788
Bhmt	ENSRNOG00000011200	27.402	19.898		12.008	3.769		175.089	81.589		139.252	96.349
Bhmt2	ENSRNOG00000040120	2.536	1.444		1.138	0.575		21.809	9.742		24.056	14.961
Bicc1	ENSRNOG00000000614	1.159	0.421		1.495	0.771		0.995	0.387		1.937	0.791
Bicd1	ENSRNOG00000036911	0.25	0.11		0.786	0.469		0.622	0.245		0.584	0.189
Bicd2	ENSRNOG00000016031	404.106	33.712		355.362	23.269		601.682	102.948		791.973	95.475
Bid	ENSRNOG00000012439	1090.07	53.427		1606.55	77.83		1624.91	83.679		1600.35	116.081
Bik	ENSRNOG00000010359	55.187	8.894		128.525	10.713		179.895	27.948		87.391	12.808
Bin1	ENSRNOG00000012852	960.821	57.554		567.331	50.799		568.192	47.159		596.522	82.102
Bin2	ENSRNOG00000031930	2016.88	92.323		1904	90.124		2437.62	153.232		2499.67	198.683
Bin3	ENSRNOG00000018023	905.618	68.428		1257.63	52.584		882.381	46.498		926.121	75.566
Birc2	ENSRNOG00000010602	846.827	59.138		1315.37	61.584		1085.12	57.761		992.085	68.086
Birc3	ENSRNOG00000005731	1899.7	460.362		2154.64	180.699		1760.34	168.059		1514.15	122.68
Birc5	ENSRNOG00000050819	183.338	18.769		183.23	13.747		203.276	27.974		335.341	64.773
Birc6	ENSRNOG00000027191	1033.93	103.189		511.32	60.391		547.772	51.54		735.737	68.249
Bivm	ENSRNOG00000022894	36.424	2.835		26.33	2.361		21.403	2.298		22.664	2.88
Blcap	ENSRNOG00000024437	187.996	9.418		181.452	10.045		188.632	9.686		168.486	11.986
Bles03	ENSRNOG00000020551	1724.9	133.257		1920.24	91.067		1619.73	150.313		2271.8	305.322
Blk	ENSRNOG00000010798	263.556	29.497		203.688	16.118		282.352	24.48		538.068	93.828
Blm	ENSRNOG00000011213	271.86	27.048		262.762	24.888		168.57	13.656		238.913	41.377
Blmh	ENSRNOG00000003563	338.109	15.478		327.374	17.894		436.381	29.123		380.695	21.291
Blnk	ENSRNOG00000013967	331.124	32.202		267.126	20.118		366.806	42.157		488.375	84.288
Bloc1s1	ENSRNOG00000007784	480.612	34.03		639.925	38.63		743.352	69.972		915.006	105.708
Bloc1s2	ENSRNOG00000012684	341.809	14.226		419.214	31.003		517.958	29.573		528.215	27.964
Bloc1s3	ENSRNOG00000017463	24.676	2.086		44.386	4.578		32.105	3.975		36.373	3.634
Bloc1s4	ENSRNOG00000006207	135.563	6.712		179.331	8.806		187.069	17.683		174.585	14.263
Bloc1s5	ENSRNOG00000016497	296.137	25.035		355.243	19.844		267.015	19.42		296.975	31.677
Bloc1s6	ENSRNOG00000037160	240.389	12.921		299.671	13.503		187.629	11.824		182.675	10.742
Blvra	ENSRNOG00000011778	1051.33	109.092		1185.97	93.85		1281.26	113.914		1475.53	170.779
Blzf1	ENSRNOG00000002884	410.961	28.481		536.096	20.877		378.851	30.5		400.335	33.626
Bmf	ENSRNOG00000007529	135.995	14.147		70.997	6.336		49.375	4.182		75.575	9.329
Bmi1	ENSRNOG00000016585	135.349	11.21		80.855	5.484		76.904	6.317		78.131	8.684
Bmp1	ENSRNOG00000010890	18.3	1.678		23.811	1.934		17.088	1.703		22.453	4.831
Bmp2	ENSRNOG00000021276	0.955	0.313		0.82	0.302		4.729	0.976		2.836	1.31
Bmp2k	ENSRNOG00000002040	795.481	48.591		1037.26	46.734		953.73	39.932		1208.93	59.169
Bmp3	ENSRNOG00000002381	0.417	0.178		0.57	0.243		0.856	0.335		0.541	0.205
Bmp4	ENSRNOG00000009694	2.143	0.554		4.21	0.948		3.008	0.615		4.264	1.768
Bmp5	ENSRNOG00000010917	6.113	0.767		4.641	0.902		4.255	0.602		6.077	1.327
Bmp6	ENSRNOG00000013717	1.137	0.224		2.174	0.745		3.938	1.109		3.233	1.546
Bmp7	ENSRNOG00000007108	27.571	1.938		16.474	2.702		10.248	1.623		12.823	2.314
Bmp8a	ENSRNOG00000030155	0.075	0.075		0.405	0.186		0.083	0.083		0.059	0.059
Bmper	ENSRNOG00000015357	0.748	0.481		0.583	0.391		0.935	0.323		0.389	0.236
Bmpr1a	ENSRNOG00000010814	3.741	0.681		6.106	1.403		6.064	1.019		8.464	3.15
Bmpr2	ENSRNOG00000022196	61.147	4.59		50.852	5.435		59.312	3.96		60.657	5.612
Bms1	ENSRNOG00000006576	242.448	23.485		163.348	11.406		184.69	13.926		179.48	12.515
Bmx	ENSRNOG00000003705	1010.76	246.935		1639.92	164.672		1406.99	109.574		927.105	137.223
Bmyc	ENSRNOG00000042556	0.426	0.169		1.104	0.468		0.594	0.187		2.661	1.113
Bnc1	ENSRNOG00000019770	1.06	0.734		2.603	1.356		1.317	0.584		2.537	1.492
Bnc2	ENSRNOG00000006553	0.137	0.094		0.641	0.271		0.299	0.143		1.045	0.689
Bnip1	ENSRNOG00000020753	84.3	3.115		85.836	6.326		90.291	6.505		84.39	5.526
Bnip2	ENSRNOG00000010790	546.367	50.365		678.968	28.976		575.01	28.987		566.736	35.459
Bnip3	ENSRNOG00000017243	103.012	18.653		167.341	22.844		582.34	80.544		329.76	48.864
Bnip3l	ENSRNOG00000009820	147596	17546.1		171454	9567.13		131050	9756.09		193002	29386.4
Bnipl	ENSRNOG00000021116	1.179	0.321		2.524	0.48		3.028	1.043		2.118	0.552
Boc	ENSRNOG00000002041	16.084	2.077		25.147	4.921		13.5	2.101		22.49	6.333
Bod1l	ENSRNOG00000050437	293.564	21.16		200.15	17.647		193.077	14.85		218.855	15.657
Bok	ENSRNOG00000018214	0.249	0.176		1.793	0.911		3.573	1.808		1.252	0.426
Bola1	ENSRNOG00000021185	41.501	2.958		38.131	3.818		31.663	3.296		37.561	4.017
Bola3	ENSRNOG00000021866	2104.55	306.571		2323.61	190.72		1581.56	166.294		2211.91	388.156
Bop1	ENSRNOG00000021773	303.229	15.759		210.103	13.033		252.853	10.475		267.23	13.575
Bora	ENSRNOG00000024798	61.624	4.583		50.938	2.249		51.972	4.194		55.794	6.445
Bpgm	ENSRNOG00000010133	201738	22987.4		278059	25489.7		163652	13161.2		225774	41550
Bphl	ENSRNOG00000017577	4.464	0.965		8.119	1.4		17.191	2.391		18.842	6.128
Bpi	ENSRNOG00000034195	5.907	1.278		7.859	1.441		6.558	1.404		6.679	1.359
Bpifa1	ENSRNOG00000013859	5.612	3.421		1.298	0.519		0.477	0.293		0.39	0.247
Bpifa2	ENSRNOG00000013540	56.848	6.444		102.922	10.073		66.099	12.723		89.126	22.018
Bpifa2f	ENSRNOG00000036870	0.831	0.249		1.179	0.306		0.374	0.256		0.408	0.35
Bpifa6	ENSRNOG00000043258	865.94	119.566		1278.37	95.616		946.668	120.924		1393.54	259.971
Bpifb4	ENSRNOG00000034174	9.726	1.793		5.842	1.23		3.997	1.032		6.114	1.599
Bpifc	ENSRNOG00000022937	3.734	0.87		5.945	1.659		3.521	0.833		2.217	0.797
Bpnt1	ENSRNOG00000002378	84.066	4.203		71.54	4.64		74.672	4.636		67.096	3.642
Bptf	ENSRNOG00000047296	142.094	9.685		121.321	6.609		146.909	9.347		130.84	9.178
Braf	ENSRNOG00000010957	97.157	12.111		144.098	16.374		150.279	10.295		225.638	29.013
Brap	ENSRNOG00000046497	207.038	11.684		228.28	16.453		211.783	14.007		224.437	11.28
Brat1	ENSRNOG00000001236	187.772	12.35		158.711	11.15		133.414	6.848		119.426	11.18
Brca1	ENSRNOG00000020701	30.582	2.523		28.008	2.429		25.931	2.855		31.694	4.265
Brca2	ENSRNOG00000001111	93.116	8.683		68.893	4.927		85.381	6.414		87.683	8.96
Brcc3	ENSRNOG00000048061	123.564	6.922		112.568	7.165		131.497	4.917		145.064	9.236
Brd1	ENSRNOG00000004538	594.039	28.172		499.059	19.93		513.643	22.928		548.421	30.66
Brd2	ENSRNOG00000000461	1574.68	91.995		1904.9	85.378		1672.43	69.939		1710.02	47.726
Brd2	ENSRNOG00000045877	487.071	38.097		310.337	26.792		402.104	35.915		451.118	36.26
Brd3	ENSRNOG00000007681	280.715	20.188		201.513	16.848		216.79	17.571		297.418	32.385
Brd4	ENSRNOG00000006770	1712.84	94.84		1509.54	116.501		1359.99	82.537		1629.47	85.789
Brd7	ENSRNOG00000014419	436.48	14.122		491.806	13.787		584.504	23.639		513.23	22.816
Brd8	ENSRNOG00000020340	604.581	21.479		518.641	19.018		571.334	20.159		644.372	24.944
Brd9	ENSRNOG00000015676	220.372	11.55		182.001	9.148		169.694	5.844		169.675	9.912
Bre	ENSRNOG00000004364	835.079	76.211		1193.17	85.561		1096.66	87.299		1428.28	187.143
Brf1	ENSRNOG00000014595	189.253	10.834		209.335	15.917		151.421	6.648		155.725	8.977
Brf2	ENSRNOG00000012739	259.294	20.349		302.947	20.64		236.876	23.144		201.378	12.306
Bri3	ENSRNOG00000001009	267.772	16.726		315.772	20.843		348.545	32.102		358.985	24.53
Bri3bp	ENSRNOG00000000979	62.947	3.344		59.06	5.985		52.366	4.037		63.169	6.487
Bricd5	ENSRNOG00000009611	1.399	0.366		1.76	0.382		1.586	0.356		1.648	0.385
Brix1	ENSRNOG00000018021	279.534	11.108		267.808	24.885		314.746	12.147		326.355	24.017
Brk1	ENSRNOG00000010184	1452.78	73.715		1977.38	89.459		1640.98	85.214		1424.36	104.436
Brms1	ENSRNOG00000020117	715.962	24.665		730.066	16.266		648.398	19.449		666.766	23.398
Brms1l	ENSRNOG00000008249	167.27	8.956		170.55	8.686		128.718	5.853		104.581	8.339
Brox	ENSRNOG00000003664	1098.62	38.084		1300.87	46.974		1269.34	51.069		1284.85	34.813
Brpf1	ENSRNOG00000008142	368.425	23.4		309.578	15.771		300.96	15.431		334.421	20.214
Brpf3	ENSRNOG00000028641	123.725	9.665		96.035	8.605		54.794	4.504		83.775	10.286
Brs3	ENSRNOG00000000873	17.254	5.825		8.705	1.822		4.841	0.882		2.385	0.928
Brsk1	ENSRNOG00000017673	6.755	0.634		5.777	0.985		6.436	0.927		5.12	1.08
Brwd1	ENSRNOG00000001632	309.177	18.982		254.223	18.096		217.96	18.258		289.852	20.975
Brwd3	ENSRNOG00000002291	153.037	20.163		161.176	15.951		127.888	12.877		134.638	9.736
Bscl2	ENSRNOG00000019636	308.205	12.146		268.42	13.525		283.858	13.325		237.124	14.877
Bsdc1	ENSRNOG00000008338	18161.4	2202.06		15813.3	1366.15		13251.6	746.476		19501.8	2774.85
Bsg	ENSRNOG00000008414	1622.94	69.215		1841.96	91.377		2143.01	122.999		2365.67	191.61
Bsn	ENSRNOG00000030714	0.785	0.234		7.877	4.679		1.807	0.818		1.626	0.545
Bspry	ENSRNOG00000015105	41.247	2.071		28.937	2.424		29.179	3.524		37.298	3.472
Bst1	ENSRNOG00000003064	3491.71	401.308		6781.2	307.903		6331.54	399.068		6442.95	624.285
Bst2	ENSRNOG00000023370	436.749	33.096		368.712	43.804		2276.32	221.292		3257.01	282.688
Btaf1	ENSRNOG00000017938	543.189	19.8		431.952	18.326		498.131	22.852		573.744	35.798
Btbd1	ENSRNOG00000019529	869.216	24.912		1047.09	42.726		902.857	48.22		780.025	50.05
Btbd10	ENSRNOG00000014341	262.173	15.919		339.063	11.139		276.508	8.205		247.158	15.898
Btbd11	ENSRNOG00000005758	10.89	2.194		12.74	3.353		11.737	3.867		8.357	1.746
Btbd16	ENSRNOG00000036675	0.692	0.249		0.861	0.194		0.694	0.263		0.446	0.269
Btbd2	ENSRNOG00000018788	77.12	6.321		39.819	4.965		48.247	4.167		52.621	6.138
Btbd3	ENSRNOG00000008088	6.113	1.006		4.9	0.801		6.36	0.648		8.485	1.459
Btbd6	ENSRNOG00000014693	78.919	3.261		91.612	4.957		91.621	5.638		97.692	5.578
Btbd7	ENSRNOG00000008598	241.535	11.694		206.013	18.898		167.458	14.768		226.606	12.555
Btbd8	ENSRNOG00000047302	3.653	0.657		1.775	0.394		1.988	0.534		2.009	0.446
Btbd9	ENSRNOG00000000540	48.235	4.185		36.39	3.273		36.357	2.453		34.163	3.259
Btd	ENSRNOG00000019656	44.329	2.868		41.407	2.66		33.378	1.876		34.265	3.207
Btf3	ENSRNOG00000016912	3946.8	219.966		4680.58	244.604		4550.97	228.518		5404.01	490.669
Btf3	ENSRNOG00000049736	0.839	0.359		0.327	0.122		0.379	0.15		0.999	0.661
Btg1	ENSRNOG00000004284	10863.4	460.666		11576.2	647.484		9378.14	296.213		9322.55	563.394
Btg2	ENSRNOG00000003300	4162.38	146.104		5428.33	311.734		6064.98	299.923		7625.59	639.223
Btg3	ENSRNOG00000001555	145.151	16.423		129.684	18.414		130.051	15.129		192.556	30.595
Btk	ENSRNOG00000011331	442	25.712		494.629	22.748		662.044	20.913		702.015	38.405
Btla	ENSRNOG00000030246	985.351	90.027		544.598	68.098		504.275	55.981		515.491	49.727
Btn1a1	ENSRNOG00000017514	0.259	0.162		0.199	0.105		0	0		0.365	0.365
Btn2a2	ENSRNOG00000038877	9.076	1.241		4.463	0.527		4.441	0.866		4.93	1.162
Btnl2	ENSRNOG00000028541	1.177	0.316		0.203	0.107		0.743	0.256		0.835	0.327
Btnl5	ENSRNOG00000047304	1.182	0.461		1.049	0.447		0.556	0.28		0.428	0.176
Btnl7	ENSRNOG00000000446	1.263	0.944		2.141	1.489		0.772	0.525		0.296	0.296
Btnl8	ENSRNOG00000029340	0.695	0.202		0.768	0.232		0.167	0.09		0.215	0.176
Btnl9	ENSRNOG00000046377	11.902	1.696		6.132	1.102		7.105	0.803		8.179	1.553
Btrc	ENSRNOG00000016280	706.009	76.318		841.225	71.257		464.575	38.888		578.824	92.31
Bub1	ENSRNOG00000032778	179.851	22.571		207.931	21.248		145.727	14.502		265.777	55.845
Bub1b	ENSRNOG00000007906	30.702	4.517		17.568	2.377		22.386	1.982		36.559	6.326
Bub3	ENSRNOG00000020643	77.039	4.389		58.884	3.473		74.289	4.364		76.884	5.429
Bucs1	ENSRNOG00000042084	3.413	2.291		1.046	0.57		29.872	12.011		45.414	23.95
Bud13	ENSRNOG00000018665	181.703	7.515		192.924	5.418		186.47	8.2		192.187	11.229
Bud31	ENSRNOG00000000989	3623.9	373.306		4163.1	247.394		3701.55	443.921		5955.71	940.028
Bves	ENSRNOG00000043199	0.347	0.13		0.278	0.152		0.288	0.129		0.228	0.105
Bwk1	ENSRNOG00000010180	732.326	44.483		916.024	32.008		755.659	20.915		766.698	21.873
Bysl	ENSRNOG00000049121	185.393	5.568		145.089	11.516		222.02	14.821		200.327	12.384
Bzrap1	ENSRNOG00000007957	24.979	3.061		11.732	2.179		10.702	1.422		13.07	3.217
Bzw1	ENSRNOG00000013977	1193.25	69.224		1271	55.795		1120.05	59.365		1089	53.786
Bzw2	ENSRNOG00000005096	522.492	20.716		491.352	26.079		416.936	18.67		364.306	24.619
C030039L03Rik	ENSRNOG00000046338	25.625	2.329		15.424	1.559		11.548	1.499		13.119	1.407
C030048H21Rik	ENSRNOG00000027393	0.163	0.087		0.156	0.156		0.081	0.081		0	0
C130050O18Rik	ENSRNOG00000022426	42.972	1.914		50.923	4.214		102.209	9.708		72.006	8.702
C1d	ENSRNOG00000005982	328.878	17.936		457.841	50.864		454.268	47.457		383.475	35.374
C1galt1	ENSRNOG00000007804	292.781	33.51		394.562	66.715		563.876	93.259		917.405	160.323
C1galt1c1	ENSRNOG00000002536	182.632	12.246		233.818	14.334		247.977	15.806		249.829	21.535
C1qa	ENSRNOG00000012807	48.961	20.237		60.517	13.377		54.587	14.023		84.309	37.247
C1qb	ENSRNOG00000012749	70.913	29.895		84.906	20.347		82.7	22.808		113.844	40.948
C1qbp	ENSRNOG00000006949	426.558	15.977		393.865	27.185		376.976	15.275		427.511	41.733
C1qc	ENSRNOG00000012804	36.716	14.771		41.48	7.969		47.799	11.353		70.12	30.074
C1ql1	ENSRNOG00000002963	0.514	0.183		0.298	0.223		0.059	0.059		0.081	0.081
C1ql3	ENSRNOG00000017459	0.513	0.326		0.194	0.105		0.06	0.06		0.343	0.146
C1qtnf1	ENSRNOG00000003259	6.163	1.171		11.085	2.46		7.832	1.364		8.043	2.293
C1qtnf2	ENSRNOG00000003870	0.197	0.134		0.224	0.118		1.093	0.312		1.277	0.351
C1qtnf4	ENSRNOG00000009140	2.939	0.773		2.689	0.751		6.764	1.814		8.905	3.083
C1qtnf5	ENSRNOG00000007613	0.318	0.272		0.198	0.107		0.249	0.141		0.243	0.137
C1qtnf6	ENSRNOG00000007300	72.879	8.184		53.846	5.956		23.268	5.471		35.562	4.881
C1qtnf7	ENSRNOG00000005094	1.11	0.728		0.839	0.32		0.316	0.121		0.714	0.246
C1qtnf9	ENSRNOG00000013793	0.192	0.103		1.264	0.485		1.36	0.447		2.984	1.276
C1r	ENSRNOG00000011796	27.807	6.035		50.145	7.614		52.168	11.569		154.712	80.643
C1rl	ENSRNOG00000011718	554.73	137.553		646.283	75.399		491.244	42.694		490.849	67.468
C1s	ENSRNOG00000011971	31.502	13.449		42.573	17.274		46.588	10.285		213.826	124.992
C2	ENSRNOG00000000419	503.269	137.25		730.303	86.611		1024.32	91.972		1125.64	346.639
C2cd2	ENSRNOG00000001621	45.963	2.905		29.625	1.85		29.214	1.911		37.462	4.384
C2cd2l	ENSRNOG00000009719	885.459	56.263		1204.01	101.453		1112.2	109.52		1431.63	208.54
C2cd3	ENSRNOG00000017608	285.564	21.995		230.783	18.221		214.428	15.397		246.379	19.669
C2cd4c	ENSRNOG00000008026	0.597	0.247		0.409	0.15		0.105	0.072		0.679	0.293
C3	ENSRNOG00000046834	3347.14	1135.75		1971.7	193.59		3321.03	210.783		5170.23	1145.59
C330018D20Rik	ENSRNOG00000013738	111.158	4.648		102.102	6.654		111.657	6.754		99.631	7.667
C3ar1	ENSRNOG00000009211	123.492	13.167		69.034	5.445		126.444	22.883		146.061	14.924
C4b	ENSRNOG00000030729	180.758	25.947		348.758	73.057		165.549	22.073		227.864	84.502
C4bpa	ENSRNOG00000004062	19.379	15.706		2.255	0.989		66.779	28.426		258.315	158.295
C4bpb	ENSRNOG00000004125	7.813	1.822		12.12	1.956		64.985	24.386		175.329	103.997
C5	ENSRNOG00000018899	7.856	3.757		4.355	1.135		26.937	9.751		80.627	45.709
C530008M17Rik	ENSRNOG00000002139	159.438	18.249		168.708	17.684		292.961	64.969		403.696	58.938
C5ar1	ENSRNOG00000047800	3531.2	484.467		5751.64	325.422		5145.93	280.579		4671.12	609.634
C6	ENSRNOG00000024115	117.182	47.265		80.535	22.849		43.472	15.919		112.693	48.92
C7	ENSRNOG00000012516	10.976	2.894		34.584	10.462		25.196	4.075		30.617	5.948
C8a	ENSRNOG00000007697	12.911	9.963		0.98	0.369		47.44	18.802		105.541	57.034
C8b	ENSRNOG00000007639	5.146	3.666		0.751	0.456		39.341	17.008		77.433	42.23
C8g	ENSRNOG00000028701	10.658	1.318		11.904	1.444		31.451	8.768		41.42	18.044
C9	ENSRNOG00000013736	4.288	3.171		1.875	1.096		85.244	37.676		293.718	185.01
Ca2	ENSRNOG00000009629	98177	13977.2		137981	11328.3		131801	17788.4		234059	38455.1
Caap1	ENSRNOG00000007299	175.988	7.598		194.866	8.203		172.193	8.934		139.904	7.573
Cab39	ENSRNOG00000017297	1995.06	107.394		2295.91	81.754		2435.9	138.796		2562.07	174.403
Cab39l	ENSRNOG00000011603	215.525	10.513		269.341	17.477		188.782	9.685		185.591	12.676
Cabin1	ENSRNOG00000001237	239.682	22.138		172.502	15.026		183.81	11.187		154.398	16.306
Cables1	ENSRNOG00000012795	2.656	0.403		4.73	0.885		6.269	1.292		6.568	1.2
Cables2	ENSRNOG00000036735	123.143	7.082		104.389	8.333		87.727	6.803		120.929	10.113
Cabp1	ENSRNOG00000001173	1.546	0.314		1.19	0.453		1.794	0.454		3.59	0.489
Cabp2	ENSRNOG00000018339	0.324	0.121		0.291	0.162		4.323	1.336		4.813	2.91
Cabp4	ENSRNOG00000022044	63.921	6.837		40.634	3.73		37.613	5.567		39.843	6.405
Cabyr	ENSRNOG00000047436	3.175	0.662		2.773	0.698		2.976	0.453		2.746	0.863
Cacfd1	ENSRNOG00000005840	15.611	1.725		17.171	2.061		22.492	1.466		20.069	2.924
Cachd1	ENSRNOG00000010514	0.152	0.112		0.274	0.153		0.59	0.203		1.207	0.595
Cacna1a	ENSRNOG00000046731	13.373	1.912		7.844	1.609		6.016	0.713		6.054	1.231
Cacna1b	ENSRNOG00000004560	3.861	1.193		2.946	0.535		2.748	0.578		0.935	0.604
Cacna1c	ENSRNOG00000007090	0.123	0.084		0.408	0.186		0.589	0.402		1.394	0.95
Cacna1d	ENSRNOG00000013147	15.482	1.918		11.673	1.246		2.336	0.639		7.062	1.191
Cacna1f	ENSRNOG00000010348	0.378	0.144		0.152	0.152		0.457	0.185		0.12	0.082
Cacna1g	ENSRNOG00000002981	0.174	0.127		0.369	0.236		0.196	0.108		0.207	0.154
Cacna1h	ENSRNOG00000033893	1.867	0.748		1.081	0.473		1.214	0.412		1.887	0.754
Cacna1i	ENSRNOG00000029914	0.257	0.147		0.188	0.102		0.191	0.105		0.45	0.238
Cacna2d2	ENSRNOG00000015835	3.278	0.628		1.483	0.447		1.376	0.395		1.521	0.477
Cacna2d3	ENSRNOG00000031287	0.053	0.053		0.288	0.156		0.122	0.122		0.131	0.09
Cacnb1	ENSRNOG00000004518	24.652	2.354		15.027	1.422		16.012	2.49		10.814	2.285
Cacnb2	ENSRNOG00000018378	5.121	0.719		4.268	0.632		4.917	0.976		5.196	1.04
Cacnb3	ENSRNOG00000012489	3.433	0.654		2.812	0.718		2.896	0.795		3.788	1.306
Cacnb4	ENSRNOG00000007666	42.884	5.332		23.649	3.545		9.638	2.017		18.592	2.654
Cacng3	ENSRNOG00000012362	0.241	0.137		0.184	0.099		0.395	0.19		0.1	0.069
Cacng4	ENSRNOG00000003262	7.079	1.042		3.784	0.8		1.701	0.554		4.357	1.17
Cacng6	ENSRNOG00000014326	0.99	0.315		0.156	0.108		0.516	0.207		0.983	0.389
Cactin	ENSRNOG00000039852	245.217	13.643		229.352	13.585		248.013	17.118		264.47	18.365
Cacul1	ENSRNOG00000009954	630.693	28.996		677.698	30.323		829.065	51.074		981.355	86.453
Cacybp	ENSRNOG00000002572	655.273	60.651		624.644	65.782		3661.98	655.793		4677.86	583.413
Cad	ENSRNOG00000026474	472.973	42.778		242.9	23.46		218.742	22.223		203.032	31.023
Cadm1	ENSRNOG00000018778	6.008	1.004		3.915	0.785		5.792	1.104		7.961	1.533
Cadm3	ENSRNOG00000003365	30.129	5.669		20.851	2.546		16.919	2.762		14.873	3.118
Cadm4	ENSRNOG00000024243	0.31	0.237		0.286	0.125		0.317	0.15		0.615	0.199
Cadps2	ENSRNOG00000007636	3.685	0.397		5.514	0.764		5.569	0.861		6.231	2.065
Cage1	ENSRNOG00000024111	20.687	2.346		17.373	0.935		15.857	1.72		13.45	1.886
Calb1	ENSRNOG00000007456	0.688	0.282		0.455	0.221		0.543	0.229		0.448	0.217
Calcoco1	ENSRNOG00000015447	1355.42	82.522		1503.3	57.422		1190.94	59.282		1475.15	102.081
Calcr	ENSRNOG00000010053	0.434	0.216		1.818	0.355		1.62	0.546		1.619	0.565
Calcrl	ENSRNOG00000004622	142.427	12.585		112.795	11.809		89.971	8.847		103.619	10.316
Cald1	ENSRNOG00000010233	192.75	22.766		265.61	21.692		461.481	75.462		533.502	74.263
Calhm2	ENSRNOG00000020325	167.238	16.346		109.338	9.633		201.663	26.491		199.024	25.735
Calm1	ENSRNOG00000004060	7795.92	645.76		8778.48	406.921		11475.7	864.833		9638.06	750.962
Calm2	ENSRNOG00000030871	6255.45	642.812		9460.48	674.373		8052.4	733.729		6170.03	457.951
Calm3	ENSRNOG00000016770	2113.91	219.354		2466.36	195.005		2595.31	305.032		3978.5	624.79
Calml3	ENSRNOG00000031955	0.312	0.183		5.679	2.765		7.696	5.425		1.001	0.469
Calml4	ENSRNOG00000038202	2.266	0.549		4.785	0.884		5.087	1.591		3.289	1.352
Calr	ENSRNOG00000003029	19878.5	1457.85		22527.1	1374.36		24206.4	1185.99		31827.9	4004.43
Calr3	ENSRNOG00000013260	6.776	0.777		5.341	0.602		8.612	0.72		8.328	1.456
Calr4	ENSRNOG00000037710	0.554	0.413		0.929	0.158		1.345	0.588		0.344	0.19
Calu	ENSRNOG00000006197	793.175	70.792		953.959	50.684		973.484	58.7		984.952	128.728
Camk1	ENSRNOG00000021781	12.231	1.82		21.733	3.079		43.012	3.799		39.153	6.412
Camk1d	ENSRNOG00000017882	153.242	8.668		116.723	9.278		71.606	5.28		109.538	7.262
Camk1g	ENSRNOG00000006470	0.372	0.187		0.162	0.11		0.214	0.115		0.123	0.086
Camk2b	ENSRNOG00000004005	6.273	1.122		5.936	1.108		4.088	0.761		7.023	1.072
Camk2d	ENSRNOG00000011589	690.968	54.848		391.206	29.372		408.637	32.718		467.43	41.975
Camk2g	ENSRNOG00000009783	200.134	11.584		202.715	15.239		109.122	11.395		83.128	9.554
Camk2n1	ENSRNOG00000016322	8.233	1.74		5.795	0.706		4.065	0.781		6.044	1.268
Camk2n2	ENSRNOG00000038184	0.179	0.095		0.084	0.084		0.179	0.179		0.122	0.122
Camk4	ENSRNOG00000020478	191.535	14.874		99.496	7.207		91.328	8.852		79.887	13.262
Camkk1	ENSRNOG00000018242	190.81	13.564		209.824	15.964		211.15	13.447		160.891	18.274
Camkk2	ENSRNOG00000001309	45.934	3.199		31.416	1.59		28.673	2.735		32.471	4.026
Camkmt	ENSRNOG00000030629	28.026	2.032		28.391	2.028		15.952	1.397		14.681	1.388
Camkv	ENSRNOG00000018641	9.522	1.138		8.379	1.199		10.748	1.828		12.116	2.128
Camlg	ENSRNOG00000021911	123.069	6.781		164.956	8.064		136.075	9.05		131.663	7.445
Camp	ENSRNOG00000020733	1363.74	440.878		1150	169.565		1031.2	213.77		658.243	102.13
Camsap1	ENSRNOG00000017883	327.831	22.362		284.314	17.246		281.24	15.298		341.169	25.655
Camsap2	ENSRNOG00000008741	268.737	12.439		260.462	11.143		295.779	14.809		276.905	17.936
Camsap3	ENSRNOG00000000986	0.822	0.273		1.426	0.717		2.304	1.018		2.923	0.701
Camta1	ENSRNOG00000018602	51.741	6.512		22.675	2.228		27.302	3.16		24.366	2.833
Camta1	ENSRNOG00000042627	67.249	6.025		66.262	5.094		62.179	7.404		56.566	5.004
Camta2	ENSRNOG00000004283	1189.45	78.136		1288.66	101.774		1287.07	99.929		1046.81	86.645
Cand1	ENSRNOG00000007834	672.961	22.059		568.664	21.071		566.774	21.398		552.15	16.991
Cand2	ENSRNOG00000010473	9.042	0.879		6.075	0.859		6.069	1.359		5.54	1.942
Cant1	ENSRNOG00000003239	322.713	16.207		353.749	27.478		258.141	15.434		218.175	20.879
Canx	ENSRNOG00000003343	3238.64	122.328		3290.45	212.14		4768.41	268.696		4267.23	247.561
Cap1	ENSRNOG00000013492	9433.77	967.077		10923.2	425.309		12396.7	520.444		12061.4	759.721
Capg	ENSRNOG00000013668	728.723	85.888		1261.56	73.483		2097.69	201.388		1819.77	212.293
Capn1	ENSRNOG00000020935	931.229	43.08		812.384	30.079		760.686	37.839		944.204	110.843
Capn10	ENSRNOG00000045623	194.146	14.686		188.655	14.039		152.956	12.642		124.081	13.208
Capn12	ENSRNOG00000020389	64.384	16.404		109.609	16.907		57.063	8.119		26.119	5.715
Capn13	ENSRNOG00000032375	0.922	0.249		0.917	0.515		0.783	0.284		1.382	0.492
Capn2	ENSRNOG00000034015	927.047	43.018		1132.2	44.583		1954.95	133.583		1975.05	165.785
Capn3	ENSRNOG00000008609	45.367	6.055		29.668	2.841		22.131	2.134		24.175	3.026
Capn5	ENSRNOG00000014251	425.368	33.241		266.345	22.09		253.603	18.211		317.846	36.1
Capn7	ENSRNOG00000019273	424.273	19.222		405.39	18.262		339.975	14.881		370.917	13.558
Capn8	ENSRNOG00000003468	16.841	2.772		24.699	3.522		18.944	2.357		38.84	5.74
Capn9	ENSRNOG00000018480	1.014	0.279		2.29	0.694		0.96	0.268		0.836	0.304
Capns1	ENSRNOG00000045747	651.234	42.101		672.312	36.287		723.23	38.758		1040.37	130.544
Capns1	ENSRNOG00000048194	651.234	42.101		672.312	36.287		723.23	38.758		1040.37	130.544
Caprin1	ENSRNOG00000009152	2184.13	67.628		1773.72	71.87		2059.37	101.173		2303.16	75.053
Caprin2	ENSRNOG00000047319	30.513	2.575		28.765	1.9		33.217	3.799		35.504	4.894
Caps2	ENSRNOG00000026600	0	0		0.046	0.046		0	0		0.269	0.183
Capza1	ENSRNOG00000013538	6089.82	686.135		7432.83	300.064		6230.44	323.86		5889.78	428.843
Capza2	ENSRNOG00000028549	3598.5	261.749		4408.88	225.538		4515.06	301.53		4512.76	353.136
Capzb	ENSRNOG00000007330	4683.81	349.489		5337.34	144.17		5580.08	206.677		5352.86	285.314
Car1	ENSRNOG00000010698	1110.08	202.376		1658.37	154.928		995.493	124.669		1522.82	308.865
Car11	ENSRNOG00000021017	85.511	11.061		118.106	13.346		131.172	20.248		229.879	47.401
Car12	ENSRNOG00000017766	1.428	0.251		0.755	0.223		0.499	0.18		0.693	0.389
Car13	ENSRNOG00000021323	8.85	1.375		8.733	0.903		11.057	1.383		9.398	1.703
Car14	ENSRNOG00000023162	5.169	0.84		5.405	1.097		2.996	0.788		3.847	1.314
Car3	ENSRNOG00000010079	30.55	12.818		45.278	12.965		171.097	81.558		149.205	63.921
Car4	ENSRNOG00000002916	221.329	141.208		216.068	63.642		448.316	117.041		188.21	55.449
Car5a	ENSRNOG00000019098	7.525	0.92		11.285	1.132		18.075	3.378		26.173	4.332
Car5b	ENSRNOG00000029330	190.396	36.298		285.147	39.88		238.306	37.616		199.345	44.727
Car6	ENSRNOG00000021355	24.918	2.478		21.561	2.208		17.656	1.259		14.811	2.178
Car7	ENSRNOG00000012371	0.132	0.092		0.046	0.046		0	0		0.242	0.139
Car8	ENSRNOG00000005669	7.262	1.321		8.836	1.147		54.079	7.163		21.188	4.587
Car9	ENSRNOG00000017073	0.688	0.319		0.631	0.201		4.01	2.077		1.31	0.482
Card10	ENSRNOG00000008401	749.77	127.809		1225.28	178.639		588.071	86.567		264.487	33.969
Card11	ENSRNOG00000024277	564.919	48.187		377.827	26.684		753.435	76.767		741.938	94.793
Card14	ENSRNOG00000047367	0.46	0.161		1.297	0.344		1.88	0.454		1.6	0.492
Card6	ENSRNOG00000001271	1053.99	37.385		925.66	60.021		846.802	51.57		1146.96	57.627
Card9	ENSRNOG00000018794	130.703	16.872		161.952	8.315		202.39	15.283		187.993	26.835
Carhsp1	ENSRNOG00000002610	39191.4	4785.67		46606.9	3504.07		56932.1	7751.82		100204	15972
Carkd	ENSRNOG00000015021	248.543	12.842		235.088	8.254		254.752	11.11		247.659	13.337
Carm1	ENSRNOG00000031129	269.244	23.642		184.303	14.106		193.067	13.251		189.78	17.95
Cars	ENSRNOG00000020651	259.211	22.868		386.019	24.654		528.266	68.011		571.81	69.469
Cars2	ENSRNOG00000014526	59.38	2.95		56.308	3.894		70.88	5.624		64.411	4.939
Casc1	ENSRNOG00000027630	35.548	3.168		69.344	7.594		33.401	3.841		21.058	2.067
Casc3	ENSRNOG00000009716	512.738	29.699		526.005	32.782		496.464	28.866		517.593	34.966
Casc4	ENSRNOG00000016357	9.01	1.254		7.203	1.26		2.618	0.633		2.076	0.73
Casc5	ENSRNOG00000037304	68.664	4.862		66.434	6.675		67.92	7.598		133.87	24.645
Casd1	ENSRNOG00000047453	252.297	10.519		213.819	14.87		181.567	19.008		210.554	28.454
Cask	ENSRNOG00000003054	11.306	1.228		11.727	1.211		11.051	1.205		13.888	1.531
Caskin1	ENSRNOG00000003195	0.945	0.363		1.653	0.379		0.679	0.234		0.938	0.267
Caskin2	ENSRNOG00000004310	5.17	0.467		4.24	1.067		9.754	1.875		9.11	2.932
Casp1	ENSRNOG00000007372	1148.54	75.522		1159.43	95.082		1203.5	81.41		876.604	52.936
Casp12	ENSRNOG00000033434	4.581	0.992		5.423	1.011		7.264	1.133		7.819	1.35
Casp2	ENSRNOG00000016707	866.775	27.028		808.753	38.5		797.448	30.03		962.674	57.321
Casp3	ENSRNOG00000010475	765.713	50.781		1115.56	47.393		1021.39	90.947		1016.83	72.805
Casp4	ENSRNOG00000033697	208.097	22.997		291.526	30.856		229.312	17.387		191.71	17.722
Casp6	ENSRNOG00000009508	123.824	9.283		138.756	6.296		171.759	9.022		128.813	6.164
Casp7	ENSRNOG00000016836	134.577	5.772		84.045	5.468		95.891	5.79		76.78	5.809
Casp8	ENSRNOG00000012331	805.229	75.717		1014.43	40.153		831.383	56.39		801.943	80.157
Casp8ap2	ENSRNOG00000006487	386.506	22.18		443.55	25.287		326.597	16.318		357.906	19.279
Casp9	ENSRNOG00000012944	137.914	9.17		154.975	8.506		164.653	7.939		156.191	13.103
Casq1	ENSRNOG00000006930	0.327	0.15		0.674	0.278		2.846	1.708		1.651	0.901
Casq2	ENSRNOG00000016243	0.173	0.123		8.354	4.379		2.498	0.895		7.328	4.264
Casr	ENSRNOG00000002265	0.056	0.056		0.233	0.175		0.246	0.135		0.242	0.109
Cass4	ENSRNOG00000021560	53.145	5.923		106.031	14.99		67.204	5.666		91.389	17.841
Cast	ENSRNOG00000010286	1882.92	74.446		2256.22	106.415		1909.92	93.981		1936.33	143.293
Casz1	ENSRNOG00000013474	11.517	1.638		8.046	1.213		7.456	1.048		11.024	2.63
Cat	ENSRNOG00000008364	14386.6	2692.21		13533.2	1377.5		7945.8	827.744		9357.84	1453.83
Catsper2	ENSRNOG00000023064	8.668	1.094		6.508	1.129		8.502	1.322		7.777	1.224
Catsperd	ENSRNOG00000048818	13.033	1.804		7.045	1.125		4.251	0.763		4.13	1.057
Catsperg1	ENSRNOG00000020576	58.659	6.11		55.535	5.329		46.271	6.155		39.283	5.814
Cav1	ENSRNOG00000006694	35.503	13.758		97.651	35.373		37.097	3.498		38.037	8.523
Cav2	ENSRNOG00000006411	63.812	6.479		55.884	8.747		57.589	6.766		54.242	7.808
Cav3	ENSRNOG00000005798	0.091	0.091		1.722	0.772		0.55	0.32		0.806	0.42
Cbfa2t2	ENSRNOG00000016352	68.788	6.87		54.24	5.188		45.457	5.049		58.816	5.424
Cbfa2t3	ENSRNOG00000014723	42.407	4.201		24.364	2.502		47.972	7.511		76.868	17.885
Cbfb	ENSRNOG00000014647	1213.75	47.05		1318.56	75.033		1027.35	57.296		852.238	36.967
Cbl	ENSRNOG00000008444	285.767	22.777		174.393	26.842		181.589	23.005		266.05	19.501
Cblb	ENSRNOG00000001982	404.903	33.945		394.766	42.201		422.493	48.787		513.576	49.777
Cblc	ENSRNOG00000018953	0	0		0.149	0.101		0.645	0.292		0.302	0.18
Cbll1	ENSRNOG00000007253	408.607	19.438		306.901	17.65		347.933	19.337		371.865	16.109
Cbln2	ENSRNOG00000013654	264.422	31.603		332.566	21.82		582.136	65.493		764.621	132.965
Cbln3	ENSRNOG00000020503	0.651	0.24		0.258	0.137		0.909	0.331		1.293	0.679
Cbp	ENSRNOG00000047009	72.426	7.53		61.724	8.834		43.745	3.976		80.113	15.678
Cbr1	ENSRNOG00000049693	33.139	1.766		40.386	4.126		58.397	3.726		58.001	4.523
Cbr1	ENSRNOG00000049911	34.104	3.833		41.419	2.287		52.162	4.411		51.171	5.172
Cbr3	ENSRNOG00000001701	6.469	1.001		10.691	1.227		12.77	2.152		10.988	1.382
Cbr4	ENSRNOG00000024411	11.936	1.201		9.483	1.169		8.417	0.908		12.171	1.576
Cbs	ENSRNOG00000029528	0.439	0.178		1.84	0.622		9.356	3.747		24.415	13.831
Cbwd1	ENSRNOG00000015516	60.549	3.718		46.001	4.233		51.847	3.14		51.158	5.073
Cbx1	ENSRNOG00000008689	123.467	5.687		103.842	3.665		96.095	4.558		87.004	5.811
Cbx2	ENSRNOG00000049215	223.834	23.237		92.769	10.986		92.408	9.875		79.316	13.961
Cbx3	ENSRNOG00000011814	1081.24	50.607		904.969	84.719		806.717	59.446		815.642	49.244
Cbx3	ENSRNOG00000049557	0.635	0.208		1.433	0.405		1.225	0.31		1.118	0.452
Cbx4	ENSRNOG00000046207	139.316	10.606		90.446	6.241		79.722	5.818		85.186	8.244
Cbx5	ENSRNOG00000036841	52.633	4.866		51.176	4.961		49.418	3.228		72.465	9.454
Cbx6	ENSRNOG00000046955	26.347	2.869		13.84	2.661		15.16	1.867		18.013	2.002
Cbx7	ENSRNOG00000016875	482.832	47.282		286.978	17.157		225.258	23.627		175.058	28.741
Cbx8	ENSRNOG00000048113	62.921	3.414		48.713	3.829		59.232	3.676		57.539	5.458
Cc2d1a	ENSRNOG00000006747	278.419	24.407		320.574	27.949		298.701	17.87		319.863	18.605
Cc2d1b	ENSRNOG00000008634	523.873	30.476		440.381	27.327		418.885	16.411		407.657	20.891
Cc2d2a	ENSRNOG00000005106	4.504	0.483		5.189	0.704		3.858	0.706		5.374	0.864
Ccar1	ENSRNOG00000000397	827.026	26.735		935.553	28.815		952.869	35.958		972.994	51.286
Ccbl1	ENSRNOG00000016097	107.29	6.44		75.695	6.04		64.331	3.978		65.375	13.511
Ccbl2	ENSRNOG00000043426	22.732	2.448		20.933	2.18		26.271	4.948		28.273	9.192
Ccdc101	ENSRNOG00000019245	179.132	8.15		178.669	13.007		169.782	12.679		139.673	11.617
Ccdc102a	ENSRNOG00000025843	45.828	4.315		73.517	9.936		67.08	6.328		65.987	7.127
Ccdc104	ENSRNOG00000003901	338.472	25.608		402.688	36.227		310.764	33.588		393.38	42.282
Ccdc106	ENSRNOG00000015997	4.087	0.723		7.005	0.748		7.64	0.778		4.209	0.754
Ccdc107	ENSRNOG00000017253	202.831	12.016		164.321	6.319		147.021	7.935		140.91	12.335
Ccdc109b	ENSRNOG00000009433	45.592	4.73		77.26	7.075		128.889	9.363		100.946	11.414
Ccdc11	ENSRNOG00000014585	0.653	0.255		1.14	0.283		0.708	0.216		1.226	0.368
Ccdc111	ENSRNOG00000022320	58.498	4.373		38.38	4.009		48.224	5.777		57.564	4.325
Ccdc112	ENSRNOG00000003559	26.394	1.874		31.828	3.368		64.98	9.709		97.312	16.404
Ccdc113	ENSRNOG00000011883	0.461	0.155		0.339	0.127		0.443	0.238		0.233	0.107
Ccdc114	ENSRNOG00000021109	19.479	3.739		14.717	2.318		9.871	1.056		10.013	1.853
Ccdc116	ENSRNOG00000001860	1.709	0.39		0.723	0.248		2.287	0.727		1.117	0.241
Ccdc117	ENSRNOG00000010706	304.01	31.008		337.137	19.716		372.432	19.793		544.749	87.552
Ccdc12	ENSRNOG00000020946	309.707	14.116		345.208	13.718		376.938	9.78		346.816	15.817
Ccdc120	ENSRNOG00000009687	60.244	5.092		35.8	3.174		30.649	2.513		32.479	5.004
Ccdc122	ENSRNOG00000042404	2.626	0.881		3.158	0.693		1.137	0.526		1.12	0.438
Ccdc124	ENSRNOG00000018932	408.257	19.709		518.51	21.983		633.118	44.417		737.457	76.277
Ccdc125	ENSRNOG00000027410	48.989	3.243		57.221	4.598		61.601	3.984		80.209	5.608
Ccdc126	ENSRNOG00000009322	121.692	7.725		164.128	9.946		236.492	30.675		288.259	39.124
Ccdc127	ENSRNOG00000012775	59.732	4.028		58.32	4.507		59.337	3.716		57.82	2.416
Ccdc130	ENSRNOG00000008319	162.704	6.307		162.208	7.463		182.864	11.32		222.209	16.552
Ccdc132	ENSRNOG00000009894	345.042	18.819		346.707	18.98		352.474	19.665		343.912	15.316
Ccdc134	ENSRNOG00000007262	91.426	5.232		89.968	4.489		117.616	6.5		93.052	7.821
Ccdc135	ENSRNOG00000025860	0.323	0.144		0.076	0.076		0.629	0.276		0.081	0.081
Ccdc136	ENSRNOG00000007100	29.584	2.424		27.113	2.539		31.338	3.441		25.679	2.75
Ccdc137	ENSRNOG00000048712	323.56	11.448		310.605	9.377		270.459	10.61		279.847	10.15
Ccdc138	ENSRNOG00000028581	7.942	0.756		9.112	1.027		9.674	1.011		11.673	1.458
Ccdc14	ENSRNOG00000021469	24.547	1.983		14.438	1.166		21.863	1.723		22.274	1.6
Ccdc141	ENSRNOG00000012580	0.922	0.286		1.628	0.561		1.11	0.336		4.753	2.551
Ccdc142	ENSRNOG00000022326	141.412	13.409		77.09	6.535		81.579	8.285		81.041	10.891
Ccdc146	ENSRNOG00000012932	59.236	8.337		86.217	8.013		96.634	10.189		91.709	16.379
Ccdc149	ENSRNOG00000024454	0.581	0.341		0.465	0.195		0.824	0.321		1.478	0.758
Ccdc15	ENSRNOG00000032180	25.875	4.399		15.217	1.94		13.679	1.653		18.054	2.248
Ccdc150	ENSRNOG00000013318	3.452	0.435		1.925	0.438		1.612	0.387		1.804	0.416
Ccdc152	ENSRNOG00000039473	0	0		0.285	0.285		0.068	0.068		0	0
Ccdc153	ENSRNOG00000039086	0.555	0.24		1.255	0.512		1.184	0.248		0.581	0.3
Ccdc154	ENSRNOG00000030541	1.156	0.326		0.824	0.387		1.516	0.421		1.257	0.369
Ccdc155	ENSRNOG00000025378	8.418	1.195		10.21	1.43		9.328	1.302		18.62	4.752
Ccdc157	ENSRNOG00000005147	4.325	0.921		2.842	0.668		1.477	0.445		1.203	0.346
Ccdc158	ENSRNOG00000002204	4.953	0.852		1.772	0.598		2.201	0.685		1.92	0.457
Ccdc163	ENSRNOG00000022953	26.254	2.808		18.843	2.751		27.457	2.883		16.732	2.12
Ccdc164	ENSRNOG00000024905	0.33	0.224		1.67	0.677		0.881	0.338		1.266	0.491
Ccdc167	ENSRNOG00000000531	20.898	1.752		28.515	2.824		29.366	2.636		34.309	7.332
Ccdc17	ENSRNOG00000023216	130.258	6.45		99.807	6.753		85.639	3.744		58.302	7.858
Ccdc170	ENSRNOG00000024280	0.121	0.084		0.342	0.128		0.802	0.34		0.113	0.081
Ccdc173	ENSRNOG00000030535	1.492	0.368		2.335	0.597		2.058	0.524		1.42	0.4
Ccdc174	ENSRNOG00000010090	278.608	17.286		361.172	14.805		358.74	26.192		328.831	15.021
Ccdc176	ENSRNOG00000011376	7.485	1.092		8.786	1.227		8.117	1		10.009	1.485
Ccdc177	ENSRNOG00000033973	0.351	0.166		0.21	0.15		0.104	0.071		0.405	0.209
Ccdc18	ENSRNOG00000024545	14.426	1.748		11.164	1.384		10.285	1.203		13.4	2.15
Ccdc19	ENSRNOG00000008492	7.488	1.436		22.963	2.786		9.492	1.597		5.147	0.796
Ccdc22	ENSRNOG00000010846	244.017	12.409		223.243	9.112		272.392	13.941		284.051	10.048
Ccdc23	ENSRNOG00000007404	77.486	6.481		83.825	5.878		69.862	5.693		72.253	8.43
Ccdc25	ENSRNOG00000015939	202.341	8.796		196.585	8.017		207.208	10.322		211.187	9.539
Ccdc28a	ENSRNOG00000012885	238.398	14.701		332.297	16.936		272.388	19.503		254.395	14.677
Ccdc28b	ENSRNOG00000047578	64.557	3.644		87.469	8.285		89.305	6.98		67.151	4.742
Ccdc30	ENSRNOG00000008560	3.697	0.759		2.173	0.563		1.374	0.392		1.503	0.457
Ccdc32	ENSRNOG00000010472	329.776	12.604		398.389	18.843		319.342	16.093		294.986	16.366
Ccdc34	ENSRNOG00000005902	26.912	2.365		27.486	2.572		21.603	2.123		25.704	4.184
Ccdc38	ENSRNOG00000021892	0.12	0.12		0.09	0.09		0.168	0.168		0.12	0.082
Ccdc39	ENSRNOG00000011440	0.185	0.099		0.359	0.248		0.083	0.083		0.321	0.216
Ccdc40	ENSRNOG00000050151	3.466	0.6		4.077	0.681		1.205	0.258		1.679	0.468
Ccdc41	ENSRNOG00000007859	791.142	100.547		635.666	49.555		584.652	63.513		888.957	145.434
Ccdc43	ENSRNOG00000002748	186.327	7.271		162.214	12.476		183.774	11.498		149.685	6.101
Ccdc47	ENSRNOG00000009006	910.858	22.971		928.176	30.219		913.823	26.789		844.017	24.997
Ccdc50	ENSRNOG00000001930	146.003	17.695		82.739	6.446		91.177	10.425		121.675	11.378
Ccdc51	ENSRNOG00000020688	27.584	2.56		20.659	1.857		26.29	2.633		22.574	2.551
Ccdc53	ENSRNOG00000005102	269.443	14.813		321.762	19.704		290.289	20.684		271.353	12.51
Ccdc57	ENSRNOG00000047531	16.789	1.91		19.656	2.618		31.519	2.421		32.219	3.467
Ccdc58	ENSRNOG00000031653	72.029	3.712		82.113	7.171		132.292	12.535		98.86	4.524
Ccdc59	ENSRNOG00000004183	96.307	4.079		117.528	9.925		109.778	10.702		109.654	9.089
Ccdc6	ENSRNOG00000024019	24.637	2.914		13.04	1.468		12.756	1.308		17.781	2.286
Ccdc61	ENSRNOG00000013767	276.673	34.736		503.522	38.778		281.794	24.98		198.588	16.108
Ccdc62	ENSRNOG00000038002	109.81	7.601		84.082	4.734		109.695	7.186		98.22	7.113
Ccdc63	ENSRNOG00000034266	0.874	0.242		0.372	0.138		0.776	0.465		0.287	0.186
Ccdc64	ENSRNOG00000001145	692.528	63.783		305.384	32.186		275.223	37.295		216.727	38.642
Ccdc64b	ENSRNOG00000003457	35.965	6.503		80.618	10.872		41.215	5.163		17.036	3.118
Ccdc65	ENSRNOG00000031424	0.119	0.081		0.491	0.16		0.568	0.218		1.017	0.383
Ccdc66	ENSRNOG00000028380	77.999	6.57		49.662	2.871		27.937	4.19		27.581	2.781
Ccdc68	ENSRNOG00000021381	0.23	0.123		0.573	0.377		0	0		1.136	0.721
Ccdc69	ENSRNOG00000021370	367.965	17.672		275.135	20.039		369.519	23.74		301.873	27.898
Ccdc71	ENSRNOG00000048718	125.336	2.604		112.592	7.196		95.625	6.288		105.691	8.399
Ccdc71l	ENSRNOG00000039207	19.438	2.788		23.595	1.887		16.814	1.331		17.273	2.133
Ccdc74a	ENSRNOG00000001876	0.926	0.374		0.779	0.296		0.613	0.266		1.356	0.369
Ccdc75	ENSRNOG00000025317	116.491	6.645		133.682	3.343		126.385	6.503		127.287	5.241
Ccdc77	ENSRNOG00000037206	121.988	11.484		87.422	8.668		88.767	8.986		93.823	8.482
Ccdc80	ENSRNOG00000002052	131.374	22.511		227.575	58.947		96.146	12.295		57.667	6.286
Ccdc81	ENSRNOG00000033733	0	0		0.213	0.113		0.24	0.138		0.602	0.273
Ccdc82	ENSRNOG00000005713	416.152	18.303		371.77	26.335		291.507	20.294		318.79	17.253
Ccdc84	ENSRNOG00000012137	114.21	4.851		139.296	4.783		112.448	5.285		113.421	7.223
Ccdc85a	ENSRNOG00000003374	1.469	0.636		3.489	0.565		3.479	0.886		5.432	1.347
Ccdc86	ENSRNOG00000020925	112.703	5.411		87.398	6.105		127.771	12.032		131.64	11.507
Ccdc88a	ENSRNOG00000004057	103.294	7.611		93.355	8.658		150.684	11.79		195.092	15.395
Ccdc88b	ENSRNOG00000024931	1111.99	101.025		1066.71	123.462		1056.05	82.98		1148.82	106.244
Ccdc88c	ENSRNOG00000004482	489.234	45.593		297.499	26.86		311.329	25.961		341.474	30.847
Ccdc9	ENSRNOG00000048848	431.291	31.569		337.641	18.981		292.355	22.17		267.241	28.661
Ccdc90a	ENSRNOG00000017988	62.349	4.005		57.786	4.245		49.952	2.625		75.18	10.108
Ccdc90b	ENSRNOG00000009462	267.855	16.431		420.642	25.97		380.177	31.664		318.099	19.301
Ccdc91	ENSRNOG00000001847	125.446	6.088		99.549	6.151		125.857	6.933		112.631	6.847
Ccdc92	ENSRNOG00000021691	406.104	60.683		541.864	58.291		450.104	51.523		656.864	115.397
Ccdc93	ENSRNOG00000002514	164.085	9.06		217.171	9.843		255.265	10.748		185.066	11.956
Ccdc94	ENSRNOG00000047456	354.421	14.341		263.561	9.281		294.711	16.636		329.165	17.196
Ccdc96	ENSRNOG00000006575	2.23	0.384		4.894	1.147		2.952	0.392		2.934	0.684
Ccdc97	ENSRNOG00000020675	484.023	24.949		504.875	36.406		506.344	16.92		529.577	25.548
Ccin	ENSRNOG00000014831	0	0		0.09	0.09		0.602	0.283		0.521	0.222
Cck	ENSRNOG00000019321	1.211	0.289		0.513	0.259		2.245	0.764		2.071	0.546
Ccl11	ENSRNOG00000007335	1.111	0.389		3.058	0.966		1.249	0.335		2.729	0.937
Ccl12	ENSRNOG00000029768	1.059	0.306		0.441	0.234		0.45	0.187		0.83	0.32
Ccl17	ENSRNOG00000016278	4.775	0.762		5.034	0.816		3.216	0.467		4.985	1.007
Ccl19	ENSRNOG00000015668	0.06	0.06		0.242	0.128		0.299	0.205		0.109	0.075
Ccl2	ENSRNOG00000007159	39.802	21.095		31.457	7.197		113.084	46.809		109.022	34.165
Ccl20	ENSRNOG00000015992	0.178	0.127		0.09	0.09		0.8	0.442		0	0
Ccl21	ENSRNOG00000034290	0.48	0.159		0.782	0.262		3.26	0.933		2.327	1.315
Ccl22	ENSRNOG00000016535	3.818	0.673		4.247	0.732		2.934	0.738		7.018	1.629
Ccl24	ENSRNOG00000031162	195.009	107.873		140.336	35.563		125.059	42.569		218.889	126.106
Ccl27	ENSRNOG00000039530	0.091	0.091		0.541	0.268		0.362	0.178		0.237	0.237
Ccl3	ENSRNOG00000011205	302.614	51.568		278.463	24.854		231.536	21.186		443.274	90.229
Ccl4	ENSRNOG00000011406	26.084	2.114		25.134	1.831		16.516	3.151		17.28	2.968
Ccl5	ENSRNOG00000010906	3932.46	352.41		4044.34	285.211		1300.91	163.939		1980.2	243.762
Ccl6	ENSRNOG00000030021	15692.4	2060.95		48052.5	4343.42		18045.4	2770.72		15941	1994.38
Ccl7	ENSRNOG00000000239	1.639	0.496		3.598	1.069		9.221	3.099		9.485	3.394
Ccl9	ENSRNOG00000028548	28.721	12.952		10.384	2.367		82.514	20.002		89.806	37.235
Ccm2	ENSRNOG00000007643	1013.29	34.871		1110.56	36.266		1072.73	37.623		966.69	53.55
Ccna2	ENSRNOG00000015423	17	1.511		18.155	3.667		22.952	2.602		32.801	4.997
Ccnb1	ENSRNOG00000018635	87.68	8.226		95.661	9.409		82.629	5.396		120.736	20.629
Ccnb1ip1	ENSRNOG00000026056	31.651	2.283		23.822	4.165		23.615	2.228		24.511	3.346
Ccnb2	ENSRNOG00000012678	40.299	3.394		48.814	4.011		48.054	4.513		93.774	18.106
Ccnc	ENSRNOG00000007719	230.208	24.463		333.803	20.904		228.369	20.898		187.377	12.763
Ccnd1	ENSRNOG00000020918	32.623	7.843		24.689	4.624		35.421	5.731		32.128	8.502
Ccnd2	ENSRNOG00000019939	120.921	9.45		96.144	5.403		102.404	7.444		152.41	19.46
Ccnd3	ENSRNOG00000050258	4207.19	377.584		5177.78	378.674		5116.38	239.054		4570.95	287.231
Ccndbp1	ENSRNOG00000011379	9747.81	1169.9		15326.8	2206.79		7789.32	752.985		12734.3	2955.08
Ccne1	ENSRNOG00000014786	12.302	1.292		13.593	1.095		52.235	6.184		50.43	8.259
Ccne2	ENSRNOG00000008055	18.758	2.057		16.375	2.446		28.885	3.615		41.459	9.234
Ccnf	ENSRNOG00000007483	55.714	6.363		53.461	6.297		64.237	6.805		82.697	13.113
Ccng1	ENSRNOG00000003256	1442.52	98.988		1446.3	86.445		1108.36	59.791		1405.2	162.669
Ccng2	ENSRNOG00000002089	1384.44	41.639		1327.27	63.175		1028.51	86.481		1025.16	67.56
Ccnh	ENSRNOG00000031656	143.824	9.465		149.995	10.425		190.139	15.216		172.134	12.299
Ccni	ENSRNOG00000002125	17585.3	1807.17		18008.4	1208.99		10299.4	1006.4		12374.9	1449.88
Ccnj	ENSRNOG00000014551	296.365	27.14		366.149	25.512		579.593	85.794		950.697	217.423
Ccnj	ENSRNOG00000048973	5.528	0.99		5.31	1.071		9.221	1.899		20.092	5.693
Ccnjl	ENSRNOG00000003893	43.713	4.884		35.079	2.618		61.651	9.101		53.139	7.537
Ccnk	ENSRNOG00000006985	327.236	20.645		293.98	18.407		330.74	16.222		385.541	19.483
Ccnl1	ENSRNOG00000011586	2023.82	140.146		2879.41	179.242		3187.86	299.398		2924.3	220.806
Ccnl2	ENSRNOG00000018691	3148.04	161.133		4610.09	182.057		2868.39	191.91		2807.3	146.846
Ccnt1	ENSRNOG00000011512	94.264	7.409		75.631	6.766		103.169	10.952		156.032	20.618
Ccnt2	ENSRNOG00000017113	1084.76	30.767		992.829	48.083		1104.42	46.187		1106.35	29.883
Ccny	ENSRNOG00000018123	1139.56	126.835		1785.77	93.971		1179.65	98.115		834.019	77.274
Ccnyl1	ENSRNOG00000023807	58.033	7.73		49.011	4.689		26.794	3.015		34.088	3.851
Ccp110	ENSRNOG00000027405	122.98	6.258		133.887	7.049		93.915	5.573		91.108	5.443
Ccpg1	ENSRNOG00000023573	1511.8	99.355		1766.4	131.377		1679.05	107.277		2034.15	193.7
Ccr1	ENSRNOG00000006715	5500.03	1326.49		8361.52	550.277		7698.16	671.616		8502.37	1447.85
Ccr10	ENSRNOG00000020275	10.39	1.371		8.275	1.468		5.243	0.848		5.619	1.309
Ccr1l1	ENSRNOG00000006730	88.059	15.755		235.073	22.758		103.643	17.048		104.138	18.397
Ccr3	ENSRNOG00000006736	60.351	6.498		105.491	13.852		23.43	4.965		27.649	4.731
Ccr4	ENSRNOG00000010315	25.876	3.058		18.023	1.866		19.406	2.733		16.881	3.313
Ccr5	ENSRNOG00000049115	184.64	16.434		432.321	46.193		800.216	96.278		902.687	215.678
Ccr6	ENSRNOG00000012964	127.353	11.025		85.926	9.862		89.783	12.511		77.71	8.778
Ccr7	ENSRNOG00000010665	1661.55	91.765		921.268	82.483		898.191	117.337		598.086	85.383
Ccr8	ENSRNOG00000026759	3.687	0.809		4.078	0.711		4.196	0.882		2.672	0.877
Ccr9	ENSRNOG00000006311	132.256	9.762		94.361	13.061		63.847	7.232		71.245	13.195
Ccrl1	ENSRNOG00000011478	2.622	0.439		3.331	0.562		7.666	1.48		2.89	0.527
Ccrl2	ENSRNOG00000033234	271.989	29.374		244.568	12.073		189.527	22.791		232.942	29.359
Ccrn4l	ENSRNOG00000010799	17.159	2.583		38.07	3.676		75.909	16.471		56.123	7.608
Ccs	ENSRNOG00000019691	134.486	12.861		197.939	12.419		214.338	19.643		176.16	19.76
Ccs	ENSRNOG00000047816	102.216	9.97		144.119	12.551		147.734	15.333		162.474	27.775
Ccsap	ENSRNOG00000017690	90.9	5.925		59.95	3.593		43.167	2.869		39.729	3.127
Cct2	ENSRNOG00000021317	1399.02	62.284		1428.28	113.006		1958.12	110.657		2364.33	179.095
Cct3	ENSRNOG00000019090	1301.29	41.336		1343.95	72.968		2320.02	208.067		3046.63	258.127
Cct4	ENSRNOG00000009642	2264.37	114.24		2502.01	166.794		3870.14	296.653		4598.44	338.828
Cct5	ENSRNOG00000011632	2879.95	143.617		3120.4	218.7		4500.56	284.726		5413.29	328.344
Cct6a	ENSRNOG00000000923	718.752	42.981		612.759	39.531		907.316	66.547		1055.89	113.092
Cct6b	ENSRNOG00000007523	6.711	0.828		6.113	0.891		2.443	0.58		2.841	0.616
Cct7	ENSRNOG00000015630	1426.34	36.465		1215.96	47.627		1804.24	98.307		2034.73	169.201
Cct8	ENSRNOG00000001592	1291.7	66.631		1362.41	117.846		2080.77	105.147		2437.03	157.75
Cct8l1	ENSRNOG00000047114	1.728	0.354		2.575	0.424		4.915	0.572		3.726	0.455
Cct8l1	ENSRNOG00000050369	1.728	0.354		2.575	0.424		4.915	0.572		3.726	0.455
Ccz1	ENSRNOG00000001032	760.227	24.656		939.854	38.384		1025.99	45.864		1010	27.708
Cd101	ENSRNOG00000037190	528.061	51.906		815.81	99.644		534.231	52.977		677.419	93.673
Cd109	ENSRNOG00000025332	2.89	0.519		1.871	0.669		3.957	0.972		3.836	0.679
Cd14	ENSRNOG00000017819	256.449	55.642		992.693	176.645		1550.14	229.649		1413.46	328.401
Cd151	ENSRNOG00000046094	158.661	16.179		220.876	22.039		204.325	21.391		306.023	45.239
Cd160	ENSRNOG00000000097	7.057	0.872		4.01	0.838		1.312	0.444		1.178	0.413
Cd163	ENSRNOG00000010253	8.933	3.12		13.841	3.84		11.505	3.793		8.818	3.12
Cd163l1	ENSRNOG00000018978	16.108	2.225		8.243	1.134		16.91	5.587		15.057	4.15
Cd164	ENSRNOG00000000304	3381.3	118.216		3821.95	182.955		3219.29	126.909		3353.45	177.335
Cd164l2	ENSRNOG00000009505	10.17	1.374		6.664	0.754		4.545	0.774		4.753	1.038
Cd177	ENSRNOG00000022669	632.622	305.194		362.778	109.044		620.853	118.141		305.665	39.364
Cd180	ENSRNOG00000010266	438.046	45.04		213.334	20.864		317.397	35.381		303.799	26.936
Cd19	ENSRNOG00000018311	1481.08	146.684		902.227	90.624		1038.29	102.342		1217.16	200.494
Cd1d1	ENSRNOG00000016451	238.253	13.738		206.275	11.041		251.108	16.008		257.551	13.989
Cd2	ENSRNOG00000015821	789.229	45.154		593.732	33.282		470.198	45.477		310.209	45.232
Cd200	ENSRNOG00000002141	283.316	24.394		183.787	27.038		168.401	18.172		180.626	22.109
Cd200r1	ENSRNOG00000039048	173.492	38.803		215.998	11.528		224.623	13.933		193.276	25.109
Cd200r1l	ENSRNOG00000002046	6.962	0.949		5.767	0.982		3.446	0.607		3.951	0.837
Cd209a	ENSRNOG00000040128	1.349	0.751		3.181	0.932		2.613	0.756		3.21	1.21
Cd209b	ENSRNOG00000029881	0.471	0.217		1.344	0.652		6.543	1.447		0.974	0.349
Cd209d	ENSRNOG00000001017	0.639	0.221		0.621	0.195		1.63	0.706		1.142	0.454
Cd209e	ENSRNOG00000028803	0.165	0.088		0.305	0.133		0.398	0.272		0.592	0.192
Cd22	ENSRNOG00000024000	1011.55	95.013		611.27	42.664		891.693	75.843		1192.6	181.539
Cd226	ENSRNOG00000038197	2662.47	281.276		3238.64	364.379		3393.63	488.8		5666.18	972.47
Cd24	ENSRNOG00000000321	273.72	26.442		293.88	26.965		223.391	21.596		317.227	26.08
Cd244	ENSRNOG00000004698	495.111	57.166		588.842	90.207		447.931	51.361		312.422	47.863
Cd247	ENSRNOG00000003298	1303.42	73.154		835.439	46.572		632.959	58.195		565.216	74.678
Cd248	ENSRNOG00000047071	0.302	0.137		0.156	0.156		0.094	0.064		0.159	0.122
Cd248	ENSRNOG00000050278	0.302	0.137		0.156	0.156		0.094	0.064		0.159	0.122
Cd27	ENSRNOG00000027466	1179.94	117.322		653.667	49.9		583.01	69.035		346.773	62.014
Cd274	ENSRNOG00000016112	125.134	22.756		123.751	14.161		77.297	9.283		62.368	5.343
Cd276	ENSRNOG00000033608	10.758	1.81		11.102	1.993		13.032	2.226		23.144	5.284
Cd28	ENSRNOG00000010283	233.391	24.35		107.324	5.174		81.161	9.831		83.191	13.475
Cd2ap	ENSRNOG00000011987	336.143	29.738		193.506	15.334		219.258	14.421		249.124	27.353
Cd2bp2	ENSRNOG00000017201	782.188	30.493		776.363	26.452		673.499	20.626		642.229	29.328
Cd300a	ENSRNOG00000024399	776.001	77.105		1325.65	73.104		1542.06	75.835		1224	140.01
Cd300e	ENSRNOG00000036726	20.197	2.34		34.775	4.425		49.099	5.879		50.063	7.929
Cd300lb	ENSRNOG00000036728	230.915	34.233		373.173	46.183		395.899	50.756		639.565	93.176
Cd300le-ps1	ENSRNOG00000042825	370.651	31.525		773.353	66.135		1384.54	120.077		1139.19	130.134
Cd300lf	ENSRNOG00000021424	166.742	19.067		192.813	23.956		115.303	10.318		102.891	7.427
Cd300lg	ENSRNOG00000020837	1.716	0.545		2.805	0.825		1.413	0.683		1.323	0.496
Cd302	ENSRNOG00000006623	1966.4	391.52		2831.31	172.037		2532.09	184.788		2276.66	207.94
Cd320	ENSRNOG00000006901	110.462	6.774		116.621	4.772		110.777	6.751		140.321	13.859
Cd33	ENSRNOG00000037331	1062.69	209.795		1995.8	198.166		1089.11	89.361		754.727	81.247
Cd34	ENSRNOG00000045558	1.071	0.631		1.213	0.458		1.278	0.375		0.758	0.31
Cd34	ENSRNOG00000050078	1.071	0.631		1.213	0.458		1.278	0.375		0.758	0.31
Cd36	ENSRNOG00000040108	7721.09	1017.76		9619.35	882.109		4728.93	441.734		5776.84	522.28
Cd37	ENSRNOG00000020699	3251.89	134.181		3577.66	125.377		3081.83	208.176		2538.82	200.045
Cd38	ENSRNOG00000003069	2155.17	108.937		1956.13	113.478		1788.06	185.337		1721.48	138.937
Cd3d	ENSRNOG00000015994	1030.28	61.633		795.519	68.814		676.304	74.38		512.417	75.853
Cd3e	ENSRNOG00000016069	1409.55	123.229		832.435	60.034		680.28	72.648		509.397	89.001
Cd3eap	ENSRNOG00000016825	87.62	5.718		64.965	5.37		56.406	5.157		56.965	4.141
Cd3g	ENSRNOG00000015945	1404.12	75.505		1011.71	104.876		837.58	94.251		591.354	100.25
Cd4	ENSRNOG00000016294	861.833	81.588		377.795	29.077		365.639	46.8		341.784	45.44
Cd40	ENSRNOG00000018488	138.272	14.069		112.699	8.944		152.252	26.645		118.356	19.701
Cd40lg	ENSRNOG00000000871	202.652	16.716		100.014	6.084		86.972	9.902		88.339	14.7
Cd44	ENSRNOG00000006094	6358.02	572.766		12554.5	633.772		7851.47	424.387		6462.61	578.596
Cd46	ENSRNOG00000007917	38.002	3.015		46.359	2.387		32.207	2.389		31.857	3.266
Cd47	ENSRNOG00000001964	1141.64	64.618		1118.71	56.62		996.904	47.375		949.696	56.788
Cd48	ENSRNOG00000004737	3285.95	234.662		3606.34	218.364		2686.76	199.626		2325.87	149.176
Cd5	ENSRNOG00000020872	950.315	76.774		500.111	53.441		378.938	45.969		316.09	58.588
Cd52	ENSRNOG00000015403	27167.3	3265.55		34583	2825.12		34706	3896.54		59364.1	10596.7
Cd53	ENSRNOG00000017874	12093.6	1211.99		18175.3	1421.68		19058.9	1672.68		18453.8	1724.83
Cd55	ENSRNOG00000003927	537.289	94.954		885.904	56.985		1337.92	93.692		1491.55	282.186
Cd59	ENSRNOG00000042821	4670.47	571.843		6310.98	429.607		3837.06	378.554		3727.35	521.438
Cd5l	ENSRNOG00000023068	2.664	1.275		1.783	0.544		8.353	1.952		19.936	7.634
Cd6	ENSRNOG00000020884	1132.1	115.412		535.724	47.823		416.747	44.926		361.401	57.242
Cd63	ENSRNOG00000007650	491.014	93.476		1369	112.881		1108.86	126.966		1065.71	138.173
Cd68	ENSRNOG00000037563	426.468	35.086		552.548	29.55		957.093	88.436		794.416	116.007
Cd69	ENSRNOG00000007909	738.944	72.791		751.619	50.747		831.99	107.466		656.872	57.491
Cd7	ENSRNOG00000036674	239.81	21.468		218.179	12.771		145.804	15.145		195.236	26.52
Cd72	ENSRNOG00000017485	315.92	29.12		262.274	24.601		287.347	24.767		413.605	85.067
Cd74	ENSRNOG00000018735	19057.4	1777.19		17356.8	1243.32		17514	1569.34		21582.5	2757.12
Cd79b	ENSRNOG00000011917	2733.49	297.643		1914.45	216.243		1994.16	244.077		2019.31	281.459
Cd80	ENSRNOG00000001527	21.425	1.183		23.43	3.563		27.483	3.4		34.858	5.321
Cd81	ENSRNOG00000020451	1124.3	37.237		1355.99	76.245		1235.41	51.329		1177.02	108.156
Cd82	ENSRNOG00000000047	11409.3	1283.82		15404.8	1454.04		15520.2	1779.07		27324.7	4509.86
Cd83	ENSRNOG00000018092	428.186	42.229		525.206	96.503		715.538	73.008		1067.68	246.68
Cd84	ENSRNOG00000022884	205.579	30.484		276.385	25.852		310.306	31.283		400.877	52.473
Cd86	ENSRNOG00000038835	44.19	4.967		41.649	3.836		75.211	9.858		85.852	9.218
Cd8a	ENSRNOG00000007178	1654.49	105.587		1117.22	91.786		938.014	52.092		785.52	82.228
Cd8b	ENSRNOG00000007129	466.515	26.1		321.97	29.649		268.041	23.02		246.784	29.486
Cd9	ENSRNOG00000019556	8450.26	834.688		13147.5	942.535		11641.9	1279.88		15050.8	2346.35
Cd93	ENSRNOG00000024799	121.03	11.091		135.54	14.003		265.427	31.822		246.843	38.106
Cd96	ENSRNOG00000023030	406.9	20.929		290.092	13.469		135.141	14.024		113.165	15.139
Cd97	ENSRNOG00000004489	13519.5	1627.79		22675.5	1938.66		12351.9	983.722		8233.94	1168.54
Cd99	ENSRNOG00000050735	174.721	15.822		247.81	23.462		332.683	34.419		328.347	30.741
Cda	ENSRNOG00000015677	0.644	0.222		2.058	0.518		16.939	3.36		2.352	0.702
Cda	ENSRNOG00000049700	0.18	0.18		0.558	0.259		0	0		0.364	0.175
Cdadc1	ENSRNOG00000012209	243.425	19.034		292.159	15.997		215.15	12.661		224.871	19.925
Cdan1	ENSRNOG00000047427	118.164	9.349		69.454	4.515		62.453	4.439		66.868	7.352
Cdc123	ENSRNOG00000017770	247.344	9.906		255.033	13.252		276.72	11.978		245.79	11.347
Cdc14a	ENSRNOG00000014515	112.464	6.166		94.683	3.94		55.491	5.404		68.092	5.014
Cdc14b	ENSRNOG00000018999	33.674	2.697		24.465	1.802		65.636	18.784		47.481	4.312
Cdc16	ENSRNOG00000017536	249.418	12.156		235.139	14.111		229.323	8.862		220.952	8.592
Cdc20	ENSRNOG00000028415	394.509	38.72		272.806	29.345		251.444	32.926		389.678	61.596
Cdc23	ENSRNOG00000024241	514.655	26.231		341.096	16.538		364.209	15.808		314.749	20.05
Cdc25a	ENSRNOG00000020737	70.218	4.256		63.567	2.46		60.619	2.548		63.823	6.565
Cdc25b	ENSRNOG00000021248	142111	15528.7		152395	13048.8		121101	10674.5		150463	16862.1
Cdc25c	ENSRNOG00000024008	34.284	3.054		28.281	3.589		18.543	1.324		25.005	2.804
Cdc26	ENSRNOG00000029785	204.518	8.02		199.857	12.011		214.827	13.539		188.266	10.987
Cdc27	ENSRNOG00000005904	209.774	14.127		181.559	11.064		173.783	9.713		215.358	12.503
Cdc34	ENSRNOG00000008348	1424.57	129.772		1483.63	96.421		1801.19	210.142		2489.19	307.902
Cdc37	ENSRNOG00000033426	1150.06	41.83		1191.12	38.32		1443.87	83.48		1818	133.087
Cdc37l1	ENSRNOG00000010967	159.322	5.88		162.064	5.875		168.461	8.079		170.299	8.966
Cdc40	ENSRNOG00000000581	315.483	12.998		296.719	13.975		303.553	15.426		268.586	10.506
Cdc42	ENSRNOG00000013536	6572.78	425.813		7965.87	334.119		7267.75	327.678		8891.63	788.281
Cdc42bpa	ENSRNOG00000002841	66.659	4.105		60.235	5.628		91.367	14.567		128.147	20.058
Cdc42bpb	ENSRNOG00000009675	15.377	1.91		25.36	3.273		52.926	5.01		60.258	10.766
Cdc42bpg	ENSRNOG00000027456	97.976	6.555		55.469	3.733		58.764	6.063		56.844	5.741
Cdc42ep1	ENSRNOG00000008517	2.397	0.857		4.27	1.175		11.134	1.758		11.782	5.844
Cdc42ep2	ENSRNOG00000020904	31.503	8.594		23.189	2.994		288.919	91.13		360.541	112.318
Cdc42ep3	ENSRNOG00000032136	1210.15	167.443		1805.79	94.15		2311.01	119.061		3060.26	474.265
Cdc42ep4	ENSRNOG00000028946	320.148	36.43		409.823	21.662		449.172	21.489		433.739	31.236
Cdc42ep5	ENSRNOG00000018616	0.23	0.123		0.28	0.122		1.299	0.796		1.182	0.591
Cdc42se1	ENSRNOG00000021112	217.557	15.492		237.091	13.538		250.724	12.445		227.992	19.322
Cdc42se2	ENSRNOG00000042449	2566.09	74.418		2137.19	105.871		1850.74	100.167		1634.17	102.77
Cdc45	ENSRNOG00000050071	18.618	1.401		15.906	1.204		17.101	1.567		21.179	2.994
Cdc5l	ENSRNOG00000019975	1282.84	97.802		1391.47	74.17		1555.15	52.973		1515.4	95.301
Cdc6	ENSRNOG00000027787	31.813	2.749		41.094	5.13		42.295	4.635		79.913	18.003
Cdc7	ENSRNOG00000002105	46.217	3.12		35.553	2.111		41.325	1.63		43.961	4.003
Cdc73	ENSRNOG00000003258	144.684	7.94		131.844	5.937		134.819	6.888		142.982	6.895
Cdca2	ENSRNOG00000025302	53.492	5.407		40.573	3.821		33.319	3.298		45.318	9.083
Cdca3	ENSRNOG00000015529	291.745	36.363		359.492	37.23		221.583	30.964		343.888	67.875
Cdca4	ENSRNOG00000013898	58.66	3.14		40.848	2.247		43.816	2.755		60.187	4.401
Cdca5	ENSRNOG00000046635	13.202	1.735		11.851	1.237		12.691	2.177		15.172	2.468
Cdca7	ENSRNOG00000001514	199.626	20.988		133.553	13.482		112.469	7.906		113.389	10.527
Cdca7l	ENSRNOG00000005410	158.051	13.879		106.582	14.993		76.758	8.012		73.348	8.014
Cdca8	ENSRNOG00000031431	170.897	17.54		172.066	15.715		162.428	21.597		223.803	39.027
Cdcp1	ENSRNOG00000004743	0	0		0.569	0.305		0.623	0.282		0.101	0.101
Cdh1	ENSRNOG00000020151	20.354	3.778		18.618	3.162		16.805	2.904		22.643	5.871
Cdh11	ENSRNOG00000013481	6.64	3.163		11.837	5.243		4.13	1.178		2.889	0.941
Cdh13	ENSRNOG00000014371	0.479	0.238		1.525	0.584		2.108	0.647		1.417	0.489
Cdh15	ENSRNOG00000027954	6.372	0.776		4.027	0.452		4.659	0.715		3.261	0.841
Cdh17	ENSRNOG00000015562	2.388	0.528		3.227	0.954		7.556	3.045		10.178	5.318
Cdh2	ENSRNOG00000015602	0.717	0.219		0.885	0.272		5.874	2.907		19.095	9.765
Cdh23	ENSRNOG00000033087	45.518	3.795		41.843	5.586		21.856	3.115		28.379	3.464
Cdh24	ENSRNOG00000013503	6.001	1.116		2.888	0.55		2.515	0.537		3.365	0.656
Cdh26	ENSRNOG00000004584	0.79	0.392		1.407	0.524		0.414	0.164		1.265	0.623
Cdh3	ENSRNOG00000020129	0.717	0.492		0.573	0.236		0.809	0.484		2.884	1.759
Cdh5	ENSRNOG00000013324	1.004	0.34		2.066	0.723		12.457	1.775		10.719	2.609
Cdhr1	ENSRNOG00000013330	148.117	13.525		104.261	14.13		29.983	6.44		45.454	7.055
Cdhr2	ENSRNOG00000017917	1.237	0.302		0.869	0.308		0.731	0.292		1.375	0.371
Cdipt	ENSRNOG00000024144	703.61	17.833		667.614	22.912		660.515	19.679		669.337	31.037
Cdk1	ENSRNOG00000000632	22.166	2.931		26.618	3.538		34.256	5.7		64.989	13.518
Cdk10	ENSRNOG00000016088	298.224	19.764		238.992	10.873		215.086	11.09		185.302	16.109
Cdk11b	ENSRNOG00000017213	402.315	21.54		526.506	25.414		536.533	55.057		518.594	43.109
Cdk12	ENSRNOG00000006000	629.914	28.355		608.542	33.494		536.972	27.748		680.13	44.904
Cdk13	ENSRNOG00000013620	956.351	22.983		793.959	33.709		732.181	30.15		861.85	46.087
Cdk14	ENSRNOG00000007151	7.25	1.085		9.86	0.953		15.045	2.45		10.922	3.474
Cdk16	ENSRNOG00000008578	858.907	29.166		857.328	31.061		890.824	37.642		963.33	36.769
Cdk17	ENSRNOG00000004148	516.508	20.622		414.627	26.748		459.214	25.337		535.444	39.7
Cdk18	ENSRNOG00000008137	0	0		0.378	0.178		0.581	0.207		1.514	0.735
Cdk19	ENSRNOG00000000583	964.41	46.873		798.514	37.18		583.483	40.671		613.89	43.148
Cdk2	ENSRNOG00000006469	249.244	15.547		186.199	11.452		125.142	13.01		115.391	11.75
Cdk20	ENSRNOG00000017991	87.144	4.488		87.439	4.714		129.737	11.275		114.742	14.43
Cdk2ap1	ENSRNOG00000001070	649.063	42.152		684.333	38.94		606.05	24.09		643.957	45.557
Cdk2ap2	ENSRNOG00000018391	483.269	19.074		527.085	24.742		653.449	33.557		508.444	26.208
Cdk4	ENSRNOG00000025602	423.867	16.339		392.064	29.927		383.761	18.837		341.043	18.223
Cdk5	ENSRNOG00000008017	161.959	9.702		158.735	9.421		133.627	8.985		109.838	9.903
Cdk5r1	ENSRNOG00000021685	14.665	1.53		22.765	3		18.483	2.862		19.525	2.49
Cdk5rap1	ENSRNOG00000015696	116.039	8.303		84.67	6.119		92.035	6.057		70.022	7.442
Cdk5rap2	ENSRNOG00000005788	178.997	12.419		144.777	7.271		145.815	12.125		170.833	18.414
Cdk5rap3	ENSRNOG00000048747	349.274	13.863		384.23	18.88		396.008	20.289		331.975	17.655
Cdk6	ENSRNOG00000009258	28.01	1.929		16.541	1.166		22.403	2.924		25.914	2.221
Cdk7	ENSRNOG00000018510	143.511	5.913		176.053	8.446		148.091	6.824		135.022	6.177
Cdk9	ENSRNOG00000022586	781.489	33.11		980.002	41.882		936.233	55.798		881.411	50.702
[truncated: 12,193 more rows]
