# Supplementary material for: Identification of whole blood mRNA and microRNA biomarkers of tissue damage and immune function resulting from amphetamine exposure or heat stroke in adult male rats
Source: PLoS One. 2019 Feb 19;14(2):e0210273. doi: 10.1371/journal.pone.0210273 (PMC6380594; doi:10.1371/journal.pone.0210273)
Supplement: S5 Table — 1st Sheet: Genes differentially expressed between AMPH normo and Control at FDR-adj-p < 0.05; 2nd Sheet: Genes differentially expressed between AMPH hyper and Control at FDR-adj-p < 0.05; 3rd Sheet: Genes differentially expressed between EIH and Control at FDR-adj-p < 0.05. (XLSX) [file pone.0210273.s007.xlsx]

## Sheet: AMPH normo vs Control
S5 Table. List of Genes in the Three Treatment Groups that Significantly Differed from Control Group
1st Sheet: Genes differentially expressed between AMPH normo and Control at FDR-adj-p < 0.05
NCBI Gene Symbol	baseMean	log2FoldChange	lfcSE	stat	pvalue	padj	DAFS
A830010M20Rik	39.0256	-0.849992	0.230807	-3.6827	0.000230776	0.00242633	1
Aagab	124.488	-0.511998	0.0948603	-5.39739	6.7617e-08	7.79267e-06	1
Aak1	90.398	-0.512301	0.200899	-2.55004	0.010771	0.0427991	1
Aars2	73.49	-0.517186	0.192194	-2.69096	0.00712475	0.0317996	1
Aasdhppt	427.295	0.392139	0.142885	2.74445	0.00606131	0.0279977	1
Abca2	285.899	-0.867929	0.242429	-3.58013	0.00034342	0.00328744	1
Abcb1a	15.7791	-0.669469	0.265434	-2.52217	0.0116634	0.0451892	1
Abcb7	70.8657	-0.684842	0.168608	-4.06175	4.8706e-05	0.000800435	1
Abcb8	125.269	-0.539859	0.157867	-3.41971	0.000626887	0.00508632	1
Abcc1	242.713	-0.794991	0.192159	-4.13715	3.51652e-05	0.000621577	1
Abcc10	115.067	-0.493581	0.190455	-2.59158	0.00955354	0.0392329	1
Abcc5	786.686	-0.442309	0.177033	-2.49846	0.0124734	0.0473931	1
Abcd2	9.47702	1.55902	0.619638	2.51602	0.0118688	0.0457411	0
Abcd4	55.8079	-0.420429	0.169065	-2.48678	0.0128904	0.0485771	1
Abce1	706.163	-0.273958	0.098069	-2.79352	0.00521374	0.0248382	1
Abcf2	354.758	-0.303267	0.11163	-2.71673	0.00659309	0.0299264	1
Abcg2	108.56	0.76765	0.257937	2.97611	0.00291929	0.0160207	1
Abhd5	430.187	0.444567	0.140942	3.15425	0.00160909	0.0103079	1
Abi3	284.071	-0.911885	0.216372	-4.21442	2.50417e-05	0.000475299	1
Ablim1	55.3951	-1.48031	0.284842	-5.19695	2.02584e-07	1.56481e-05	1
Acaca	90.6307	-0.801439	0.226145	-3.54391	0.000394233	0.0036307	1
Acad10	32.9342	-0.712799	0.245048	-2.90881	0.00362807	0.0189679	1
Acad9	158.226	-0.315866	0.109356	-2.88842	0.00387179	0.0199148	1
Ace2	0.647783	2.48029	0.893742	2.77518	0.00551716	0.0259431	0
Acer3	194.551	0.544291	0.165709	3.28462	0.0010212	0.00729421	1
Acot3	22.3961	-0.781503	0.292899	-2.66817	0.00762667	0.0334587	1
Acot7	2538.27	0.905509	0.180858	5.00673	5.53621e-07	3.20262e-05	1
Acot9	542.871	0.44534	0.150699	2.95515	0.00312515	0.0169074	1
Acox1	2493.97	0.72082	0.186287	3.8694	0.000109104	0.00141412	1
Acp1	1231.18	0.499449	0.186415	2.67924	0.00737905	0.0326944	1
Acp5	709.409	-0.576849	0.219521	-2.62776	0.00859481	0.0364264	1
Acpl2	117.544	-0.7093	0.184219	-3.8503	0.000117974	0.00148445	1
Acsf3	48.6309	-0.452075	0.177304	-2.54972	0.010781	0.042826	1
Acsl3	74.6813	-0.59433	0.208326	-2.85288	0.00433244	0.0216104	1
Acsl4	1130.49	1.01638	0.304404	3.3389	0.000841094	0.00635743	1
Acss1	444.145	-1.0572	0.21103	-5.00971	5.45126e-07	3.16718e-05	1
Actc1	40.891	2.9703	0.916864	3.23962	0.00119687	0.00823866	1
Actg1	45678.2	0.640483	0.177435	3.60968	0.000306575	0.0030135	1
Actr8	308.656	0.33439	0.0963145	3.47185	0.000516878	0.00443338	1
Acvr2a	62.9168	-0.329536	0.132488	-2.48728	0.0128723	0.0485636	1
Ada	140.601	-0.522971	0.190813	-2.74075	0.00612992	0.0282755	1
Adam15	357.912	0.868859	0.240684	3.60996	0.000306247	0.0030135	1
Adam8	1781.54	1.05619	0.273265	3.86506	0.000111062	0.00142979	1
Adam9	836.394	0.72942	0.220359	3.31014	0.000932479	0.00682413	1
Adamts10	122.438	-1.24396	0.271651	-4.57924	4.66669e-06	0.000145405	1
Adamts9	6.53261	2.53846	0.67661	3.75173	0.000175619	0.0019721	0
Adamtsl4	22.4733	-1.01275	0.292297	-3.4648	0.000530621	0.00449632	1
Adarb1	55.2358	-0.436109	0.172839	-2.52321	0.0116289	0.0451544	1
Adat1	27.0353	-0.72876	0.227804	-3.19906	0.00137875	0.00914355	1
Adck1	30.5335	-0.601655	0.172838	-3.48103	0.000499486	0.00432131	1
Adck2	71.6784	-0.57916	0.169165	-3.42363	0.000617912	0.00502566	1
Adcy10	3.98311	1.34544	0.464741	2.89503	0.00379125	0.0196286	0
Adcy3	70.0021	-1.15138	0.305537	-3.76838	0.000164313	0.00188797	1
Adcy4	294.387	1.07559	0.223865	4.80463	1.55041e-06	6.59811e-05	1
Adcy6	141.98	-0.930924	0.224139	-4.15333	3.27666e-05	0.000585315	1
Adcy7	631.377	-0.565112	0.155306	-3.63871	0.000274012	0.00275152	1
Add3	2895.4	-0.535188	0.123476	-4.33434	1.46196e-05	0.000330562	1
Adipoq	16.906	2.99767	1.1905	2.518	0.0118022	0.0455686	1
Adora2a	208.259	-0.508269	0.180599	-2.81435	0.00488762	0.0236557	1
Adprhl2	170.118	-0.346182	0.130722	-2.64823	0.00809147	0.0349245	1
Aebp2	66.906	-0.532841	0.164085	-3.24734	0.0011649	0.00808236	1
Aff3	77.4576	-1.58646	0.304017	-5.21833	1.80548e-07	1.46851e-05	1
Aftph	1692.55	0.265073	0.0860202	3.08152	0.00205943	0.0123798	1
Agbl5	21.6405	-0.776901	0.252952	-3.07133	0.00213105	0.0126509	1
Agfg1	1646.28	0.521119	0.204103	2.55322	0.0106733	0.0424865	1
Agk	116.051	-0.527724	0.140258	-3.76252	0.000168212	0.00191957	1
Agl	262.559	-0.366561	0.113965	-3.21642	0.00129799	0.00873807	1
Agmat	15.0827	1.65443	0.49367	3.35128	0.000804395	0.00618121	0
Agpat2	212.606	0.809274	0.19621	4.12454	3.71482e-05	0.000648904	1
Agpat3	149.645	-1.1434	0.188314	-6.0718	1.26482e-09	5.26737e-07	1
Agpat4	335.839	0.532033	0.162696	3.27011	0.00107507	0.00760115	1
Agpat6	286.368	-0.331329	0.114819	-2.88567	0.00390585	0.0200591	1
Agpat9	724.585	0.984805	0.280117	3.5157	0.000438604	0.00392833	1
Agps	68.4937	-0.630324	0.194989	-3.23261	0.00122665	0.00839797	1
Agrn	618.496	1.03018	0.340411	3.02627	0.00247588	0.0141693	1
Agt4a	126.295	0.431385	0.141358	3.05171	0.0022754	0.0132778	1
Ahcyl1	810.248	0.302533	0.0923148	3.27719	0.00104844	0.00745627	1
Ahdc1	112.668	-0.910588	0.27629	-3.29577	0.000981524	0.00708595	1
Aif1	1292.17	0.677689	0.229786	2.94922	0.00318581	0.0171523	1
Aifm1	200.516	-0.376947	0.116477	-3.23624	0.00121117	0.0083213	1
Aig1	220.645	0.854113	0.207273	4.12072	3.77694e-05	0.000658035	1
Ak1	7.50444	1.43572	0.387911	3.70117	0.000214606	0.00229974	0
Ak3	123.587	-0.332691	0.133949	-2.48372	0.0130019	0.0488847	1
Akap1	27.835	-0.905282	0.29074	-3.11372	0.00184748	0.0113979	1
Akap10	585.237	0.229253	0.0735798	3.1157	0.00183507	0.0113567	1
Akap11	195.208	-0.571326	0.12809	-4.46035	8.18254e-06	0.000216093	1
Akap17b	68.3092	-1.06297	0.277137	-3.83553	0.000125296	0.00155462	1
Akap2	58.1176	-0.841013	0.289582	-2.90423	0.00368155	0.0192124	1
Akap9	351.97	-0.358376	0.140873	-2.54396	0.0109605	0.0433327	1
Akirin2	971.442	0.531979	0.127654	4.16734	3.0817e-05	0.000559521	1
Akr1a1	2350.85	0.408574	0.116803	3.49797	0.000468809	0.00413118	1
Akr1b8	1115.92	1.38859	0.361729	3.83876	0.000123655	0.00153569	1
Akr1cl	21.0403	1.78047	0.461141	3.861	0.000112923	0.00144263	1
Aldh16a1	376.478	0.361232	0.123334	2.9289	0.00340169	0.0180312	1
Aldh18a1	142.496	-0.475084	0.15734	-3.01947	0.00253219	0.0143929	1
Aldh9a1	337.752	-0.368349	0.148013	-2.48863	0.0128237	0.0484204	1
Aldoa	12085.3	0.498324	0.174329	2.85853	0.00425607	0.021341	1
Alg12	100.677	-0.351441	0.107497	-3.2693	0.00107814	0.00761882	1
Alg14	208.046	0.461417	0.117592	3.92389	8.71294e-05	0.00121663	1
Alg2	142.808	-0.4982	0.107943	-4.61542	3.92304e-06	0.000130407	1
Alg3	100.966	-0.365345	0.145128	-2.51739	0.0118227	0.0456207	1
Alkbh8	22.9973	-0.905843	0.244814	-3.70012	0.000215496	0.00230005	1
Alms1	165.276	-0.619906	0.182875	-3.38978	0.000699499	0.00552447	1
Alox12e	7.71527	-1.7014	0.448702	-3.79184	0.000149535	0.00175746	1
Alox5ap	9122.36	1.30245	0.275265	4.73162	2.22739e-06	8.57771e-05	1
Als2cr8	35.8373	-0.718176	0.188276	-3.81448	0.000136472	0.00165788	1
Amd1	3546.17	0.492444	0.183997	2.67637	0.00744251	0.0328883	1
Amhr2	12.5798	0.617533	0.24599	2.5104	0.0120594	0.0462541	1
Amigo1	182.68	-0.966511	0.230757	-4.18844	2.80883e-05	0.000520987	1
Amn1	233.315	0.675125	0.163251	4.1355	3.54184e-05	0.000624402	1
Amotl2	36.9073	0.687121	0.264953	2.59337	0.00950398	0.0390774	1
Ampd3	2843.12	0.884118	0.297246	2.97437	0.00293591	0.0160987	1
Anapc1	264.96	-0.816739	0.159965	-5.10573	3.29528e-07	2.2582e-05	1
Anapc16	391.853	0.456391	0.144051	3.16826	0.00153352	0.00995804	1
Anapc2	655.337	0.229737	0.0865091	2.65564	0.00791571	0.0343708	1
Angel1	37.7707	-0.536805	0.213362	-2.51594	0.0118716	0.0457411	1
Angptl4	50.462	1.19294	0.300733	3.96676	7.28552e-05	0.00107695	1
Ankh	433.888	-0.668694	0.175414	-3.8121	0.000137792	0.00166786	1
Ankib1	352.472	-0.410683	0.101983	-4.02699	5.64963e-05	0.000889414	1
Ankrd1	18.2067	2.92828	0.746686	3.9217	8.79262e-05	0.00122264	1
Ankrd10	362.017	-0.557196	0.203167	-2.74255	0.00609639	0.0281403	1
Ankrd13d	58.7206	-0.601516	0.210119	-2.86274	0.00419996	0.0211709	1
Ankrd26	40.1259	-0.871329	0.2566	-3.39567	0.000684615	0.00545529	1
Ankrd32	86.3179	-0.390481	0.15175	-2.57319	0.0100767	0.0408169	1
Ankrd37	37.8606	0.702187	0.242102	2.90038	0.00372716	0.0193723	1
Ankrd40	370.188	-0.306476	0.0877927	-3.49091	0.000481381	0.00420438	1
Ankrd42	119.933	0.61944	0.155983	3.97121	7.1508e-05	0.00106173	1
Ankrd44	1874.38	-0.411742	0.137612	-2.99206	0.00277106	0.0153714	1
Ankrd45	6.13667	-0.955203	0.346714	-2.75502	0.00586887	0.0272679	0
Ankrd50	55.6517	-1.00258	0.194066	-5.16621	2.38894e-07	1.78343e-05	1
Ankrd52	119.26	-0.884711	0.238922	-3.70292	0.00021313	0.00228943	1
Ankrd9	27.624	0.661881	0.159803	4.14185	3.44515e-05	0.000609883	1
Anks3	94.715	-0.844345	0.245945	-3.43307	0.000596798	0.00491678	1
Ano1	7.44931	1.88714	0.569131	3.31582	0.00091375	0.00672751	0
Ano10	315.491	0.860573	0.225912	3.80934	0.00013934	0.00168051	1
Ano8	69.4974	-0.585373	0.223268	-2.62184	0.00874553	0.0368115	1
Ano9	11.2132	-0.848539	0.333252	-2.54624	0.0108892	0.043153	1
Anxa1	23004.4	0.956653	0.328737	2.91009	0.00361325	0.0189423	1
Anxa2	16516.3	0.894658	0.224308	3.98853	6.64833e-05	0.00100047	1
Anxa4	1049.83	0.666187	0.244728	2.72215	0.00648583	0.02955	1
Ap1g2	238.145	-0.497082	0.198429	-2.50509	0.0122419	0.0467419	1
Ap2s1	1017.68	0.555214	0.16001	3.46988	0.000520692	0.00444357	1
Ap3s1	1627.45	0.574324	0.188337	3.04945	0.00229265	0.0133551	1
Ap4e1	66.9598	-0.525414	0.173227	-3.0331	0.00242055	0.0139301	1
Ap4m1	100.158	-0.607589	0.21064	-2.88449	0.00392042	0.0200876	1
Ap5m1	205.708	-0.403944	0.121902	-3.31367	0.000920807	0.00676829	1
Apaf1	212.519	-0.392126	0.155868	-2.51576	0.0118777	0.0457411	1
Apba3	118.539	-0.364377	0.132023	-2.75996	0.00578093	0.0269353	1
Apbb1	22.9477	-0.907203	0.252325	-3.59537	0.000323925	0.00314351	1
Apbb2	181.271	-0.79395	0.155171	-5.1166	3.11091e-07	2.18795e-05	1
Apbb3	249.42	-0.512201	0.145558	-3.51888	0.000433372	0.00390239	1
Aph1b	1517.95	0.951988	0.170395	5.58695	2.31086e-08	3.86e-06	1
Api5	2563.5	0.374671	0.126485	2.96218	0.00305473	0.0166071	1
Apobec1	407.475	0.777395	0.253104	3.07144	0.00213026	0.0126509	1
Apobec3b	120.898	-0.61777	0.162492	-3.80186	0.000143616	0.00170894	1
Apobr	703.234	0.645443	0.211387	3.05338	0.00226279	0.0132209	1
Apol3	635.545	-0.496153	0.150456	-3.29767	0.000974917	0.00705868	1
Aprt	2010.54	0.477947	0.10811	4.42093	9.82752e-06	0.000246664	1
Aqp12a	10.3303	1.70213	0.459966	3.70055	0.00021513	0.00230005	1
Aqp7	2.45143	3.78115	1.36208	2.77601	0.00550303	0.0258933	0
Aqp9	603.142	0.758057	0.270501	2.80241	0.00507218	0.0243373	1
Aqr	455.293	-0.399785	0.115182	-3.4709	0.000518719	0.00444051	1
Arap3	989.729	0.59217	0.22463	2.6362	0.00838396	0.0358168	1
Arf2	130.621	0.80833	0.148535	5.44202	5.26809e-08	6.90171e-06	1
Arf4	1745.73	0.461729	0.119906	3.85077	0.000117747	0.00148439	1
Arfgap2	886.608	0.360305	0.128454	2.80493	0.00503276	0.0241829	1
Arfgap3	374.223	0.905355	0.256706	3.52682	0.000420585	0.00381036	1
Arfgef1	888.983	-0.319917	0.123091	-2.59902	0.00934903	0.038559	1
Arhgap11a	151.587	0.497258	0.15459	3.21663	0.00129705	0.00873616	1
Arhgap12	198.193	-0.528118	0.170261	-3.10181	0.00192339	0.0117425	1
Arhgap17	984.797	-0.373435	0.14438	-2.58648	0.00969615	0.0396601	1
Arhgap18	909.924	1.28071	0.201709	6.34931	2.16288e-10	1.92684e-07	1
Arhgap24	226.866	0.55808	0.195643	2.85255	0.00433705	0.0216173	1
Arhgap25	3647.75	0.481239	0.141903	3.39133	0.000695549	0.00550629	1
Arhgap27	391.24	-0.586812	0.179754	-3.26453	0.00109644	0.0077277	1
Arhgap4	1889.48	-0.478878	0.125098	-3.82804	0.00012917	0.00158941	1
Arhgef1	4370.74	-0.489507	0.179986	-2.7197	0.00653409	0.0297192	1
Arhgef18	1448.88	-0.618819	0.181351	-3.41228	0.000644219	0.00518596	1
Arhgef6	296.69	-0.749275	0.147731	-5.07189	3.93884e-07	2.53502e-05	1
Arid1b	661.049	-0.307362	0.115948	-2.65085	0.00802892	0.0347331	1
Arid2	255.737	-0.688435	0.182698	-3.76816	0.000164456	0.001888	1
Arid4a	600.738	0.420931	0.11581	3.63467	0.000278338	0.00278401	1
Arl1	448.622	0.35804	0.120806	2.96376	0.00303902	0.0165423	1
Arl13b	58.4248	-0.440727	0.166539	-2.64639	0.00813568	0.03507	1
Arl3	197.309	0.499119	0.139998	3.56518	0.000363609	0.00342176	1
Arl5c	286.644	-0.717183	0.204094	-3.51399	0.000441429	0.00395098	1
Arl6ip1	1215.9	0.309793	0.098549	3.14354	0.00166916	0.0105611	1
Arl6ip6	322.18	0.566509	0.153077	3.70081	0.00021491	0.00230005	1
Armcx3	79.8639	0.791724	0.177654	4.45655	8.32896e-06	0.000218248	1
Arnt	507.085	0.448534	0.180033	2.4914	0.012724	0.0481263	1
Arntl	128.536	-0.416309	0.136109	-3.05864	0.00222346	0.0130833	1
Arpc1a	1563.88	0.342474	0.120709	2.83719	0.00455128	0.0223352	1
Arpc1b	13607.1	0.487715	0.170792	2.8556	0.00429557	0.0214988	1
Arpc3	5664.88	0.732173	0.18062	4.05367	5.04197e-05	0.000820655	1
Arpc5	6591.87	0.477529	0.139968	3.41171	0.000645577	0.00518752	1
Arpp21	193.571	-0.777483	0.259406	-2.99717	0.00272502	0.0151827	1
Arrb1	97.4125	-0.813807	0.212386	-3.83174	0.000127241	0.00156754	1
Arrdc1	632.86	0.43959	0.117369	3.74536	0.000180136	0.00201099	1
Arrdc3	2008.61	0.95018	0.28741	3.30601	0.000946339	0.00689903	1
Arsa	201.707	0.568916	0.173272	3.28337	0.00102574	0.00732213	1
Art3	7.49082	1.80285	0.684917	2.63222	0.00848299	0.0360899	0
Arv1	54.5193	-0.456479	0.158467	-2.8806	0.00396925	0.0202832	1
Arvcf	19.6251	-0.691849	0.217843	-3.1759	0.00149371	0.00977493	1
Asb13	133.398	-0.694646	0.172443	-4.02826	5.61903e-05	0.000887554	1
Ash2l	290.105	-0.406832	0.122062	-3.33299	0.000859168	0.00645366	1
Asl	1163.66	0.65205	0.190714	3.419	0.000628511	0.00509636	1
Asmtl	540.885	0.80906	0.173059	4.67506	2.93861e-06	0.000104716	1
Asns	2930.94	0.626132	0.244538	2.56047	0.010453	0.0418717	1
Asrgl1	94.9467	1.17058	0.227933	5.13563	2.81206e-07	2.02465e-05	1
Ass1	264.352	1.23513	0.450112	2.74405	0.0060686	0.0280217	1
Atad5	22.7035	-0.700797	0.247313	-2.83365	0.00460204	0.0225099	1
Atat1	40.3939	-0.580458	0.173604	-3.34358	0.000827056	0.006301	1
Atcay	3.21549	-1.93068	0.473472	-4.0777	4.54833e-05	0.000759742	0
Atf3	346.729	1.53187	0.413373	3.70577	0.000210746	0.00226565	1
Atf4	4198.08	0.700029	0.167087	4.1896	2.79443e-05	0.000520084	1
Atf6	691.25	0.434824	0.16722	2.60031	0.00931386	0.0384614	1
Atf7	83.6434	-0.80036	0.21717	-3.6854	0.000228343	0.00240453	1
Atf7ip	1111.58	-0.401106	0.147777	-2.71426	0.00664246	0.0300907	1
Atg12	1390.13	0.30041	0.106342	2.82495	0.00472886	0.0230458	1
Atg2a	2017.77	0.409728	0.162036	2.52863	0.011451	0.0447034	1
Atg3	2287.04	0.445398	0.150309	2.96322	0.00304441	0.0165578	1
Atic	1576.97	0.428998	0.157368	2.72608	0.0064092	0.0293108	1
Atl3	213.882	-0.398646	0.133061	-2.99596	0.00273579	0.0152263	1
Atm	506.415	-0.935144	0.255895	-3.65441	0.000257772	0.00263752	1
Atp11b	1391.91	-0.492033	0.134931	-3.64656	0.000265773	0.00270104	1
Atp13a3	14.9157	-1.02864	0.307482	-3.34537	0.000821728	0.00626398	1
Atp1b3	2630.44	0.305258	0.0856386	3.56449	0.000364568	0.00342596	1
Atp2b4	54.6535	-1.44286	0.322113	-4.47935	7.48708e-06	0.000200043	1
Atp2c1	1572.58	0.460246	0.163748	2.8107	0.00494344	0.0238481	1
Atp5e	1450.49	0.395311	0.134504	2.93904	0.00329235	0.0175631	1
Atp5f1	1718.24	0.395438	0.134402	2.94219	0.00325895	0.0174617	1
Atp5g2	1709.21	0.370893	0.122952	3.01656	0.00255663	0.0145133	1
Atp6ap1	1929.12	0.458391	0.106999	4.28406	1.8351e-05	0.000389584	1
Atp6ap2	2122.75	0.93543	0.177574	5.26783	1.38048e-07	1.23257e-05	1
Atp6v0a1	3215.97	0.482816	0.156721	3.08074	0.00206489	0.0124014	1
Atp6v0a2	136.887	-0.635402	0.146004	-4.35196	1.34923e-05	0.000310324	1
Atp6v0b	781.361	0.782541	0.161035	4.85943	1.17723e-06	5.48128e-05	1
Atp6v0c	10482.6	0.719507	0.17071	4.2148	2.49995e-05	0.000475299	1
Atp6v0d1	2666.49	0.405806	0.114495	3.54432	0.000393625	0.00363009	1
Atp6v0e1	3778.18	0.571049	0.183194	3.11719	0.00182586	0.0113168	1
Atp6v1a	1017.08	0.404005	0.147027	2.74783	0.0059992	0.0277588	1
Atp6v1b2	4538.35	0.634451	0.188986	3.35713	0.00078755	0.00607623	1
Atp6v1c1	1376.93	0.912524	0.152034	6.00209	1.94796e-09	6.34894e-07	1
Atp6v1d	871.997	0.47113	0.155623	3.02738	0.00246683	0.014132	1
Atp6v1e1	1204.21	0.38926	0.135987	2.86248	0.00420333	0.0211799	1
Atp6v1g1	8665.07	0.915753	0.236826	3.86677	0.000110288	0.00142256	1
Atp6v1g3	11.1191	-0.967934	0.353208	-2.74041	0.00613631	0.0282838	1
Atp8b2	96.6775	-1.06472	0.251473	-4.23394	2.29633e-05	0.000449414	1
Atp8b4	444.574	0.587217	0.224903	2.61098	0.00902832	0.0376748	1
Atpaf1	95.1427	-0.48414	0.112113	-4.31833	1.57217e-05	0.00034783	1
Atr	134.645	-0.673917	0.165642	-4.06851	4.73141e-05	0.000783468	1
Atraid	91.3096	0.453918	0.143988	3.15248	0.00161891	0.0103411	1
Atrip	97.406	-0.369262	0.148944	-2.4792	0.0131677	0.0492884	1
Atrx	366.413	-0.584938	0.194199	-3.01205	0.00259487	0.0146433	1
Atxn2	101.393	-0.55373	0.151093	-3.66482	0.000247508	0.00255926	1
Atxn7	61.9176	-0.759208	0.220244	-3.44712	0.000566604	0.00472335	1
Auh	877.252	0.454249	0.172551	2.63255	0.00847471	0.0360847	1
Aurka	391.928	0.494592	0.176368	2.80432	0.0050423	0.0242201	1
Aurkaip1	677.556	0.55787	0.120693	4.62223	3.79642e-06	0.000127103	1
Avpi1	51.8815	0.629626	0.175007	3.59772	0.000321017	0.00312436	1
Axin2	98.3869	-1.28352	0.283418	-4.52871	5.93444e-06	0.000169087	1
B230118H07Rik	35.8767	0.750175	0.243256	3.08389	0.00204312	0.0122983	1
B3galt4	97.5152	-0.550476	0.175137	-3.14312	0.0016716	0.0105715	1
B3galt5	10.853	-0.826961	0.298486	-2.77052	0.0055967	0.0262049	1
B3gnt2	1521.17	-0.441115	0.114561	-3.85048	0.000117886	0.00148445	1
B4galnt1	646.978	-0.564362	0.158801	-3.55391	0.000379555	0.00353449	1
B4galt3	1439.25	0.621158	0.175591	3.53753	0.000403888	0.00369668	1
B4galt5	709.869	0.827645	0.18602	4.44923	8.61803e-06	0.000223617	1
B9d2	155.837	0.675344	0.191991	3.51758	0.000435501	0.00391387	1
Bach1	2166.09	0.519056	0.192867	2.69126	0.00711821	0.031781	1
Bach2	166.118	-1.23425	0.255117	-4.83799	1.31158e-06	5.94449e-05	1
Bad	91.2862	0.744622	0.168779	4.41183	1.02501e-05	0.000253182	1
Bai2	1.16317	3.1009	0.822699	3.76919	0.00016378	0.00188347	0
Baiap3	121.281	-0.913606	0.289804	-3.1525	0.00161878	0.0103411	1
Bambi	41.7149	1.53156	0.265747	5.76323	8.25194e-09	1.77856e-06	1
Bank1	653.23	-0.619713	0.22934	-2.70216	0.00688905	0.030962	1
Batf3	8.1127	1.23935	0.399558	3.10179	0.00192354	0.0117425	0
Baz1a	1556.44	1.03535	0.176257	5.8741	4.25136e-09	1.09252e-06	1
Baz1b	981.762	-0.375343	0.124629	-3.01169	0.00259796	0.0146483	1
Baz2a	546.482	-0.840528	0.223942	-3.75334	0.000174497	0.00196445	1
Baz2b	1054.01	0.783316	0.17902	4.37558	1.2111e-05	0.000288721	1
Bbip1	199.138	0.74412	0.149319	4.98343	6.24669e-07	3.49266e-05	1
Bbs2	97.6103	0.508049	0.167915	3.02563	0.00248115	0.0141905	1
Bbs9	97.6187	0.496262	0.188527	2.63231	0.00848067	0.0360899	1
Bcar3	90.7091	-0.719408	0.244665	-2.94038	0.00327807	0.0175266	1
Bckdhb	89.0818	-0.588758	0.179695	-3.27644	0.00105125	0.00746761	1
Bcl10	1129.04	0.52689	0.15704	3.35514	0.000793245	0.00611189	1
Bcl11a	71.7762	-0.903932	0.332088	-2.72197	0.00648947	0.0295506	1
Bcl11b	92.9451	-1.43414	0.275386	-5.20774	1.91156e-07	1.52049e-05	1
Bcl2	20.601	-1.57323	0.247589	-6.35419	2.0953e-10	1.92684e-07	1
Bcl2l1	8267.69	0.521492	0.19335	2.69713	0.00699393	0.0313204	1
Bcl2l15	23.1673	0.936738	0.377009	2.48466	0.0129675	0.0488013	1
Bcl6	2524.83	0.648069	0.210036	3.08551	0.00203205	0.0122427	1
Bcl7a	19.0678	-1.80894	0.382574	-4.72834	2.26358e-06	8.66712e-05	1
Bcl9	30.2601	-0.825521	0.268147	-3.07862	0.00207962	0.0124619	1
Bcl9l	182.039	-1.28101	0.306189	-4.18373	2.86765e-05	0.000527104	1
Bcmo1	131.877	1.00312	0.288958	3.4715	0.000517554	0.00443338	1
Bco2	32.8065	0.675131	0.267756	2.52144	0.0116877	0.045244	1
Becn1	979.583	0.31752	0.101121	3.13999	0.00168951	0.0106545	1
Bend3	8.51763	-1.52833	0.357701	-4.27264	1.93173e-05	0.000402083	0
Bend5	55.4652	-0.822708	0.269416	-3.05367	0.00226058	0.0132202	1
Bet1l	658.913	0.613801	0.137852	4.45261	8.48342e-06	0.000221414	1
Bfsp2	178.73	0.796604	0.279062	2.85458	0.00430935	0.0215377	1
Bglap	252.56	1.03441	0.261698	3.95268	7.72793e-05	0.00112664	1
Bhlhe22	52.5365	-0.954823	0.374364	-2.55052	0.0107562	0.0427782	1
Bid	1489.47	0.55932	0.124477	4.49335	7.01116e-06	0.000191988	1
Bik	112.59	1.22013	0.30854	3.95454	7.6681e-05	0.0011211	1
Bin1	667.233	-0.76008	0.212501	-3.57682	0.000347796	0.00330555	1
Bin3	987.383	0.474307	0.138466	3.42545	0.000613789	0.0050072	1
Birc2	1056.67	0.635286	0.130649	4.86255	1.15886e-06	5.41461e-05	1
Birc6	705.874	-1.01564	0.236462	-4.29515	1.74573e-05	0.000375879	1
Bloc1s3	34.4506	0.852886	0.221958	3.84255	0.00012176	0.00152054	1
Bloc1s4	169.749	0.405051	0.14706	2.75432	0.00588144	0.0272913	1
Bloc1s6	224.471	0.317517	0.121703	2.60895	0.00908193	0.0378074	1
Blzf1	428.947	0.384796	0.147386	2.6108	0.00903314	0.0376748	1
Bmf	81.9884	-0.941794	0.215248	-4.3754	1.2121e-05	0.000288721	1
Bmi1	91.7392	-0.744546	0.192407	-3.86964	0.000108995	0.00141408	1
Bmp2k	1009.3	0.383498	0.109877	3.49025	0.00048256	0.00421192	1
Bms1	191.655	-0.569155	0.166151	-3.42553	0.000613599	0.0050072	1
Bod1l	225.411	-0.552165	0.174871	-3.15755	0.001591	0.0102214	1
Bok	1.72507	2.88437	1.0654	2.7073	0.00678335	0.0306133	0
Bop1	258.731	-0.528585	0.109197	-4.84065	1.29412e-06	5.90216e-05	1
Brd2	1714.45	0.274158	0.0949883	2.88623	0.00389886	0.0200386	1
Brd2	414.529	-0.650626	0.181257	-3.58953	0.000331277	0.00319947	1
Brd3	251.12	-0.479541	0.191125	-2.50904	0.0121061	0.0464067	1
Brd8	587.688	-0.223955	0.0821616	-2.72578	0.00641488	0.0293267	1
Brd9	184.31	-0.279758	0.109969	-2.54399	0.0109595	0.0433327	1
Bre	1153.09	0.515073	0.19202	2.6824	0.00730959	0.0324512	1
Brk1	1613.49	0.444759	0.131717	3.37662	0.000733823	0.00573791	1
Brox	1241.46	0.243712	0.0755925	3.22402	0.00126405	0.00859179	1
Bsn	2.92707	3.30749	1.07243	3.08412	0.00204157	0.0122945	0
Bspry	34.2439	-0.513188	0.189967	-2.70147	0.00690347	0.0310088	1
Bst1	5808.51	0.957614	0.198047	4.8353	1.32946e-06	5.98169e-05	1
Btaf1	514.832	-0.332098	0.107227	-3.09715	0.00195392	0.0118948	1
Btbd10	279.316	0.371328	0.111273	3.3371	0.000846579	0.00638512	1
Btbd2	54.2429	-0.957059	0.228989	-4.17949	2.92162e-05	0.000535551	1
Btg2	5921.4	0.38304	0.130278	2.94018	0.00328026	0.0175266	1
Btla	628.518	-0.855629	0.231084	-3.70267	0.000213343	0.00228989	1
Btn2a2	5.66171	-1.01795	0.377149	-2.69906	0.00695364	0.0312027	0
Btnl9	8.29975	-0.965668	0.335246	-2.88048	0.00397073	0.0202832	0
Bub1b	27.2476	-0.810318	0.288394	-2.80976	0.00495778	0.0239	1
Bub3	72.093	-0.383871	0.126145	-3.0431	0.00234152	0.0135924	1
Bwk1	790.624	0.323223	0.0851297	3.79684	0.000146555	0.00173311	1
Bysl	189.46	-0.354046	0.132493	-2.67219	0.00753587	0.0331615	1
Bzrap1	14.932	-1.08909	0.348467	-3.12538	0.00177574	0.0110884	1
C030039L03Rik	16.1645	-0.731848	0.223375	-3.27631	0.00105171	0.00746761	1
C1d	405.762	0.477341	0.191283	2.49546	0.0125792	0.047714	1
C2cd2	35.5542	-0.637276	0.172552	-3.69324	0.000221415	0.0023501	1
C3ar1	118.036	-0.841483	0.256191	-3.2846	0.00102129	0.00729421	1
C5ar1	4776.03	0.703816	0.243422	2.89134	0.00383597	0.0197992	1
C7	25.6233	1.668	0.462211	3.60875	0.00030768	0.00301875	1
Cab39l	212.78	0.323005	0.128039	2.5227	0.0116456	0.0451544	1
Cacnb4	23.1669	-0.848362	0.323776	-2.62021	0.00878745	0.036915	1
Cad	278.879	-0.961398	0.231721	-4.14895	3.34008e-05	0.000593531	1
Calcr	1.39033	2.03231	0.800924	2.53745	0.0111662	0.0438348	0
Calhm2	171.485	-0.613295	0.238886	-2.56731	0.010249	0.0413329	1
Calm2	7424.31	0.596818	0.181821	3.28245	0.0010291	0.00733827	1
Calml3	2.26344	4.10422	1.25497	3.27037	0.00107406	0.00759803	0
Camk1	29.824	0.816946	0.298956	2.73267	0.00628241	0.028823	1
Camk1d	111.869	-0.394233	0.150233	-2.62415	0.00868666	0.0366645	1
Camk2d	486.93	-0.820393	0.178077	-4.60696	4.08598e-06	0.000133173	1
Camk4	113.217	-0.944375	0.226677	-4.16617	3.09763e-05	0.00056165	1
Camkk2	34.402	-0.550514	0.193693	-2.8422	0.0044804	0.022123	1
Camlg	138.5	0.422273	0.122762	3.43977	0.000582206	0.00481735	1
Camta1	31.0623	-1.18698	0.242097	-4.90291	9.44284e-07	4.60823e-05	1
Cand1	587.685	-0.242791	0.0772905	-3.14128	0.00168208	0.0106277	1
Capg	1506.38	0.7917	0.214346	3.69356	0.000221139	0.00234903	1
Capn3	29.8588	-0.61296	0.232319	-2.63844	0.00832873	0.0356495	1
Capn5	314.79	-0.675709	0.189463	-3.56644	0.000361857	0.00341008	1
Caprin1	2091.67	-0.300391	0.086738	-3.4632	0.000533788	0.00452028	1
Card11	619.193	-0.580792	0.210206	-2.76296	0.00572795	0.0267258	1
Carm1	207.777	-0.547346	0.186553	-2.934	0.00334624	0.017795	1
Cars	445.226	0.57441	0.21515	2.66981	0.00758949	0.0333394	1
Casc1	38.717	0.961918	0.210842	4.56227	5.06046e-06	0.000152648	1
Casp3	982.595	0.542954	0.15167	3.57983	0.000343815	0.00328744	1
Casp4	228.086	0.487866	0.195194	2.49939	0.0124407	0.0473361	1
Casp7	96.6616	-0.679751	0.135907	-5.00157	5.68657e-07	3.24742e-05	1
Casq2	4.69766	5.10036	1.29055	3.95209	7.74703e-05	0.00112664	0
Cass4	79.8638	0.995606	0.284323	3.50167	0.000462353	0.00410254	1
Cav1	51.0529	1.46537	0.493278	2.97067	0.00297152	0.016234	1
Cbfa2t3	49.4555	-0.802636	0.311107	-2.57994	0.00988181	0.0402962	1
Cbl	228.234	-0.712744	0.254676	-2.79863	0.00513198	0.0245626	1
Cbll1	359.33	-0.415921	0.11436	-3.63693	0.000275908	0.00276591	1
Cbx2	119.261	-1.26982	0.279404	-4.54474	5.50037e-06	0.000162255	1
Cbx4	97.6072	-0.62593	0.172594	-3.6266	0.000287176	0.00285473	1
Cbx6	18.2657	-0.928833	0.269313	-3.4489	0.000562877	0.00469814	1
Cbx7	285.037	-0.750584	0.240267	-3.12395	0.0017844	0.0111217	1
Ccdc102a	63.3283	0.678108	0.22965	2.95279	0.00314917	0.0170128	1
Ccdc109b	89.5833	0.756281	0.223691	3.38092	0.000722448	0.00567887	1
Ccdc111	50.9924	-0.603071	0.210209	-2.86891	0.00411891	0.0208331	1
Ccdc120	39.2376	-0.754938	0.228822	-3.29925	0.000969453	0.00703651	1
Ccdc14	20.8797	-0.770366	0.182629	-4.21821	2.46254e-05	0.000472448	1
Ccdc142	94.2729	-0.873982	0.227663	-3.83892	0.000123574	0.00153569	1
Ccdc15	18.1171	-0.767947	0.287008	-2.6757	0.00745737	0.0329322	1
Ccdc174	332.157	0.374242	0.118691	3.15309	0.00161553	0.0103294	1
Ccdc19	10.9125	1.59539	0.306483	5.20547	1.93507e-07	1.52262e-05	1
Ccdc28a	273.264	0.479275	0.130246	3.67977	0.00023344	0.00244663	1
Ccdc28b	76.804	0.433687	0.15607	2.7788	0.00545599	0.0257536	1
Ccdc32	333.155	0.272876	0.107186	2.54581	0.0109026	0.0431934	1
Ccdc50	110.659	-0.818068	0.211909	-3.86047	0.000113171	0.00144303	1
Ccdc6	17.016	-0.917367	0.251017	-3.6546	0.000257588	0.00263752	1
Ccdc61	308.304	0.86396	0.204825	4.21805	2.46424e-05	0.000472448	1
Ccdc62	100.497	-0.38342	0.14932	-2.56777	0.0102354	0.0412971	1
Ccdc64	362.386	-1.18131	0.266026	-4.44059	8.97137e-06	0.000230104	1
Ccdc64b	42.2351	1.16404	0.33903	3.43345	0.00059595	0.00491282	1
Ccdc66	44.5001	-0.648776	0.206135	-3.14733	0.00164768	0.0104648	1
Ccdc69	327.92	-0.418193	0.1585	-2.63844	0.00832879	0.0356495	1
Ccdc80	123.84	0.794303	0.31898	2.49014	0.0127694	0.0482574	1
Ccdc84	119.368	0.284195	0.101711	2.79415	0.00520369	0.0247992	1
Ccdc88c	358.031	-0.718135	0.193219	-3.71669	0.000201849	0.00219294	1
Ccdc90b	345.76	0.650964	0.143592	4.53344	5.80321e-06	0.00016677	1
Ccdc91	115.876	-0.333338	0.121224	-2.74978	0.0059636	0.0276227	1
Ccdc93	205.198	0.400704	0.11547	3.47019	0.000520087	0.00444357	1
Ccdc94	311.185	-0.426086	0.101084	-4.21516	2.49596e-05	0.000475299	1
Ccdc96	3.23002	1.13809	0.443349	2.56704	0.0102571	0.0413347	0
Ccl6	23863.8	1.61454	0.266312	6.06261	1.33932e-09	5.26737e-07	1
Ccnc	241.56	0.536808	0.172148	3.11828	0.00181908	0.01128	1
Ccnl1	2770.73	0.508739	0.158368	3.21239	0.00131634	0.00884376	1
Ccnl2	3320.18	0.550323	0.117688	4.67611	2.92361e-06	0.000104461	1
Ccny	1212.3	0.648125	0.186983	3.46622	0.000527824	0.00447829	1
Ccr1l1	130.677	1.41646	0.351324	4.03177	5.53595e-05	0.000876503	1
Ccr5	601.188	1.22734	0.345622	3.55109	0.000383636	0.00356752	1
Ccr7	995.011	-0.850805	0.236375	-3.59939	0.000318968	0.00310668	1
Ccrn4l	47.8334	1.15227	0.311794	3.69563	0.000219341	0.00233178	1
Ccs	181.086	0.556648	0.188085	2.95956	0.00308077	0.0167283	1
Ccsap	57.1617	-0.602998	0.144099	-4.1846	2.85669e-05	0.000527039	1
Ccz1	939.733	0.306016	0.0805641	3.79842	0.000145623	0.00172514	1
Cd14	1081.36	1.95253	0.396058	4.92991	8.22654e-07	4.19585e-05	1
Cd180	317.362	-1.03812	0.224438	-4.62542	3.73838e-06	0.000125517	1
Cd19	1160.6	-0.715152	0.252376	-2.83367	0.00460164	0.0225099	1
Cd200	202.142	-0.625642	0.251524	-2.48741	0.0128678	0.0485603	1
Cd22	940.39	-0.726697	0.224329	-3.23942	0.00119772	0.00823866	1
Cd247	816.25	-0.641435	0.197061	-3.255	0.00113391	0.00792908	1
Cd27	670.489	-0.852004	0.27028	-3.1523	0.00161988	0.0103418	1
Cd28	123.154	-1.12013	0.260475	-4.30034	1.70533e-05	0.000369941	1
Cd2ap	248.947	-0.796211	0.194326	-4.0973	4.18003e-05	0.000710658	1
Cd300a	1223.11	0.772485	0.207424	3.72419	0.000195945	0.00214448	1
Cd300e	39.3397	0.780064	0.298681	2.6117	0.00900936	0.0376225	1
Cd300le-ps1	937.192	1.06133	0.21506	4.93502	8.01431e-07	4.13524e-05	1
Cd33	1197.92	0.909347	0.282346	3.22068	0.00127885	0.00864841	1
Cd3e	836.073	-0.759829	0.261836	-2.90193	0.00370873	0.0193215	1
Cd3eap	65.7986	-0.432469	0.164982	-2.62132	0.00875911	0.0368539	1
Cd4	476.833	-1.18991	0.24346	-4.88751	1.02117e-06	4.90861e-05	1
Cd40lg	117.244	-1.01765	0.270902	-3.75654	0.000172279	0.00194933	1
Cd44	8199.74	0.981567	0.171303	5.73001	1.00426e-08	2.00297e-06	1
Cd5	521.752	-0.926101	0.277204	-3.34086	0.000835201	0.00632935	1
Cd53	17063.9	0.587752	0.194962	3.0147	0.00257231	0.0145651	1
Cd55	1091.02	0.721558	0.273015	2.64293	0.0082193	0.0353393	1
Cd6	594.617	-1.07932	0.243566	-4.43131	9.36602e-06	0.000237943	1
Cd63	1013.49	1.47957	0.272596	5.4277	5.70856e-08	7.19655e-06	1
Cd8a	1102.37	-0.566063	0.168231	-3.3648	0.000766002	0.00595121	1
Cd8b	320.561	-0.534435	0.196191	-2.72405	0.00644859	0.0294241	1
Cd9	12224.5	0.637761	0.222892	2.8613	0.00421904	0.021227	1
Cd97	13842.9	0.746091	0.24664	3.02502	0.0024862	0.0142014	1
Cd99	275.072	0.504314	0.194553	2.59217	0.00953735	0.0391785	1
Cdan1	78.2726	-0.765505	0.183992	-4.16054	3.1749e-05	0.000573327	1
Cdc23	379.637	-0.595041	0.11515	-5.16753	2.37212e-07	1.78082e-05	1
Cdc42bpb	39.9048	0.708474	0.281986	2.51245	0.0119897	0.0460794	1
Cdc42bpg	66.5531	-0.819752	0.187927	-4.36207	1.2884e-05	0.000303649	1
Cdc7	41.8738	-0.381438	0.151817	-2.51248	0.0119886	0.0460794	1
Cdca4	51.2504	-0.525478	0.141611	-3.71071	0.00020668	0.00223451	1
Cdca7	137.859	-0.580002	0.201136	-2.88363	0.00393115	0.0201349	1
Cdca7l	101.579	-0.568354	0.224045	-2.53679	0.0111875	0.043899	1
Cdh24	3.65366	-1.06721	0.41661	-2.56166	0.0104174	0.041803	0
Cdk11b	497.922	0.387818	0.153579	2.5252	0.0115634	0.0449976	1
Cdk13	835.61	-0.269582	0.0941364	-2.86374	0.00418667	0.0211358	1
Cdk5rap1	89.6081	-0.454379	0.166221	-2.73358	0.00626506	0.0287749	1
Cdk6	23.3468	-0.762273	0.197403	-3.8615	0.000112693	0.00144232	1
Cdk7	149.785	0.296099	0.0990674	2.98886	0.00280022	0.0155074	1
Cdk9	894.808	0.325802	0.112287	2.90151	0.00371366	0.0193322	1
Cdkn1a	1049.83	2.72139	0.344083	7.90913	2.59188e-15	8.65881e-12	1
Cdon	46.7972	-0.660885	0.261992	-2.52254	0.011651	0.0451544	1
Cdyl2	56.1713	-0.476324	0.178948	-2.66181	0.00777225	0.0339458	1
Cebpb	446.944	1.28322	0.328156	3.91041	9.21395e-05	0.00125255	1
Cebpd	1890.4	0.854742	0.286169	2.98684	0.0028188	0.0155812	1
Cecr2	61.5892	-0.980006	0.291268	-3.36461	0.00076651	0.0059517	1
Cecr5	78.5371	-0.44709	0.176772	-2.52919	0.0114326	0.0446446	1
Cela1	126.963	0.937987	0.333441	2.81305	0.00490742	0.0237257	1
Celsr2	18.3179	-1.29825	0.378762	-3.42761	0.000608928	0.00497987	1
Cenpj	118.585	-0.729036	0.170684	-4.27126	1.9437e-05	0.000403945	1
Cep120	1387.68	0.783623	0.166407	4.70909	2.48829e-06	9.26213e-05	1
Cep152	39.6221	-0.735067	0.284089	-2.58745	0.00966888	0.0395822	1
Cep164	46.777	-1.04205	0.227451	-4.58143	4.61802e-06	0.00014486	1
Cep250	94.967	-1.03279	0.266285	-3.8785	0.000105104	0.00137832	1
Cep41	40.5275	-0.918079	0.238866	-3.8435	0.000121294	0.00151624	1
Cep68	49.1841	-0.713251	0.169446	-4.2093	2.56159e-05	0.000482121	1
Cep85	224.802	-0.463276	0.17649	-2.62495	0.00866624	0.0366221	1
Cep97	54.5036	-0.550848	0.180361	-3.05415	0.00225702	0.013211	1
Cers4	46.0074	-1.00953	0.237697	-4.24714	2.1652e-05	0.000430466	1
Cfd	944.606	1.33366	0.250716	5.31941	1.04102e-07	1.03143e-05	1
Cgrrf1	410.36	0.585291	0.184269	3.17629	0.00149174	0.00976756	1
Chaf1a	38.2702	-0.780295	0.213994	-3.64633	0.000266008	0.00270104	1
Chd2	606.702	-0.468106	0.150264	-3.11522	0.00183807	0.0113608	1
Chd3	1581.02	-1.20326	0.24314	-4.94885	7.46517e-07	3.94297e-05	1
Chd6	556.021	-0.66345	0.185963	-3.56764	0.000360212	0.00340487	1
Chd7	255.531	-0.509875	0.204596	-2.49211	0.0126985	0.0480981	1
Chd8	765.226	-0.400894	0.123405	-3.24862	0.00115968	0.00805029	1
Chfr	890.836	0.275338	0.0859223	3.20451	0.00135295	0.00900969	1
Chi3l1	16023.8	0.813817	0.242051	3.36218	0.000773305	0.0059836	1
Chic1	2.22172	-1.51206	0.506578	-2.98485	0.00283717	0.0156472	0
Chid1	315.692	0.71435	0.164525	4.3419	1.41255e-05	0.000323218	1
Chm	241.899	-0.718078	0.185457	-3.87194	0.000107972	0.00140482	1
Chmp1a	1291.06	0.258254	0.104234	2.47763	0.0132256	0.0494777	1
Chmp2a	1590.75	0.636669	0.153239	4.15474	3.25652e-05	0.000582754	1
Chmp3	2608.98	0.685842	0.173324	3.957	7.58968e-05	0.00111085	1
Chmp5	1243.42	0.632879	0.120287	5.26141	1.42952e-07	1.24854e-05	1
Chmp7	114.238	-0.388363	0.119463	-3.25091	0.00115038	0.00800653	1
Chpf	96.7433	-0.370691	0.144513	-2.5651	0.0103145	0.0415035	1
Chst1	133.737	-0.765975	0.268601	-2.85172	0.00434837	0.0216495	1
Chst10	65.8921	-0.68657	0.247859	-2.77	0.00560566	0.0262305	1
Chst15	24.7536	-1.04749	0.192688	-5.43617	5.44387e-08	7.06276e-06	1
Chst3	7.93827	-1.22405	0.435174	-2.81278	0.00491159	0.0237373	0
Chtf18	14.173	-1.08773	0.274336	-3.96496	7.34093e-05	0.00108275	1
Chtf8	932.318	-0.274405	0.100602	-2.72763	0.00637909	0.0291931	1
Cidec	18.2342	2.53973	0.831807	3.05326	0.00226367	0.0132209	1
Ciita	274.311	-1.25144	0.291417	-4.29431	1.7524e-05	0.000375879	1
Cir1	5425.51	0.683918	0.271032	2.52338	0.0116231	0.0451511	1
Cirh1a	274.63	-0.368399	0.11009	-3.34635	0.000818837	0.00625351	1
Cisd2	768.152	0.480635	0.185749	2.58755	0.00966622	0.0395822	1
Cisd3	50.7305	-0.52663	0.212211	-2.48163	0.0130782	0.0490909	1
Cited2	1574.42	0.587331	0.200856	2.92414	0.0034541	0.0182512	1
Ciz1	184.934	-0.434016	0.166727	-2.60315	0.00923721	0.0382276	1
Ckap5	338.94	-0.384632	0.142596	-2.69736	0.00698908	0.0313204	1
Ckb	346.378	0.425704	0.150958	2.82002	0.00480205	0.0233515	1
Cklf	1256.76	0.780412	0.253597	3.07738	0.00208831	0.012486	1
Ckm	8.43022	3.00409	0.951989	3.15559	0.00160173	0.0102755	0
Ckmt2	3.40028	4.67769	1.23013	3.80261	0.000143182	0.0017053	0
Clasp2	290.296	-0.452803	0.121468	-3.72774	0.000193201	0.00212101	1
Clca2	43.2701	0.97682	0.338457	2.8861	0.0039005	0.0200394	1
Clcn5	14.5538	-0.907801	0.263865	-3.4404	0.000580861	0.00481218	1
Clcn6	123.178	-0.584637	0.171142	-3.41609	0.000635274	0.0051325	1
Cldnd1	667.004	0.356694	0.118454	3.01124	0.0026018	0.0146514	1
Clec10a	673.682	2.03073	0.332115	6.11455	9.68268e-10	4.46171e-07	1
Clec12a	703.709	0.821441	0.210923	3.89451	9.8396e-05	0.00131355	1
Clec1a	614.091	0.705609	0.228555	3.08727	0.00202007	0.0121967	1
Clec2g	85.4008	0.718164	0.205984	3.48651	0.000489369	0.00425468	1
Clec4a2	328.936	0.658633	0.25609	2.57188	0.0101147	0.040921	1
Clec4b2	350.16	1.31261	0.381253	3.44288	0.000575546	0.00477111	1
Clec4d	4380.75	0.953467	0.314813	3.02868	0.00245628	0.0140987	1
Clec4e	4677	1.14283	0.296647	3.85248	0.000116926	0.00147962	1
Clec4f	393.738	0.914459	0.306458	2.98396	0.00284545	0.0156734	1
Clec7a	6382.16	1.106	0.257576	4.2939	1.75558e-05	0.000375959	1
Clec9a	47.5469	1.02024	0.261678	3.89885	9.66507e-05	0.00129673	1
Clic1	7077.99	0.969087	0.216732	4.47136	7.77226e-06	0.000206073	1
Clk1	6345.65	0.35906	0.128405	2.79631	0.00516891	0.0247032	1
Clk3	1199.3	0.28037	0.0960165	2.92002	0.0035001	0.018465	1
Clk4	948.941	0.455082	0.119662	3.80305	0.000142923	0.00170525	1
Cln3	463.049	0.515876	0.13376	3.85673	0.000114914	0.00145831	1
Cln8	338.195	0.52068	0.188926	2.756	0.00585122	0.0272059	1
Clock	29.7719	-0.884893	0.245232	-3.60839	0.0003081	0.00302065	1
Clp1	269.916	0.413939	0.13407	3.08749	0.00201856	0.0121967	1
Clta	1661.59	0.365341	0.118082	3.09396	0.00197505	0.0119857	1
Cltb	100.4	0.636011	0.209208	3.04009	0.00236506	0.0136815	1
Cmah	649.379	-0.835773	0.207454	-4.02872	5.60811e-05	0.000886877	1
Cmtm6	5819.3	0.706758	0.201594	3.50584	0.000455164	0.00405761	1
Cmtm8	5.79251	1.00279	0.388533	2.58096	0.00985255	0.0401891	0
Cmya5	2.40137	3.27527	1.03905	3.15218	0.00162058	0.0103418	0
Cndp2	961.808	0.803787	0.243528	3.3006	0.000964795	0.00701063	1
Cnn3	108.079	-0.683383	0.205388	-3.32728	0.000876981	0.0065388	1
Cnot10	533.897	0.329973	0.0971593	3.39621	0.000683257	0.00545075	1
Cnot8	1025.88	0.364619	0.104262	3.49715	0.000470265	0.00413976	1
Cnpy4	113.875	0.535734	0.125547	4.26722	1.97927e-05	0.000407812	1
Cntnap1	31.1655	-0.756066	0.285026	-2.65262	0.00798693	0.0345827	1
Cntrl	329.325	-0.504425	0.179024	-2.81764	0.00483775	0.0234823	1
Cntrob	18.3197	-0.737511	0.232998	-3.16531	0.00154916	0.010031	1
Cobll1	73.2165	-0.777676	0.240708	-3.23078	0.00123451	0.00843825	1
Coil	35.4693	-0.634805	0.172761	-3.67446	0.000238351	0.00249224	1
Col11a2	73.7284	-1.38978	0.295113	-4.70931	2.48557e-06	9.26213e-05	1
Col12a1	1.23751	3.33684	1.09982	3.03399	0.00241341	0.0138951	0
Col17a1	30.8496	-1.39911	0.361945	-3.86554	0.000110844	0.00142836	1
Col1a1	25.4673	1.63912	0.599636	2.73352	0.00626618	0.0287749	1
Col1a2	27.1401	1.7636	0.595081	2.96363	0.00304033	0.0165423	1
Col20a1	46.2628	-0.577886	0.196373	-2.94279	0.00325268	0.0174351	1
Col27a1	6.19175	-1.82443	0.497193	-3.66947	0.000243053	0.00252168	0
Col4a1	49.0969	0.881819	0.356364	2.47449	0.0133428	0.0498184	1
Cope	921.676	0.350729	0.11447	3.06393	0.00218448	0.0129051	1
Copg1	422.263	-0.351904	0.111576	-3.15394	0.0016108	0.0103089	1
Cops4	556.53	0.193452	0.0678015	2.85321	0.00432795	0.0215961	1
Cops7b	188.406	-0.318568	0.125486	-2.53867	0.0111275	0.0437457	1
Copz1	2819.92	0.387761	0.146023	2.65548	0.00791946	0.0343708	1
Coq10b	1433.43	1.05468	0.213715	4.93501	8.01486e-07	4.13524e-05	1
Coro2b	54.506	-0.962494	0.263771	-3.64898	0.000263283	0.00268159	1
Coro7	367.619	-0.798656	0.2231	-3.57981	0.000343843	0.00328744	1
Coro7	29.2565	-0.97207	0.288115	-3.3739	0.000741109	0.00578472	1
Cotl1	1297.65	-0.372123	0.145472	-2.55803	0.0105266	0.0420906	1
Cox10	28.5549	-0.961277	0.21624	-4.44541	8.77249e-06	0.00022643	1
Cox14	526.67	0.614088	0.151609	4.05047	5.11143e-05	0.000828933	1
Cox17	945.997	0.87419	0.146253	5.97726	2.26916e-09	6.93465e-07	1
Cox19	182.744	0.297336	0.116677	2.54835	0.0108232	0.0429624	1
Cox4i2	3.68387	1.58574	0.46395	3.41791	0.000631045	0.00510709	0
Cox5a	3075.46	0.741752	0.169035	4.38814	1.14322e-05	0.000275755	1
Cox5b	1907.4	0.463676	0.174954	2.65028	0.00804253	0.034764	1
Cox6a2	7.69334	2.9487	0.844082	3.49339	0.000476937	0.00417492	0
Cox6c	2008.99	0.561423	0.168146	3.3389	0.000841123	0.00635743	1
Cox7c	987.623	0.480581	0.161024	2.98452	0.0028402	0.0156574	1
Cox8b	8.65879	3.61956	0.941502	3.84446	0.00012082	0.00151314	1
Cpm	132.591	1.22615	0.317764	3.85868	0.000114003	0.00145088	1
Cpne8	986.196	0.886525	0.337755	2.62476	0.00867113	0.0366221	1
Cpped1	33.507	0.595181	0.200978	2.96143	0.00306217	0.0166408	1
Cpq	112.411	0.978542	0.273531	3.57745	0.000346965	0.00330342	1
Cpsf1	229.652	-0.890703	0.209112	-4.25945	2.04935e-05	0.000416826	1
Cpsf2	598.051	-0.297042	0.0843662	-3.52087	0.000430139	0.00388375	1
Cpsf6	1108.81	-0.462209	0.142169	-3.25112	0.00114952	0.00800473	1
Crat	313.358	0.56452	0.147724	3.82144	0.000132676	0.00162062	1
Creb3	173.883	0.343855	0.133501	2.57567	0.0100045	0.0406586	1
Creb5	1.37234	2.59117	0.916184	2.82822	0.00468075	0.022828	0
Crebzf	242.437	-0.276514	0.0994588	-2.78018	0.00543286	0.0256716	1
Crem	1482.07	1.56676	0.319142	4.9093	9.1403e-07	4.55753e-05	1
Crip1	1971.3	0.951162	0.203319	4.67818	2.89433e-06	0.000103691	1
Cript	1067.8	0.518391	0.172933	2.99764	0.00272079	0.0151744	1
Crispld2	3666.37	1.80127	0.402607	4.47401	7.67653e-06	0.000203939	1
Crk	1513.78	0.362443	0.117902	3.0741	0.00211141	0.0125734	1
Crmp1	24.542	-1.22867	0.344484	-3.5667	0.000361502	0.00340914	1
Crocc	10.4669	-1.24535	0.356031	-3.49787	0.000468982	0.00413118	1
Crtc1	24.7561	-0.710195	0.259663	-2.73507	0.00623675	0.0286792	1
Cry2	363.258	-0.596166	0.162997	-3.65752	0.000254666	0.00261576	1
Cryab	27.4551	3.43234	0.5917	5.8008	6.59986e-09	1.52058e-06	1
Crybg3	399.595	0.899487	0.242378	3.71109	0.000206366	0.00223293	1
Crym	7.19282	5.20042	1.49452	3.47965	0.000502072	0.00433626	0
Cryzl1	168.341	0.484062	0.137101	3.5307	0.000414458	0.00377018	1
Csde1	4488.86	0.428935	0.140197	3.05952	0.00221694	0.0130564	1
Cse1l	637.905	-0.274307	0.105015	-2.61208	0.00899935	0.0375925	1
Csf1	2207.87	1.66198	0.322123	5.15947	2.47656e-07	1.83375e-05	1
Csgalnact1	163.263	0.577167	0.215268	2.68116	0.00733683	0.0325505	1
Csk	2307.57	-0.405759	0.112381	-3.61057	0.000305522	0.00300862	1
Csnk2a1	433.681	-0.333493	0.10645	-3.13286	0.00173115	0.0108302	1
Cspp1	481.032	0.438783	0.114411	3.83514	0.000125493	0.00155563	1
Csrnp2	26.451	-0.559294	0.206272	-2.71144	0.00669923	0.0302745	1
Csrp2bp	68.865	-0.777424	0.14675	-5.29762	1.17319e-07	1.10404e-05	1
Csrp3	4.08929	2.90195	1.03251	2.81057	0.00494545	0.0238492	0
Cstb	2221.09	1.11229	0.196814	5.65145	1.59104e-08	2.91248e-06	1
Cstf2	148.844	-0.64117	0.176803	-3.62646	0.000287332	0.00285473	1
Cstf2t	248.639	-0.31375	0.110545	-2.83821	0.0045367	0.0222882	1
Ctbp2	161.869	0.42655	0.139584	3.05585	0.00224421	0.013159	1
Ctbs	282.707	0.538848	0.171943	3.13387	0.00172517	0.0108029	1
Ctc1	129.081	-0.76876	0.187754	-4.0945	4.23084e-05	0.000717471	1
Ctcf	1018.15	-0.316768	0.0949426	-3.33642	0.00084865	0.00639262	1
Ctdnep1	964.264	0.255332	0.0672817	3.79496	0.000147665	0.00174315	1
Ctla2a	1175.67	1.00987	0.213338	4.73367	2.20493e-06	8.51576e-05	1
Ctnnbip1	16.2922	1.09722	0.257138	4.26706	1.98062e-05	0.000407812	1
Ctnnbl1	267.539	-0.359363	0.1164	-3.08733	0.00201965	0.0121967	1
Ctnnd1	352.101	-0.53853	0.138147	-3.89825	9.68912e-05	0.00129865	1
Ctr9	477.567	-0.272829	0.0775767	-3.5169	0.000436617	0.00391387	1
Ctrc	49.3614	1.00016	0.288613	3.46542	0.000529407	0.00448887	1
Ctsc	5383.64	1.51306	0.279228	5.41874	6.00192e-08	7.29124e-06	1
Ctsf	1669.2	0.844839	0.184764	4.57253	4.8188e-06	0.000147692	1
Ctsh	9510.28	0.712748	0.206149	3.45743	0.000545347	0.0045862	1
Ctsk	33.5913	1.14791	0.271659	4.22557	2.38342e-05	0.000461589	1
Ctsl1	934.567	1.00962	0.400238	2.52255	0.0116509	0.0451544	1
Ctss	2816.56	1.02233	0.177847	5.74837	9.01093e-09	1.83839e-06	1
Ctu1	86.1082	-0.401112	0.141722	-2.83027	0.00465088	0.0227239	1
Cuedc1	50.1165	0.501245	0.183823	2.72677	0.00639574	0.0292593	1
Cul2	387.408	0.477866	0.155873	3.06574	0.00217129	0.0128328	1
Cul5	179.611	-0.498844	0.153855	-3.24231	0.00118566	0.00819658	1
Cul9	66.0355	-0.873204	0.243005	-3.59336	0.000326438	0.00316207	1
Cutc	141.945	0.451531	0.151848	2.97356	0.00294365	0.0161279	1
Cwc15	1703.3	0.395133	0.155228	2.5455	0.0109121	0.0432181	1
Cwc27	155.015	0.390236	0.13181	2.96061	0.00307035	0.0166785	1
Cx3cr1	114.665	-1.03334	0.297879	-3.46898	0.000522442	0.00444938	1
Cxcl10	34.6209	-1.78507	0.403144	-4.42786	9.51716e-06	0.000240867	1
Cxcl17	6.42573	-0.828587	0.316863	-2.61497	0.00892363	0.0373696	1
Cxcr7	242.415	2.96595	0.5798	5.11548	3.1294e-07	2.18943e-05	1
Cxxc5	50.0843	-0.657894	0.259107	-2.53908	0.0111143	0.0437258	1
Cyb5b	252.078	-0.406494	0.118311	-3.43582	0.000590768	0.00488215	1
Cyfip2	2381.84	-0.536176	0.134907	-3.97441	7.0553e-05	0.00104989	1
Cyp2u1	36.6095	-0.634962	0.182345	-3.4822	0.00049731	0.00430712	1
Cyp4f17	36.111	-1.16662	0.219383	-5.31772	1.05078e-07	1.03143e-05	1
Cyp4f18	1294.72	0.716928	0.257279	2.78657	0.00532684	0.0252779	1
Cyp4f5	39.7756	-1.01459	0.309631	-3.27678	0.00104998	0.00746324	1
Cysltr2	14.4132	-1.06618	0.315724	-3.37694	0.00073297	0.00573459	1
Cystm1	266.736	1.31777	0.242519	5.4337	5.51978e-08	7.09238e-06	1
Cyth2	490.434	0.423912	0.0776949	5.45611	4.86684e-08	6.63628e-06	1
Cyth3	223.974	-0.450857	0.130281	-3.46065	0.000538882	0.00455188	1
Cyth4	2915.89	0.506412	0.175805	2.88053	0.00397005	0.0202832	1
Cytl1	7.32565	2.07379	0.629222	3.29581	0.000981388	0.00708595	0
D14Abb1e	389.073	-0.786611	0.179997	-4.37013	1.24173e-05	0.000294729	1
D17Wsu104e	312.039	0.363174	0.108462	3.3484	0.000812805	0.0062315	1
D18Ertd653e	20.0917	-0.638716	0.208541	-3.06278	0.0021929	0.012949	1
D2Wsu81e	117.173	-0.423548	0.145864	-2.90371	0.0036877	0.0192236	1
D930015E06Rik	2035.15	-0.295672	0.103535	-2.85576	0.00429339	0.0214959	1
Dab2	272.966	1.87172	0.277619	6.74203	1.56186e-11	2.08712e-08	1
Dach2	4.99621	-1.52837	0.502495	-3.04157	0.00235345	0.013638	0
Dad1	1370.33	0.609401	0.196531	3.10079	0.00193006	0.0117769	1
Dag1	85.5531	-0.702648	0.212663	-3.30404	0.000953019	0.0069326	1
Dazap2	14730.7	0.396194	0.150718	2.62872	0.00857081	0.0363477	1
Dbt	1478.61	1.03092	0.261131	3.94791	7.8836e-05	0.00113767	1
Dcaf13	543.018	0.521324	0.158208	3.29518	0.00098357	0.00709689	1
Dcaf4	123.485	-0.552711	0.144726	-3.819	0.000133991	0.0016322	1
Dcaf6	341.359	0.27085	0.0909252	2.97883	0.00289355	0.0159041	1
Dcakd	34.1352	-0.90229	0.208136	-4.3351	1.45692e-05	0.00032998	1
Dcbld1	18.5995	-0.883579	0.239509	-3.68912	0.00022503	0.00237858	1
Dck	3353.89	0.948856	0.214906	4.41521	1.00913e-05	0.000251117	1
Dclk1	3.98194	1.85938	0.620073	2.99864	0.00271187	0.0151424	0
Dcp1b	71.3061	-0.412343	0.139516	-2.95553	0.00312136	0.0169006	1
Dctd	63.5726	-1.04341	0.211383	-4.93612	7.96934e-07	4.13524e-05	1
Dctn5	462.379	0.265141	0.0896914	2.95614	0.00311511	0.0168873	1
Dctn6	392.455	0.388679	0.105866	3.67141	0.000241214	0.00251047	1
Ddah2	117.02	0.990094	0.236392	4.18835	2.80988e-05	0.000520987	1
Ddb2	70.309	-0.474698	0.172348	-2.7543	0.00588184	0.0272913	1
Ddt	305.25	0.392982	0.147813	2.65865	0.00784542	0.0341827	1
Ddx10	199.404	-0.373034	0.139642	-2.67136	0.00755445	0.0332182	1
Ddx11	29.9297	-0.635631	0.200833	-3.16497	0.00155097	0.0100366	1
Ddx18	359.188	-0.334943	0.113191	-2.9591	0.00308543	0.01674	1
Ddx20	285.328	-0.349488	0.13148	-2.65811	0.00785797	0.0342262	1
Ddx21	1027.16	-0.666357	0.11136	-5.98381	2.1798e-09	6.93465e-07	1
Ddx27	352.758	-0.402321	0.0967416	-4.15872	3.2004e-05	0.000576374	1
Ddx31	114.779	-0.430553	0.105611	-4.07677	4.56654e-05	0.00076113	1
Ddx39b	1638.51	-0.476883	0.127097	-3.75212	0.000175346	0.00197069	1
Ddx3x	7303.78	0.502639	0.161467	3.11295	0.0018523	0.0114066	1
Ddx41	932.364	0.431176	0.086425	4.98901	6.06886e-07	3.42076e-05	1
Ddx47	800.809	0.287245	0.0952364	3.01613	0.00256023	0.0145214	1
Ddx5	14566.3	0.346334	0.131364	2.63644	0.00837799	0.0358027	1
Ddx51	111.475	-0.509454	0.153803	-3.31238	0.000925065	0.00679211	1
Ddx54	339.507	-0.737645	0.220374	-3.34725	0.000816179	0.00624717	1
Ddx56	115.315	-0.641537	0.144974	-4.42518	9.63621e-06	0.000242699	1
Ddx58	82.3117	-0.921299	0.238639	-3.86063	0.000113094	0.00144303	1
Deaf1	184.899	-0.627076	0.151082	-4.15058	3.31629e-05	0.000590875	1
Defa	16.5086	3.41142	0.814934	4.18613	2.83756e-05	0.000525184	0
Defb24	26.8876	1.35133	0.393065	3.43792	0.000586195	0.00484736	1
Degs1	1442.09	0.491931	0.185229	2.65579	0.00791228	0.0343708	1
Degs2	248.183	0.798567	0.281038	2.84149	0.00449034	0.02215	1
Dennd1b	54.9431	-0.945457	0.234428	-4.03304	5.50592e-05	0.000873511	1
Dennd1c	267.066	-0.693988	0.182372	-3.80534	0.000141611	0.00170006	1
Dennd2d	735.497	-0.43321	0.133119	-3.25431	0.00113669	0.00794017	1
Dennd4a	1765.94	0.569012	0.149697	3.80109	0.000144059	0.00171269	1
Dennd4b	1834.46	-0.59115	0.160555	-3.68192	0.00023148	0.00242825	1
Dennd4c	115.58	-0.609447	0.207227	-2.94096	0.00327199	0.0175105	1
Dennd5b	92.1947	-0.839912	0.247033	-3.4	0.000673865	0.00538568	1
Dennd6b	30.8374	-0.830217	0.216577	-3.83336	0.000126406	0.0015626	1
Depdc5	279.976	-0.499539	0.15331	-3.25836	0.00112058	0.00786535	1
Derl1	1343.17	0.472605	0.0926949	5.0985	3.42356e-07	2.31056e-05	1
Derl2	139.3	0.443442	0.170795	2.59634	0.00942218	0.0388008	1
Det1	80.2511	-0.506813	0.113734	-4.45612	8.3458e-06	0.000218248	1
Dfnb31	73.5223	1.09868	0.24488	4.48662	7.2363e-06	0.000195695	1
Dgat1	403.213	0.927666	0.23199	3.99873	6.36827e-05	0.000970344	1
Dgcr6	32.5619	0.710343	0.2494	2.84821	0.00439665	0.0218161	1
Dgcr8	255.064	-0.379634	0.123437	-3.07554	0.00210125	0.0125296	1
Dgka	1634.87	-0.917614	0.23266	-3.94401	8.01312e-05	0.00114401	1
Dgke	32.7039	-1.00788	0.231302	-4.35742	1.31603e-05	0.000306778	1
Dgkg	104.729	-0.61519	0.19046	-3.23002	0.00123783	0.0084566	1
Dgkz	2292.62	-0.555864	0.134382	-4.13646	3.52706e-05	0.000622616	1
Dhcr24	18.6877	-1.41832	0.339922	-4.17248	3.01297e-05	0.000549282	1
Dhcr7	35.231	-0.801636	0.227829	-3.51859	0.000433854	0.0039041	1
Dhdh	7.53077	-1.21774	0.316995	-3.84152	0.000122275	0.00152422	0
Dhrs1	169.829	0.498557	0.182039	2.73874	0.00616745	0.0283898	1
Dhx29	146.738	-0.524321	0.124776	-4.2021	2.64451e-05	0.000495633	1
Dhx30	383.981	-0.570698	0.14229	-4.0108	6.0513e-05	0.000935954	1
Dhx32	68.0199	-0.425836	0.12677	-3.35911	0.000781926	0.0060433	1
Dhx33	42.0125	-0.774383	0.204252	-3.79131	0.000149856	0.00175969	1
Dhx35	78.1533	-0.633602	0.17483	-3.62411	0.000289959	0.00287656	1
Dhx37	124.753	-0.739604	0.180728	-4.09235	4.27018e-05	0.000723224	1
Dhx57	110.007	-0.589641	0.151089	-3.90262	9.51565e-05	0.00128442	1
Dhx58	121.317	-0.92387	0.234116	-3.9462	7.94008e-05	0.00114212	1
Dhx9	453.054	-0.513242	0.20599	-2.49159	0.0127173	0.0481263	1
Diablo	627.751	0.380998	0.12395	3.0738	0.00211348	0.0125801	1
Diap1	1919.03	0.565342	0.212205	2.66413	0.00771879	0.0337852	1
Dicer1	233.403	-0.774486	0.161518	-4.79506	1.6263e-06	6.85561e-05	1
Dido1	382.131	-0.602007	0.170638	-3.52799	0.000418733	0.00380131	1
Diexf	179.984	-0.667716	0.140588	-4.74946	2.0396e-06	7.97917e-05	1
Dip2b	276.07	-0.71901	0.182105	-3.94834	7.86958e-05	0.00113688	1
Dis3	208.284	-0.516972	0.121657	-4.24944	2.14307e-05	0.000428711	1
Dis3l2	94.8489	-0.527797	0.137694	-3.83313	0.000126526	0.00156263	1
Disp1	26.5076	-0.781116	0.246158	-3.17322	0.00150757	0.00984152	1
Dlg1	99.9064	-0.439706	0.155365	-2.83014	0.00465273	0.0227246	1
Dlg3	18.6271	-0.976619	0.217103	-4.4984	6.84656e-06	0.000188252	1
Dlg4	51.816	-0.916187	0.224259	-4.0854	4.40005e-05	0.000739596	1
Dmwd	10.7765	-1.0557	0.309376	-3.41235	0.000644065	0.00518596	1
Dmxl1	693.226	-0.767516	0.216819	-3.53989	0.000400288	0.00367632	1
Dmxl2-ps1	168.023	0.920677	0.247172	3.72485	0.000195431	0.00214079	1
Dna2	727.074	0.660111	0.186141	3.54629	0.000390693	0.00361054	1
Dnahc1	83.5729	0.714961	0.259456	2.75561	0.00585819	0.0272289	1
Dnaja1	18189.5	0.891314	0.276566	3.22279	0.00126949	0.00860693	1
Dnaja3	163.373	-0.616715	0.106481	-5.79176	6.96538e-09	1.5776e-06	1
Dnajc18	32.6117	-0.418554	0.168144	-2.48926	0.0128009	0.0483489	1
Dnajc27	46.569	-0.670798	0.178317	-3.76183	0.000168671	0.0019214	1
Dnajc3	692.469	0.563377	0.151006	3.73083	0.000190848	0.00209796	1
Dnajc7	1139.8	0.241453	0.0937786	2.57472	0.0100322	0.040723	1
Dnase1l1	644.782	0.500747	0.124571	4.01978	5.82527e-05	0.000906742	1
Dnase1l3	41.3918	1.9965	0.453419	4.40322	1.06658e-05	0.00026056	1
Dnase2b	17.933	-2.94163	0.471531	-6.23847	4.41883e-10	2.81185e-07	1
Dner	6.09109	1.63996	0.485095	3.38071	0.000723	0.00567986	0
Dnlz	119.781	0.411263	0.128083	3.2109	0.00132321	0.00887209	1
Dnm1l	331.11	-0.426005	0.107974	-3.94542	7.96602e-05	0.00114264	1
Dnmbp	32.0411	-0.925936	0.311572	-2.97182	0.0029604	0.0161865	1
Dnmt1	298.88	-1.03284	0.194773	-5.30281	1.14036e-07	1.08847e-05	1
Dnmt3a	109.155	-1.36686	0.236181	-5.78736	7.15001e-09	1.59243e-06	1
Dnmt3b	49.4782	-0.906951	0.247261	-3.66799	0.000244468	0.00253242	1
Dnttip1	669.556	0.450672	0.160431	2.80914	0.00496745	0.023938	1
Dock2	478.132	-0.55701	0.147839	-3.76768	0.000164774	0.00189002	1
Dock7	28.6826	-0.647285	0.2491	-2.59849	0.00936339	0.0386063	1
Dock8	2450.99	-0.55474	0.129602	-4.28032	1.86624e-05	0.000392733	1
Dok2	624.85	-0.466116	0.118973	-3.91784	8.93449e-05	0.00122781	1
Dot1l	262.008	-0.846725	0.224772	-3.76703	0.000165199	0.00189328	1
Dpagt1	427.884	0.850626	0.161427	5.26942	1.36857e-07	1.23257e-05	1
Dpcd	65.2768	0.393906	0.139873	2.81617	0.00485998	0.023566	1
Dpep2	681.884	0.682659	0.212496	3.21258	0.0013155	0.00884259	1
Dph1	56.2186	-0.610895	0.205475	-2.97308	0.00294827	0.0161379	1
Dph5	171.184	0.465247	0.154819	3.0051	0.00265495	0.0149005	1
Dpm2	185.533	0.433714	0.141003	3.07592	0.00209854	0.0125196	1
Dpm3	110.474	0.411119	0.165464	2.48464	0.0129681	0.0488013	1
Dpp3	424.561	-0.330836	0.129512	-2.55447	0.0106349	0.0423993	1
Dpp4	134.894	-0.874574	0.265151	-3.2984	0.00097239	0.00704666	1
Dpp7	416.619	-0.320563	0.114199	-2.80704	0.00499984	0.0240594	1
Dpy19l1	639.026	0.38226	0.146052	2.61728	0.0088634	0.0371873	1
Dpy19l4	32.1454	-0.450256	0.168103	-2.67845	0.00739638	0.0327495	1
Dpysl5	5.42324	-1.41221	0.450132	-3.13733	0.00170495	0.0107114	0
Dqx1	88.2646	-0.474313	0.191033	-2.48289	0.0130321	0.0489592	1
Drg2	130.438	-0.348272	0.109846	-3.17055	0.0015215	0.00989864	1
Drosha	165.173	-0.602489	0.158215	-3.80803	0.000140076	0.00168786	1
Dsn1	58.4105	-0.708847	0.207242	-3.42038	0.000625338	0.00508296	1
Dsp	7.66015	1.75594	0.710051	2.47297	0.0133996	0.0499869	0
Dst	107.481	-1.4388	0.305148	-4.71508	2.41611e-06	9.12047e-05	1
Dtnb	33.3342	-0.942665	0.203009	-4.64346	3.42625e-06	0.000118002	1
Dtwd1	24.3808	-0.447592	0.155751	-2.87376	0.00405615	0.0206014	1
Dus4l	23.9637	-0.678553	0.209036	-3.2461	0.00116997	0.00810454	1
Dusp1	13149.3	1.21551	0.265144	4.58433	4.5545e-06	0.000143542	1
Dusp18	298.489	0.893917	0.164096	5.44752	5.10776e-08	6.86487e-06	1
Dusp19	10.7972	-1.08027	0.248741	-4.34297	1.40572e-05	0.000322206	1
Dusp3	771.515	1.06798	0.192864	5.53749	3.06836e-08	4.65937e-06	1
Duxbl	1.40413	-1.51328	0.581244	-2.60352	0.00922714	0.0382096	0
Dync1h1	1506.57	-0.633749	0.185786	-3.41118	0.000646819	0.00519438	1
Dync1i2	893.926	0.213969	0.0788322	2.71424	0.00664279	0.0300907	1
Dync1li1	550.174	0.413648	0.144702	2.85862	0.00425491	0.021341	1
Dync2h1	48.5824	-0.651108	0.178899	-3.63953	0.000273139	0.00274846	1
Dynlt1	664.235	0.852064	0.16178	5.26679	1.38828e-07	1.23257e-05	1
Dyrk2	646.722	-0.887173	0.174309	-5.08965	3.58727e-07	2.40888e-05	1
Dyt1	308.475	0.279938	0.104066	2.69	0.00714515	0.0318764	1
Dzip1	5.36353	-1.14181	0.427006	-2.67399	0.00749555	0.0330379	0
Dzip3	44.5268	-0.894839	0.231663	-3.86268	0.000112148	0.00143685	1
E130309D02Rik	113.743	-0.333461	0.107369	-3.10575	0.001898	0.0116237	1
E2f1	37.4691	-0.711408	0.206553	-3.4442	0.000572761	0.00475687	1
E2f6	233.478	-0.395473	0.0979636	-4.03694	5.41538e-05	0.000863552	1
Eaf1	632.144	0.589754	0.140061	4.2107	2.54581e-05	0.000479827	1
Ebp	190.631	0.352156	0.135932	2.59069	0.00957843	0.039311	1
Ecd	93.9494	-0.665033	0.127294	-5.2244	1.74725e-07	1.43242e-05	1
Ece1	1205.81	0.602954	0.209685	2.87552	0.0040336	0.0205025	1
Ech1	615.115	0.544294	0.0994408	5.47355	4.41104e-08	6.09935e-06	1
Edc3	77.7423	-0.616393	0.154358	-3.99327	6.51693e-05	0.000984019	1
Edem2	388.828	0.487731	0.151977	3.20925	0.00133083	0.00890974	1
Edil3	37.2297	1.11901	0.27202	4.11373	3.89321e-05	0.000674772	1
Eed	874.567	0.720434	0.13933	5.17072	2.33199e-07	1.76059e-05	1
Eef1a2	2.14274	3.08418	0.985537	3.12944	0.00175141	0.0109467	0
Eepd1	120.098	0.696855	0.277764	2.5088	0.0121141	0.0464219	1
Efcab4a	15.287	1.06486	0.343252	3.10228	0.00192038	0.0117425	1
Efcab4b	16.8192	-0.752096	0.247422	-3.03973	0.00236793	0.0136851	1
Efemp2	12.1975	0.732581	0.251811	2.90925	0.00362293	0.018964	0
Efhb	3.50146	1.72595	0.591168	2.91956	0.00350524	0.0184777	0
Efhc1	4.7583	0.984926	0.308432	3.19333	0.00140641	0.00926265	0
Efnb1	22.7861	0.520816	0.198126	2.62872	0.00857081	0.0363477	1
Efnb2	13.8122	-1.06589	0.414177	-2.5735	0.0100675	0.0407921	1
Efr3a	762.04	-0.347975	0.0988486	-3.52029	0.000431081	0.00388962	1
Efs	1.79944	3.54055	1.24296	2.84849	0.00439279	0.0218056	0
Eftud2	489.912	-0.360073	0.108695	-3.31268	0.000924052	0.00678841	1
Egln3	758.266	0.808798	0.252873	3.19844	0.00138175	0.00915209	1
Ehbp1l1	2504.58	0.50842	0.129897	3.91403	9.07679e-05	0.00123642	1
Ehd4	1534.47	0.722202	0.125434	5.75765	8.52944e-09	1.80919e-06	1
Ehmt1	157.684	-0.653649	0.162537	-4.02154	5.78197e-05	0.000903677	1
Eif1b	391.775	0.204708	0.0780686	2.62216	0.00873746	0.0368092	1
Eif2ak3	424.619	-0.473936	0.152189	-3.11412	0.00184493	0.0113875	1
Eif2ak4	162.304	-0.684209	0.202371	-3.38097	0.00072231	0.00567887	1
Eif2b2	618.392	0.302249	0.11866	2.54718	0.0108596	0.0430613	1
Eif2c1	112.337	-1.08426	0.23899	-4.53685	5.71012e-06	0.000165519	1
Eif3b	720.193	-0.312111	0.10086	-3.09448	0.00197156	0.0119776	1
Eif3c	2674.07	0.279355	0.104655	2.66929	0.00760115	0.0333796	1
Eif3k	632.941	0.489661	0.165986	2.95001	0.00317763	0.017122	1
Eif4a3	954.033	0.266133	0.0985217	2.70127	0.0069076	0.0310169	1
Eif4e3	541.131	0.499643	0.154508	3.23376	0.0012217	0.00837849	1
Eif4ebp1	1472.75	0.909665	0.189093	4.81067	1.50426e-06	6.46348e-05	1
Eif4ebp2	484.864	-0.42236	0.146568	-2.88167	0.0039558	0.0202301	1
Eif4ebp3	141.124	0.403534	0.138725	2.90888	0.00362721	0.0189679	1
Eif4g1	1022.2	-0.672504	0.189456	-3.54966	0.000385736	0.00357709	1
Eif5	6276.4	0.341109	0.118251	2.88462	0.00391889	0.0200875	1
Eif6	763.179	0.368667	0.0793141	4.64819	3.34858e-06	0.000115634	1
Elac2	159.124	-0.607946	0.149739	-4.06004	4.90647e-05	0.000803986	1
Elane	132.601	1.4296	0.315219	4.53527	5.75308e-06	0.000165884	1
Elf1	1117	-0.28355	0.105685	-2.68296	0.00729734	0.0324183	1
Elf4	320.344	-0.643955	0.1601	-4.02221	5.7655e-05	0.000903217	1
Elk4	1733.16	-0.32062	0.103643	-3.09351	0.00197805	0.011993	1
Elmo1	383.927	-0.520038	0.147261	-3.53141	0.000413352	0.00376268	1
Eln	4.88554	2.01246	0.620016	3.24582	0.00117113	0.00810454	0
Elovl1	1332.94	0.461634	0.102865	4.48778	7.19687e-06	0.000195471	1
Elp3	143.681	-0.496395	0.125688	-3.94942	7.83392e-05	0.00113406	1
Elp5	277.09	0.403431	0.122641	3.28953	0.00100357	0.00720228	1
Eltd1	3.32195	2.0993	0.844181	2.48679	0.01289	0.0485771	0
Emb	33127	0.665943	0.248237	2.68269	0.00730319	0.0324336	1
Emc1	174.666	-0.566694	0.152495	-3.71614	0.000202292	0.00219418	1
Emc2	674.13	0.803444	0.226761	3.54313	0.000395406	0.00363649	1
Emcn	9.06335	1.20861	0.475072	2.54406	0.0109571	0.0433327	0
Emd	559.729	0.447509	0.151557	2.95273	0.00314972	0.0170128	1
Emilin2	3216.1	0.686461	0.258496	2.65559	0.00791692	0.0343708	1
Emp1	462.579	1.12549	0.279909	4.02091	5.79736e-05	0.000905025	1
Emp3	1484.71	0.485502	0.176342	2.75318	0.00590201	0.0273754	1
Emr1	284.807	-1.26054	0.277468	-4.54302	5.54543e-06	0.000162508	1
Emr4	207.701	-0.827573	0.294332	-2.8117	0.00492807	0.023795	1
Endov	35.7601	-0.395944	0.155709	-2.54284	0.0109955	0.0434289	1
Eng	128.046	1.29106	0.317437	4.06713	4.75956e-05	0.000787154	1
Engase	115.256	-0.742825	0.190978	-3.88958	0.000100417	0.00133255	1
Enkur	38.3453	1.69685	0.198249	8.55918	1.13673e-17	1.51901e-13	1
Eno1	8171.97	0.729901	0.147027	4.9644	6.89138e-07	3.70875e-05	1
Eno3	183.279	-0.899142	0.183113	-4.91032	9.09287e-07	4.55086e-05	1
Enoph1	118.878	-0.491003	0.17561	-2.79598	0.00517431	0.0247032	1
Enpp1	233.142	-0.544433	0.17235	-3.15889	0.00158374	0.0101895	1
Entpd1	750.066	0.928874	0.251873	3.68786	0.000226148	0.00238517	1
Entpd6	43.7011	-0.635596	0.213445	-2.9778	0.00290329	0.015946	1
Ep300	66.2229	-0.75433	0.288031	-2.61892	0.0088208	0.0370435	1
Ep400	694.538	-0.514851	0.19177	-2.68473	0.0072588	0.0322793	1
Epb4.1l5	10.1654	-1.23761	0.329249	-3.75889	0.00017067	0.00193684	1
Epha1	159.59	1.00611	0.282827	3.55734	0.000374624	0.00349344	1
Epha10	1.04861	-1.70016	0.667685	-2.54635	0.0108857	0.0431521	0
Epha4	2.42544	2.41052	0.846945	2.84613	0.00442542	0.0219031	0
Ephb6	87.5564	-1.32342	0.286806	-4.61436	3.94312e-06	0.000130612	1
Epm2aip1	69.109	-0.629182	0.240355	-2.61772	0.00885202	0.0371513	1
Erap1	681.002	-0.342696	0.120242	-2.85006	0.00437115	0.0217386	1
Erbb3	6.8992	-1.36608	0.36543	-3.73828	0.000185284	0.00205303	0
Erc1	12.6535	-0.705133	0.281491	-2.50499	0.0122454	0.0467419	1
Ercc2	161.486	-0.440768	0.164142	-2.68529	0.0072468	0.0322367	1
Ercc6	108.977	-0.739349	0.196023	-3.77175	0.000162105	0.00186742	1
Ercc6l2	343.516	-0.624669	0.140902	-4.43334	9.27846e-06	0.000237071	1
Erf	328.673	0.782192	0.114373	6.83897	7.97619e-12	1.33232e-08	1
Erlin2	111.881	-0.356314	0.139714	-2.55031	0.0107626	0.042791	1
Ero1l	1277.12	0.612952	0.177278	3.45757	0.000545062	0.0045862	1
Erv3	5.467	2.1881	0.691734	3.16321	0.00156038	0.010078	0
Esrp1	1.36497	3.21474	1.22585	2.62247	0.00872958	0.0367933	0
Etfb	248.933	0.46579	0.188022	2.47732	0.0132373	0.0495074	1
Etfdh	256.677	0.541107	0.151102	3.58108	0.000342178	0.00328486	1
Ethe1	587.291	0.85994	0.28365	3.0317	0.00243181	0.0139832	1
Etnk1	1462.74	-0.848032	0.138248	-6.13413	8.5626e-10	4.15261e-07	1
Ets1	4283.21	-0.914611	0.168776	-5.41907	5.99084e-08	7.29124e-06	1
Ets2	5652.79	0.982116	0.265408	3.7004	0.000215261	0.00230005	1
Etv3	100.916	-0.932107	0.247096	-3.77225	0.000161779	0.00186688	1
Etv6	124.827	-0.414228	0.148824	-2.78334	0.0053803	0.0254593	1
Evl	1903.81	-0.713488	0.163766	-4.35676	1.32004e-05	0.000306778	1
Exd2	138.967	-0.534204	0.123681	-4.31919	1.566e-05	0.000347038	1
Exo5	2717.93	0.837018	0.229224	3.65153	0.000260679	0.00266319	1
Exoc3l2	5.55268	1.08255	0.340064	3.18338	0.00145565	0.00956336	0
Exoc4	134.004	-0.65685	0.117911	-5.57072	2.5369e-08	4.13421e-06	1
Exoc5	219.645	-0.341415	0.113341	-3.01227	0.00259303	0.0146433	1
Exosc10	337.75	-0.410689	0.0975091	-4.2118	2.53343e-05	0.000478168	1
Exosc2	95.7528	-0.479861	0.121563	-3.94743	7.8995e-05	0.00113874	1
Extl3	126.722	-0.82091	0.168598	-4.86903	1.12145e-06	5.31449e-05	1
F13a1	12105.7	0.618929	0.244974	2.52651	0.0115202	0.0448598	1
Faah	327.611	-1.1583	0.325735	-3.55597	0.000376585	0.00350928	1
Fabp3	17.8024	3.55975	0.879931	4.04549	5.22142e-05	0.000839989	1
Fabp4	133.22	1.79276	0.557523	3.21559	0.00130178	0.00875914	1
Fabp5	173.962	1.01078	0.372159	2.71598	0.00660792	0.0299836	1
Fadd	153.272	-0.465509	0.115926	-4.01556	5.93048e-05	0.0009215	1
Faim3	1237.1	-0.88735	0.273115	-3.24899	0.00115814	0.00804378	1
Fam101a	36.0399	-1.15345	0.273554	-4.21655	2.48071e-05	0.000474925	1
Fam102a	70.2453	-1.1303	0.24402	-4.63199	3.62168e-06	0.000123146	1
Fam105a	256.17	-0.466278	0.155255	-3.00331	0.00267062	0.0149633	1
Fam105b	581.621	-0.348611	0.0986009	-3.53557	0.000406897	0.00371658	1
Fam108c1	133.905	-0.447886	0.119049	-3.76219	0.000168433	0.00192045	1
Fam114a1	85.0271	1.26306	0.302556	4.17462	2.98485e-05	0.000545644	1
Fam115c	108.343	-0.809962	0.233577	-3.46765	0.000525038	0.00446316	1
Fam117b	384.774	-0.614326	0.13275	-4.6277	3.69755e-06	0.000124459	1
Fam118a	63.9201	-0.47208	0.147305	-3.20477	0.00135169	0.00900969	1
Fam123b	21.376	-1.38458	0.377943	-3.66347	0.00024882	0.00256557	1
Fam126b	41.4834	-0.706795	0.198481	-3.56101	0.000369426	0.0034522	1
Fam129b	285.944	0.893045	0.27424	3.25644	0.00112819	0.00790561	1
Fam132a	11.5013	0.846734	0.219288	3.86129	0.000112791	0.00144232	1
Fam135a	12.9468	0.972032	0.385872	2.51906	0.011767	0.0454852	1
Fam13a	6.42747	1.35888	0.4783	2.84106	0.00449632	0.0221631	0
Fam169b	57.7253	-0.968139	0.270664	-3.5769	0.000347696	0.00330555	1
Fam171a2	19.6455	-1.13405	0.279902	-4.0516	5.08682e-05	0.000825943	1
Fam174a	202.626	0.397708	0.146558	2.71366	0.00665438	0.030133	1
Fam175b	746.542	0.416118	0.108834	3.82344	0.000131604	0.00161209	1
Fam178a	358.041	-0.424602	0.13821	-3.07215	0.0021252	0.0126274	1
Fam179b	170.244	-0.456756	0.176905	-2.58192	0.00982522	0.0400899	1
Fam183b	11.2481	1.25549	0.395676	3.17302	0.00150861	0.00984355	0
Fam188a	391.944	0.486368	0.148008	3.28608	0.00101591	0.00726745	1
Fam189b	665.742	-0.653203	0.228674	-2.85649	0.00428359	0.0214549	1
Fam195a	25.5385	0.749245	0.221845	3.37734	0.000731895	0.00573289	1
Fam19a3	20.7167	-0.777895	0.28431	-2.73608	0.00621753	0.0286105	1
Fam203a	189.164	-0.391503	0.129541	-3.02224	0.00250912	0.0142922	1
Fam206a	10.1554	-0.709803	0.254858	-2.7851	0.00535118	0.0253498	1
Fam208b	327.594	-0.897616	0.158813	-5.65205	1.58545e-08	2.91248e-06	1
Fam210a	45.0625	-0.429712	0.151865	-2.82957	0.00466101	0.0227567	1
Fam211a	40.1968	0.882334	0.313438	2.81502	0.00487747	0.0236157	1
Fam216a	100.05	0.994292	0.15991	6.21783	5.04072e-10	2.92866e-07	1
Fam227a	1.99206	2.54103	0.63204	4.02036	5.81087e-05	0.000906075	0
Fam32a	1622.71	0.565082	0.144778	3.90309	9.49711e-05	0.00128333	1
Fam3c	167.58	-0.470656	0.165794	-2.8388	0.00452837	0.0222718	1
Fam40a	959.481	0.387155	0.147731	2.62067	0.00877562	0.0368947	1
Fam40b	48.5109	1.7774	0.32731	5.43032	5.62538e-08	7.15923e-06	1
Fam43a	72.8662	-0.522902	0.187424	-2.78994	0.00527171	0.0250697	1
Fam43a	72.8662	-0.522902	0.187424	-2.78994	0.00527171	0.0250697	1
Fam49a	150.368	-0.674207	0.184238	-3.65944	0.000252766	0.00259825	1
Fam50a	8.34262	22.0428	4.27275	5.15892	2.48379e-07	1.83375e-05	1
Fam53a	103.809	-0.65049	0.15339	-4.24075	2.22774e-05	0.000440041	1
Fam57b	11.0408	0.962754	0.367392	2.62051	0.00877986	0.0368947	0
Fam59a	1.2744	-1.67589	0.670048	-2.50115	0.012379	0.0471588	0
Fam60a	313.049	-0.405232	0.124659	-3.25073	0.00115107	0.00800719	1
Fam63a	991.68	0.603037	0.17188	3.50847	0.000450694	0.00402851	1
Fam69a	383.837	-0.499956	0.194269	-2.57352	0.0100669	0.0407921	1
Fam73a	7.60263	-0.838637	0.284041	-2.95252	0.00315193	0.0170179	1
Fam73b	86.1078	-0.649163	0.172706	-3.75879	0.00017074	0.00193684	1
Fam76a	359.808	0.389984	0.136877	2.84917	0.00438334	0.0217811	1
Fam78a	91.3115	-1.03975	0.220375	-4.71808	2.38077e-06	9.01255e-05	1
Fam82b	688.867	0.948655	0.215199	4.40827	1.04201e-05	0.000256908	1
Fam96a	843.813	0.408763	0.139645	2.92715	0.00342087	0.0180899	1
Fam98b	45.5303	-0.489591	0.194043	-2.52311	0.0116323	0.0451544	1
Fancb	54.7684	-0.51937	0.193097	-2.68968	0.0071521	0.0318897	1
Fancg	37.1705	-0.772886	0.235989	-3.2751	0.00105626	0.00748794	1
Fanci	24.1631	-0.789002	0.25651	-3.07591	0.00209862	0.0125196	1
Fastkd1	247.63	-0.406126	0.15682	-2.58975	0.0096045	0.0393938	1
Fbf1	61.3465	-1.00548	0.274411	-3.66414	0.000248174	0.00256287	1
Fblim1	1.92484	2.10894	0.771823	2.73241	0.0062873	0.028823	0
Fbxl15	22.3707	0.584277	0.196133	2.97899	0.00289204	0.0159039	1
Fbxl22	19.0739	0.984122	0.279209	3.52468	0.000423993	0.00383343	1
Fbxl5	22162.3	0.921488	0.309356	2.97873	0.00289446	0.0159041	1
Fbxo17	4.45075	1.02153	0.346637	2.94698	0.00320889	0.017228	0
Fbxo21	63.0675	-0.852919	0.217444	-3.92248	8.7641e-05	0.00122122	1
Fbxo22	663.624	0.607768	0.172077	3.53195	0.000412509	0.00375757	1
Fbxo30	480.609	0.480336	0.189537	2.53426	0.0112685	0.0441199	1
Fbxo32	14.2304	-0.82196	0.246922	-3.32883	0.000872125	0.00651114	1
Fbxo4	31.2582	0.826666	0.228813	3.61285	0.000302845	0.00298445	1
Fbxo6	241.389	0.302469	0.0889035	3.40221	0.000668425	0.0053454	1
Fbxw17	56.2475	-0.40058	0.145616	-2.75094	0.00594251	0.0275346	1
Fbxw2	1123.57	0.382059	0.108836	3.51042	0.000447396	0.00400171	1
Fbxw5	303.848	-0.413915	0.128225	-3.22804	0.00124642	0.00850681	1
Fcar	2136.96	0.765955	0.269134	2.846	0.00442717	0.0219031	1
Fcer1g	12748.5	0.889074	0.173362	5.12842	2.92183e-07	2.08793e-05	1
Fcer2	346.937	-1.54787	0.302746	-5.11277	3.17461e-07	2.20949e-05	1
Fcf1	1229.81	0.519247	0.170757	3.04085	0.00235912	0.013659	1
Fcgr1a	3937.94	1.06173	0.215811	4.91972	8.66671e-07	4.40355e-05	1
Fcgr2a	7560.57	0.983563	0.255898	3.84357	0.000121256	0.00151624	1
Fcgr2b	1783.01	1.02944	0.203699	5.05373	4.33272e-07	2.71822e-05	1
Fcho1	443.623	-0.79695	0.215432	-3.6993	0.000216193	0.00230565	1
Fcho2	1456.85	0.661521	0.23232	2.84745	0.00440705	0.0218488	1
Fchsd2	579.809	-1.03733	0.214584	-4.83413	1.33731e-06	5.99679e-05	1
Fcn1	210.941	0.889052	0.197323	4.50557	6.61954e-06	0.000183141	1
Fcnb	5476.1	0.756888	0.30028	2.52061	0.0117151	0.0453241	1
Fcrl6	1.89634	1.75475	0.697079	2.5173	0.011826	0.0456207	0
Fdx1	64.8197	0.344569	0.129846	2.65368	0.00796193	0.0345103	1
Fes	1949.15	0.618581	0.233974	2.6438	0.00819806	0.035263	1
Fgb	385.216	3.36122	1.08757	3.09057	0.00199772	0.0121013	1
Fggy	28.887	0.832735	0.243181	3.42435	0.000616283	0.00501546	1
Fgl2	14855.9	0.629586	0.190368	3.30721	0.000942292	0.00688455	1
Fh	248.354	0.420779	0.162591	2.58796	0.00965466	0.0395822	1
Fig4	288.946	-0.300763	0.11051	-2.72159	0.00649691	0.0295702	1
Fkbp11	57.287	0.9651	0.196395	4.91408	8.91999e-07	4.49803e-05	1
Fkbp2	257.662	0.755189	0.178261	4.23642	2.27109e-05	0.00044696	1
Fkbp5	899.368	0.637963	0.216454	2.94733	0.00320527	0.0172154	1
Fkbpl	124.05	0.466171	0.1784	2.61307	0.00897342	0.0375194	1
Fktn	45.6969	-0.664287	0.196911	-3.37355	0.000742067	0.00578882	1
Fli1	722.944	-0.476978	0.122249	-3.90169	9.55227e-05	0.00128676	1
Flt3	47.2559	1.03095	0.262985	3.92018	8.84829e-05	0.00122628	1
Flt3l	122.801	-0.515975	0.156066	-3.30613	0.00094595	0.00689903	1
Flywch1	61.9585	-0.640122	0.164244	-3.89738	9.7239e-05	0.00130201	1
Fmnl3	336.066	-1.23076	0.204877	-6.00731	1.88629e-09	6.30163e-07	1
Fmo5	466.647	1.05176	0.306457	3.43198	0.000599181	0.00492782	1
Fn1	12552.7	1.16185	0.282283	4.11591	3.85647e-05	0.000669273	1
Fnbp1	331.814	-0.578744	0.212455	-2.72407	0.00644822	0.0294241	1
Fnta	468.514	0.349972	0.0824233	4.24604	2.17586e-05	0.000430755	1
Fos	1285.55	1.98187	0.239215	8.2849	1.18212e-16	7.89831e-13	1
Foxj3	179.409	-0.454186	0.136051	-3.33835	0.000842769	0.00636267	1
Foxk2	404.446	-0.340558	0.106394	-3.20092	0.00136989	0.0091119	1
Foxn3	192.461	-0.746842	0.176118	-4.24059	2.22935e-05	0.000440041	1
Foxo1	241.921	-1.20773	0.270889	-4.45838	8.25799e-06	0.000217227	1
Foxp1	222.13	-0.719657	0.171971	-4.18476	2.85469e-05	0.000527039	1
Foxp3	38.5438	-1.08722	0.311069	-3.49512	0.000473858	0.00416042	1
Foxp4	130.047	-0.722247	0.215746	-3.34767	0.000814934	0.00624425	1
Foxred2	9.03226	-1.00563	0.405063	-2.48264	0.0130413	0.04898	0
Fpr2l	671.643	1.22627	0.319342	3.84	0.000123035	0.00153084	1
Fryl	333.815	-0.984663	0.241008	-4.08561	4.39617e-05	0.000739596	1
Fscn3	30.2055	0.740607	0.193531	3.82681	0.000129814	0.00159586	1
Fto	130.697	-0.528297	0.181913	-2.90412	0.00368286	0.0192124	1
Ftsj2	19.0041	-0.574239	0.190031	-3.02181	0.00251265	0.0143061	1
Ftsj3	477.789	-0.398121	0.0957842	-4.15643	3.23254e-05	0.000580596	1
Ftsjd1	91.2471	-0.605152	0.142498	-4.24675	2.16893e-05	0.000430466	1
Ftsjd2	527.004	-0.397184	0.128354	-3.09443	0.00197192	0.0119776	1
Fubp1	544.181	-0.630751	0.138438	-4.5562	5.20876e-06	0.000156415	1
Fubp3	69.1392	-0.642602	0.166519	-3.85902	0.000113843	0.00145022	1
Fuca1	1435.7	0.698177	0.139121	5.01851	5.20741e-07	3.03872e-05	1
Fuca2	136.157	0.664884	0.188549	3.52631	0.000421388	0.00381246	1
Fuk	42.1136	-0.598758	0.224943	-2.66182	0.00777192	0.0339458	1
Fut11	30.6684	-0.512813	0.172937	-2.96531	0.00302379	0.0164859	1
Fxyd1	9.13433	2.22746	0.853148	2.61087	0.0090313	0.0376748	0
Fxyd2	453.374	1.5773	0.311648	5.06115	4.16744e-07	2.63649e-05	1
Fyb	1831.53	-0.557064	0.216678	-2.57094	0.0101424	0.0410084	1
Fyn	701.626	-0.663629	0.109422	-6.06486	1.32065e-09	5.26737e-07	1
Fzd7	14.703	1.3199	0.503666	2.6206	0.00877764	0.0368947	0
G0s2	1247.02	1.17014	0.288638	4.054	5.03496e-05	0.000820514	1
G3bp1	1233.81	-0.351146	0.095849	-3.66353	0.00024876	0.00256557	1
G6pd	5562.99	0.325329	0.128743	2.52696	0.0115056	0.0448378	1
Gab1	54.7405	1.45615	0.421743	3.45268	0.000555038	0.00466096	1
Gab2	425.253	0.738304	0.200096	3.68975	0.000224474	0.00237502	1
Gabbr1	581.287	-0.622082	0.202145	-3.0774	0.00208818	0.012486	1
Gabpb1l	32.0182	0.554585	0.207587	2.67158	0.00754951	0.0332074	1
Gabpb2	32.6183	-0.6418	0.205997	-3.11559	0.00183578	0.0113567	1
Gabra1	92.1259	1.78574	0.33443	5.33966	9.31194e-08	9.64616e-06	1
Gadd45a	4197.34	0.907216	0.334521	2.71199	0.00668813	0.0302449	1
Galnt11	310.118	-0.312045	0.121127	-2.57618	0.00998975	0.0406124	1
Galnt12	37.6248	-0.979381	0.222382	-4.40404	1.06254e-05	0.000260049	1
Galnt6	169.643	-1.21967	0.217456	-5.60881	2.03721e-08	3.44597e-06	1
Galnt7	54.8215	-0.761776	0.131014	-5.81447	6.08247e-09	1.45143e-06	1
Gapdh	49988.7	0.675868	0.208266	3.24522	0.00117361	0.00811749	1
Garnl3	16.2971	-1.054	0.305672	-3.44815	0.000564451	0.00470834	1
Gart	373.104	-0.503444	0.125629	-4.00739	6.13925e-05	0.000942443	1
Gatsl2	18.5247	-1.26877	0.314475	-4.03458	5.4701e-05	0.000869168	1
Gba	602.08	0.334315	0.117191	2.85274	0.00433446	0.0216124	1
Gbp5	373.006	-0.730692	0.146482	-4.98826	6.09249e-07	3.42076e-05	1
Gbp7	803.646	-0.568584	0.122696	-4.63409	3.58509e-06	0.000122526	1
Gchfr	223.257	0.699479	0.24154	2.89591	0.00378062	0.0195892	1
Gcn1l1	490.478	-0.914008	0.216569	-4.2204	2.43865e-05	0.000470241	1
Gcnt1	1332.17	0.729721	0.280407	2.60236	0.00925834	0.0382913	1
Gcnt2	0.816335	-2.27599	0.874571	-2.6024	0.00925725	0.0382913	0
Gdap2	315.657	0.39172	0.107675	3.63798	0.000274789	0.00275676	1
Gde1	785.478	0.422007	0.161011	2.62098	0.00876764	0.0368782	1
Gdpd5	28.4845	0.646543	0.193194	3.34661	0.000818075	0.00625351	1
Gemin4	97.0071	-0.629427	0.169162	-3.72086	0.000198546	0.00216232	1
Gemin5	109.387	-0.767401	0.210239	-3.65014	0.000262095	0.00267153	1
Get4	236.682	0.304663	0.0968178	3.14677	0.00165084	0.0104799	1
Gfi1	45.6525	-0.612609	0.166902	-3.67047	0.0002421	0.00251765	1
Gfra3	222.077	-0.67526	0.19913	-3.39106	0.000696234	0.00550691	1
Ggact	49.1648	-0.670478	0.196624	-3.40995	0.000649753	0.00521481	1
Ggcx	41.0857	-0.445766	0.174992	-2.54736	0.0108543	0.043053	1
Ggh	261.653	1.10595	0.25571	4.325	1.5253e-05	0.000341416	1
Ggn	68.6769	1.21905	0.342198	3.56242	0.000367453	0.00344098	1
Ggnbp2	859.491	0.255409	0.0917088	2.78499	0.00535287	0.0253498	1
Ggta1p	442.865	-0.437025	0.138669	-3.15157	0.00162393	0.0103533	1
Gigyf1	246.135	-0.631381	0.188189	-3.35504	0.000793544	0.00611189	1
Gimap1	201.624	-0.710256	0.188153	-3.77488	0.000160083	0.00185527	1
Gimap6	1184.99	-0.719034	0.2053	-3.50236	0.000461163	0.00409483	1
Gimap7	1704.51	-0.534739	0.203063	-2.63337	0.00845417	0.0360427	1
Gimap8	402.299	-0.666688	0.207117	-3.21889	0.00128686	0.00869179	1
Gimap9	763.854	-0.5724	0.219096	-2.61255	0.00898694	0.0375605	1
Gin1	59.0007	-0.453196	0.163025	-2.77992	0.00543718	0.025683	1
Ginm1	570.325	0.737641	0.157494	4.68361	2.81861e-06	0.000102073	1
Gjc2	10.088	0.942332	0.361738	2.60501	0.00918716	0.0380794	0
Gla	741.561	0.637033	0.174785	3.64466	0.000267751	0.00271127	1
Glcci1	166.156	-0.364824	0.142198	-2.5656	0.0102997	0.0414565	1
Glce	54.7938	-0.936268	0.198691	-4.71219	2.45071e-06	9.22502e-05	1
Gli4	45.6914	-0.445783	0.145863	-3.05618	0.00224178	0.0131505	1
Glipr1	9981.29	0.917518	0.190841	4.80775	1.52636e-06	6.51652e-05	1
Glipr2	724.662	0.887909	0.289143	3.07083	0.00213466	0.0126667	1
Glmn	63.8655	-0.509588	0.168215	-3.02938	0.00245055	0.0140725	1
Glrx	6357.14	1.19126	0.234342	5.08343	3.7067e-07	2.45211e-05	1
Gm10330	52.198	0.395956	0.143291	2.76329	0.00572217	0.0267081	1
Gm1043	0.887892	-2.44429	0.908682	-2.68993	0.00714674	0.0318764	0
Gm12253	6433.53	0.874343	0.329625	2.65253	0.00798899	0.0345827	1
Gm166	241.888	0.65632	0.241064	2.7226	0.00647712	0.0295204	1
Gm17455	8.2059	1.17237	0.412862	2.83962	0.00451669	0.0222483	1
Gm7694	25.0186	-0.666763	0.265994	-2.50669	0.0121869	0.0465961	1
Gmfg	5591.91	0.760782	0.23304	3.2646	0.00109618	0.0077277	1
Gna15	463.749	1.58522	0.329204	4.8153	1.46975e-06	6.34296e-05	1
Gnai3	4067.84	0.737786	0.202734	3.63919	0.0002735	0.00275003	1
Gnb2	4423.87	0.333336	0.127109	2.62244	0.00873029	0.0367933	1
Gne	272.361	-0.867391	0.17817	-4.86832	1.1255e-06	5.31449e-05	1
Gng10	10691.9	0.746556	0.238793	3.12637	0.0017698	0.0110565	1
Gng5	1697.04	0.45342	0.176556	2.56813	0.0102248	0.0412665	1
Gng8	69.0717	1.34246	0.313871	4.2771	1.89341e-05	0.000395957	1
Gnl1	193.171	-0.549007	0.148036	-3.70861	0.000208402	0.00224586	1
Gnl3l	135.395	-0.594585	0.170183	-3.49379	0.000476223	0.00417492	1
Gnpat	257.638	-0.339876	0.117714	-2.88729	0.00388574	0.0199789	1
Gnptab	141.75	-0.919541	0.237532	-3.87122	0.000108292	0.00140632	1
Golga4	196.451	-0.497162	0.165402	-3.00579	0.00264892	0.0148729	1
Golga5	362.658	0.419631	0.14904	2.81556	0.00486922	0.0235923	1
Golga7	1452.11	0.422119	0.0956421	4.41352	1.01703e-05	0.000252612	1
Golm1	41.7433	-1.35672	0.329153	-4.12185	3.75849e-05	0.000655675	1
Golph3	1572.66	0.411088	0.140363	2.92876	0.00340322	0.0180322	1
Golt1b	75.0586	-0.301677	0.108617	-2.77745	0.00547878	0.0258365	1
Gon4l	337.427	-0.564841	0.163643	-3.45166	0.000557149	0.00467075	1
Gopc	274.866	-0.418647	0.110911	-3.77461	0.000160255	0.00185527	1
Gpank1	454.948	0.354082	0.0951723	3.72043	0.000198881	0.00216421	1
Gpatch1	72.9846	-0.639608	0.160852	-3.97637	6.9974e-05	0.0010436	1
Gpatch4	47.3538	-0.500836	0.147614	-3.39289	0.000691606	0.00548157	1
Gpc3	14.8594	1.81776	0.727197	2.49968	0.0124307	0.0473252	1
Gpd2	38.9575	-0.457787	0.184634	-2.47942	0.0131595	0.0492786	1
Gpihbp1	4.09836	4.72918	0.875671	5.40063	6.64061e-08	7.78408e-06	0
Gpkow	511.362	0.190493	0.0754533	2.52464	0.0115815	0.0450256	1
Gpn1	123.237	-0.289478	0.108847	-2.65948	0.00782603	0.0341316	1
Gpnmb	2839.49	1.03933	0.286492	3.62778	0.000285865	0.00284439	1
Gpr110	1.08869	-2.94121	0.943096	-3.11868	0.00181666	0.0112702	0
Gpr114	153.075	0.785501	0.239263	3.283	0.00102708	0.00732773	1
Gpr116	19.5242	1.73702	0.5187	3.34879	0.000811646	0.00622619	0
Gpr126	40.4911	1.3796	0.277308	4.97496	6.52624e-07	3.58889e-05	1
Gpr137	57.2673	0.591284	0.188385	3.1387	0.00169699	0.0106929	1
Gpr137b	72.5385	0.457692	0.145311	3.14975	0.00163412	0.0104034	1
Gpr155	140.493	-0.845427	0.222832	-3.79401	0.000148232	0.0017483	1
Gpr174	926.103	-0.581269	0.22013	-2.64057	0.00827664	0.0355172	1
Gpr176	6.15776	-2.18318	0.557145	-3.91851	8.90984e-05	0.00122781	0
Gpr25	4.03052	1.02686	0.389797	2.63434	0.00843008	0.0359793	0
Gpr33	2.8656	2.46863	0.802329	3.07683	0.00209217	0.0125024	0
Gpr64	1.74236	2.76623	0.949728	2.91266	0.00358368	0.0188316	0
Gpr68	33.0105	-1.03871	0.275211	-3.77424	0.000160495	0.00185527	1
Gpr68	33.0105	-1.03871	0.275211	-3.77424	0.000160495	0.00185527	1
Gpr84	92.9529	-1.65581	0.560299	-2.95522	0.00312445	0.0169074	1
Gpr85	5.31141	2.39491	0.772046	3.10203	0.00192197	0.0117425	0
Gprasp2	111.079	-0.878053	0.296265	-2.96375	0.00303918	0.0165423	1
Gprc5d	104.352	1.27299	0.404952	3.14356	0.00166907	0.0105611	1
Gprin3	12.4079	-0.965907	0.306246	-3.15403	0.00161035	0.0103089	1
Gpx1	111749	1.00842	0.289159	3.48741	0.000487732	0.0042432	1
Gramd1a	1237.26	-0.764396	0.192726	-3.96622	7.30208e-05	0.00107821	1
Gramd3	109.132	0.715322	0.214633	3.33276	0.000859885	0.00645542	1
Gramd4	243.283	-0.832585	0.213315	-3.90307	9.49797e-05	0.00128333	1
Grap	574.59	-0.98971	0.200394	-4.93881	7.86013e-07	4.10292e-05	1
Grasp	12.4909	-0.717127	0.259978	-2.75841	0.00580833	0.0270347	1
Gripap1	1020.7	0.357725	0.132693	2.6959	0.00701998	0.0314159	1
Grlf1	27.3264	-1.22598	0.306934	-3.99428	6.48923e-05	0.000982468	1
Grn	5326.48	0.644054	0.169	3.81096	0.00013843	0.00167255	1
Grpel1	411.045	0.377198	0.109985	3.42953	0.000604622	0.00495983	1
Grpel2	167.33	-0.415021	0.166984	-2.4854	0.0129407	0.0487392	1
Grwd1	100.039	-0.535687	0.112016	-4.78224	1.73349e-06	7.14959e-05	1
Gsdma	847.71	0.57797	0.207991	2.77882	0.0054557	0.0257536	1
Gsdmc	15.1687	0.813649	0.247711	3.28467	0.001021	0.00729421	1
Gsdmd	155.726	-0.506281	0.148669	-3.40542	0.000660623	0.00529886	1
Gsg1	214.704	1.72831	0.385247	4.48624	7.24904e-06	0.000195695	1
Gsg2	212.222	-0.617894	0.14753	-4.18826	2.81098e-05	0.000520987	1
Gskip	454.252	0.425725	0.138379	3.07651	0.00209443	0.0125057	1
Gsr	1639.87	0.456823	0.156026	2.92786	0.00341305	0.018056	1
Gstcd	18.9649	-0.660459	0.226277	-2.91881	0.00351372	0.0185003	1
Gstk1	82.4881	0.814774	0.21638	3.76547	0.000166235	0.00190352	1
Gstm4	147.706	0.438583	0.0964567	4.54694	5.44313e-06	0.000161637	1
Gtf2a2	547.937	0.473974	0.133041	3.56261	0.000367183	0.00344086	1
Gtf2b	490.043	0.571497	0.161078	3.54796	0.000388234	0.00359278	1
Gtf2e2	430.147	0.57342	0.124888	4.59146	4.40152e-06	0.000140712	1
Gtf2h1	594.792	0.348568	0.121038	2.87982	0.00397901	0.02031	1
Gtf2h3	155.066	-0.382699	0.104283	-3.6698	0.000242743	0.00252168	1
Gtf2h4	94.9082	-0.344663	0.130886	-2.63331	0.00845574	0.0360427	1
Gtf2h5	129.644	0.378071	0.139261	2.71484	0.00663078	0.0300669	1
Gtf2i	690.407	-0.82346	0.183604	-4.48497	7.29231e-06	0.000196466	1
Gtf2ird1	29.9149	-0.931	0.301216	-3.09081	0.00199614	0.0120972	1
Gtf2ird2	51.5281	-0.711027	0.190236	-3.7376	0.000185783	0.00205685	1
Gtf3c1	423.876	-0.772955	0.202072	-3.82514	0.000130697	0.00160377	1
Gtf3c3	123.782	-0.553638	0.153902	-3.59734	0.000321488	0.00312526	1
Gtf3c5	107.111	-0.393876	0.128412	-3.06729	0.00216011	0.0127728	1
Gtl3	165.146	0.522736	0.11387	4.59063	4.4192e-06	0.000140929	1
Gtpbp4	367.632	-0.373587	0.116139	-3.21673	0.00129662	0.00873616	1
Gucy1b2	2.18143	3.32007	1.12397	2.95389	0.00313798	0.01697	0
Gucy1b3	1796.45	0.849427	0.248532	3.41777	0.000631364	0.00510709	1
Gyg1	1068.1	0.866035	0.228801	3.78511	0.000153643	0.00179313	1
Gys1	168.153	0.739433	0.225722	3.27586	0.0010534	0.0074756	1
Gzmbl3	146.33	1.21913	0.349336	3.48984	0.000483312	0.00421573	1
H2afz	488.396	0.73979	0.122925	6.01824	1.76321e-09	6.04148e-07	1
H3f3b	10990.3	0.654371	0.227779	2.87283	0.00406811	0.0206465	1
Habp4	37.1682	-0.559903	0.170124	-3.29115	0.000997799	0.00717245	1
Hadhb	1005.76	0.42259	0.147344	2.86805	0.00413007	0.0208751	1
Harbi1	63.7438	0.562528	0.204803	2.74668	0.00602018	0.0278269	1
Has1	21.255	1.63478	0.33861	4.82793	1.37959e-06	6.04647e-05	1
Haus7	180.013	0.579459	0.1974	2.93545	0.00333059	0.0177388	1
Havcr2	24.8715	1.51855	0.367786	4.12888	3.64528e-05	0.00063995	1
Hbb	144621	0.684928	0.272006	2.51807	0.0118002	0.0455686	1
Hbegf	4.38432	-1.28406	0.501476	-2.56055	0.0104507	0.0418717	0
Hbp1	2314.27	0.560388	0.132478	4.23006	2.33634e-05	0.000453787	1
Hcfc1	685.207	-0.681437	0.18212	-3.7417	0.000182782	0.00203456	1
Hcfc2	186.717	-0.305812	0.0968788	-3.15665	0.00159594	0.0102433	1
Hdac10	82.8565	-0.809378	0.181623	-4.45636	8.33644e-06	0.000218248	1
Hdac6	132.054	0.793199	0.24577	3.2274	0.00124919	0.00851244	1
Hdac6	132.054	0.793199	0.24577	3.2274	0.00124919	0.00851244	1
Hdac7	190.282	-1.20535	0.256797	-4.6938	2.68173e-06	9.79124e-05	1
Hdc	88.3108	-1.72055	0.459365	-3.7455	0.000180037	0.00201099	1
Hdgfrp3	92.0811	-0.685518	0.16768	-4.08826	4.34624e-05	0.00073424	1
Hdhd2	53.1421	0.46549	0.153147	3.03949	0.00236977	0.0136851	1
Heatr1	177.56	-0.701403	0.142983	-4.90551	9.31862e-07	4.59501e-05	1
Heatr1	177.56	-0.701403	0.142983	-4.90551	9.31862e-07	4.59501e-05	1
Heatr2	32.5062	-0.541837	0.210089	-2.57909	0.00990617	0.0403586	1
Heatr3	57.1481	-0.631966	0.117576	-5.37497	7.65967e-08	8.25453e-06	1
Heatr5b	224.812	-0.311828	0.117919	-2.64442	0.00818315	0.0352292	1
Heatr6	131.707	-0.562093	0.167849	-3.34879	0.000811639	0.00622619	1
Hecw2	42.9821	0.752904	0.231187	3.25668	0.00112722	0.00790295	1
Heg1	52.322	-1.42125	0.351784	-4.04013	5.34213e-05	0.00085391	1
Helb	203.522	-0.722594	0.21041	-3.43421	0.000594275	0.00490203	1
Helq	48.8353	-0.639148	0.1729	-3.69665	0.000218467	0.00232619	1
Helz	242.534	-0.636653	0.208478	-3.05381	0.00225953	0.0132198	1
Hemk1	54.9417	-0.552517	0.171162	-3.22803	0.00124645	0.00850681	1
Herc1	793.875	-0.62977	0.204506	-3.07948	0.00207365	0.0124373	1
Herc2	920.528	-0.716276	0.210494	-3.40283	0.000666926	0.0053366	1
Herc4	1063.94	0.435605	0.113093	3.85175	0.000117278	0.00148268	1
Hexim1	1409.89	0.823994	0.187853	4.38639	1.15249e-05	0.000276494	1
Hiat1	1611.75	0.883694	0.142908	6.18364	6.26394e-10	3.26488e-07	1
Hibch	171.085	0.371351	0.14455	2.56901	0.0101991	0.0411753	1
Higd2a	337.094	0.606764	0.142561	4.25618	2.07946e-05	0.000421667	1
Hira	362.992	-0.376549	0.142072	-2.65041	0.00803947	0.034764	1
Hist1h2bf	4.02142	1.17002	0.432938	2.70251	0.00688176	0.0309522	0
Hist1h2bq	9108.97	0.739349	0.20301	3.64192	0.000270607	0.00273121	1
Hivep2	309.757	-0.97996	0.20489	-4.78285	1.72826e-06	7.14959e-05	1
Hivep3	14.963	-1.81518	0.355368	-5.10788	3.25788e-07	2.24407e-05	1
Hlcs	14.842	-1.33082	0.339417	-3.92091	8.82164e-05	0.0012254	1
Hm13	1291.37	0.332951	0.100659	3.3077	0.000940656	0.00687636	1
Hmbox1	32.2678	-0.838973	0.205502	-4.08255	4.45444e-05	0.000746737	1
Hmg1l1	299.681	0.501941	0.184987	2.71338	0.00666009	0.0301487	1
Hmg20a	591.432	-0.466075	0.105202	-4.43027	9.41161e-06	0.000238648	1
Hmga1	38.1454	-0.680595	0.174776	-3.8941	9.85631e-05	0.00131447	1
Hmgb2	2441.42	0.397494	0.155073	2.56328	0.0103689	0.0416719	1
Hmgcl	508.297	0.552631	0.0960847	5.7515	8.84564e-09	1.83839e-06	1
Hmgcr	699.786	0.46945	0.18159	2.58521	0.00973186	0.0397555	1
Hmgxb3	240.404	-0.540594	0.137053	-3.94442	7.99931e-05	0.00114326	1
Hmgxb4	80.8094	-0.498835	0.12686	-3.93218	8.41792e-05	0.00119036	1
Hmox1	1703.28	1.43579	0.391073	3.6714	0.000241222	0.00251047	1
Hnf1a	33.176	-0.909401	0.298237	-3.04926	0.00229409	0.0133577	1
Hnrnpa0	154.466	-0.465268	0.169385	-2.74681	0.00601778	0.0278255	1
Hnrnpa1	1069.68	-0.316459	0.119591	-2.64617	0.00814078	0.0350807	1
Hnrnpab	1944.78	0.267199	0.107258	2.49117	0.0127322	0.048144	1
Hnrnpr	473.847	-0.339294	0.111529	-3.0422	0.00234859	0.0136157	1
Hook2	60.7537	0.543205	0.163898	3.31429	0.00091877	0.00675703	1
Hopx	4774.29	0.961211	0.234405	4.10063	4.12019e-05	0.000703169	1
Hoxc4	1.26416	-2.05095	0.69624	-2.94576	0.00322165	0.0172895	0
Hoxc6	3.63854	-1.5335	0.430677	-3.56068	0.000369894	0.00345416	0
Hp1bp3	1663.61	0.19916	0.0788835	2.52474	0.0115785	0.0450256	1
Hpgds	30.1965	1.99671	0.591503	3.37565	0.000736423	0.00575151	1
Hprt1	700.865	0.659759	0.144196	4.57543	4.75235e-06	0.000146664	1
Hps1	12.5411	-0.839619	0.223676	-3.75373	0.000174219	0.00196298	1
Hps5	2513.29	0.744074	0.168509	4.41562	1.00719e-05	0.000251102	1
Hrc	1.58701	3.74442	1.40987	2.65586	0.00791063	0.0343708	0
Hs2st1	186.235	-0.419394	0.120345	-3.48495	0.000492236	0.00427405	1
Hs6st1	331.914	0.630974	0.225739	2.79515	0.00518752	0.0247486	1
Hsbp1	1639.16	0.820125	0.154534	5.30707	1.11398e-07	1.07095e-05	1
Hsd11b1	942.789	0.482653	0.189826	2.54261	0.0110028	0.0434357	1
Hsd17b11	663.935	0.99985	0.181451	5.51032	3.58185e-08	5.14669e-06	1
Hsd17b4	868.426	0.504003	0.128357	3.92656	8.61697e-05	0.00120726	1
Hsdl2	311.572	0.503065	0.153066	3.2866	0.00101406	0.00725809	1
Hsf1	258.997	-0.583541	0.138428	-4.21549	2.49237e-05	0.000475299	1
Hsh2d	217.912	-0.577592	0.208565	-2.76936	0.00561663	0.0262706	1
Hspa5	5235.36	0.511834	0.195001	2.62477	0.00867068	0.0366221	1
Hspa9	608.909	-0.443344	0.137548	-3.2232	0.00126766	0.00860693	1
Hspb1	406.34	1.92158	0.58033	3.31119	0.000928986	0.00680968	1
Hspb8	33.2874	2.34456	0.720699	3.25317	0.00114125	0.00796785	1
Hspbap1	137.4	-0.450628	0.181592	-2.48153	0.0130818	0.0490909	1
Htr1b	5.77802	1.12737	0.426967	2.64043	0.00828019	0.0355204	0
Htr2a	71.2168	1.15887	0.372579	3.11041	0.00186831	0.0114734	1
Htr7	52.4677	2.27711	0.360674	6.31349	2.72817e-10	2.01699e-07	1
Htra4	10.1084	2.49411	0.564191	4.42069	9.83851e-06	0.000246664	1
Htt	434.732	-0.511798	0.167135	-3.06217	0.00219735	0.0129582	1
Huwe1	1933.2	-0.414178	0.157244	-2.63399	0.00843886	0.0359938	1
Hvcn1	229.88	-1.12863	0.313753	-3.5972	0.000321662	0.00312526	1
I830077J02Rik	184.856	0.643045	0.258087	2.49159	0.0127174	0.0481263	1
Iars	326.559	-0.691093	0.179113	-3.85841	0.000114127	0.00145108	1
Iars2	51.1149	-0.639676	0.200993	-3.18257	0.00145973	0.00958072	1
Icoslg	59.2844	-1.16532	0.28874	-4.03587	5.43996e-05	0.000865408	1
Id1	1982.11	1.04326	0.359094	2.90525	0.00366955	0.0191622	1
Id2	2442.47	0.988404	0.291108	3.39532	0.000685484	0.00545895	1
Id3	279.154	-0.859992	0.187826	-4.57867	4.67948e-06	0.000145423	1
Ide	193.249	-0.462201	0.115272	-4.00967	6.08031e-05	0.000938235	1
Idh1	506.973	0.860002	0.176644	4.86855	1.12418e-06	5.31449e-05	1
Idh3a	256.212	-0.374781	0.113755	-3.29463	0.000985525	0.00710716	1
Ier2	575.11	0.887922	0.164731	5.39015	7.04001e-08	7.90552e-06	1
Ier5l	15.6282	1.3453	0.281846	4.77317	1.81348e-06	7.32131e-05	1
Ifi204	1597.35	1.22668	0.273168	4.49058	7.10291e-06	0.000194103	1
Ifi30	2838.53	0.777356	0.153614	5.06045	4.18271e-07	2.63649e-05	1
Ifi44	397.077	-0.6575	0.252866	-2.60019	0.00931729	0.0384637	1
Ifi44l	186.703	-0.617549	0.223194	-2.76687	0.00565979	0.0264539	1
Ifit3	16228.7	0.971959	0.290391	3.34707	0.000816719	0.00624717	1
Ifitm1	4096.79	1.45322	0.31693	4.58531	4.53314e-06	0.000143207	1
Ifitm2	1200.47	0.695667	0.255238	2.72556	0.00641924	0.0293366	1
Ifngr1	5172.61	1.15511	0.237873	4.85597	1.19798e-06	5.5393e-05	1
Ifrd1	1289.35	0.713564	0.177716	4.01519	5.9399e-05	0.000921892	1
Ift122	28.2295	0.67881	0.180767	3.75517	0.000173224	0.00195837	1
Ift140	108.787	-0.508008	0.187427	-2.71043	0.00671952	0.0303457	1
Ift43	20.011	0.931216	0.276308	3.37021	0.000751112	0.00584913	1
Ift57	573.06	1.06797	0.26021	4.10428	4.05573e-05	0.000695721	1
Ift80	154.833	-0.521197	0.199332	-2.61471	0.00893025	0.0373739	1
Ift88	57.6918	-0.756545	0.175643	-4.30729	1.65265e-05	0.000361447	1
Igf2r	486.251	-0.442547	0.139454	-3.17343	0.0015065	0.00984152	1
Igfbp5	25.0914	2.98019	0.636643	4.6811	2.85338e-06	0.000102828	1
Ighg3	197.95	-0.81509	0.318607	-2.55829	0.0105188	0.0420845	1
Ighmbp2	82.3613	-0.652369	0.194232	-3.35871	0.00078308	0.00604524	1
Igsf7	644.719	1.59213	0.32691	4.87025	1.11455e-06	5.31449e-05	1
Igtp	659.883	-0.546074	0.173884	-3.14045	0.00168686	0.0106428	1
Ikbkap	173.155	-0.67395	0.163041	-4.13363	3.57077e-05	0.000628671	1
Ikbkb	675.877	-0.359222	0.112271	-3.19961	0.00137616	0.00913542	1
Ikzf1	802.509	-0.698824	0.146127	-4.7823	1.73298e-06	7.14959e-05	1
Ikzf2	6.67493	-1.07183	0.370246	-2.89491	0.00379264	0.0196286	0
Ikzf3	246.886	-1.42605	0.260362	-5.47717	4.3217e-08	6.07905e-06	1
Il13ra1	4679.67	0.856068	0.246762	3.4692	0.00052201	0.00444874	1
Il16	2180.16	-0.698528	0.154422	-4.5235	6.08266e-06	0.000172209	1
Il17ra	13944.5	0.52036	0.182835	2.84606	0.00442641	0.0219031	1
Il1r2	19166.1	1.58208	0.398265	3.97242	7.11457e-05	0.00105753	1
Il21r	1204.36	-0.881177	0.184314	-4.78084	1.74561e-06	7.1774e-05	1
Il22ra2	348.442	0.955429	0.266394	3.58653	0.000335107	0.00322625	1
Il27ra	127.439	-1.05665	0.294064	-3.59328	0.000326548	0.00316207	1
Il2ra	110.586	-0.846147	0.19573	-4.32303	1.53899e-05	0.000343331	1
Il2rg	2270.34	-0.714438	0.161455	-4.425	9.64402e-06	0.000242699	1
Il3ra	415.402	0.749205	0.201671	3.71499	0.000203213	0.00220218	1
Il4i1	46.283	-1.34128	0.293464	-4.57051	4.86545e-06	0.000148103	1
Il6r	3535.45	0.559219	0.161218	3.46871	0.000522965	0.00444938	1
Il7r	1546.06	-0.561391	0.219715	-2.55508	0.0106162	0.042373	1
Il9r	12.6996	-0.801338	0.319625	-2.50712	0.012172	0.0465659	1
Ilf3	373.736	-0.572796	0.224227	-2.55454	0.0106328	0.0423993	1
Impact	696.301	-0.304991	0.099792	-3.05627	0.00224108	0.0131505	1
Impdh1	199.681	-0.897607	0.238553	-3.76272	0.000168073	0.00191957	1
Inadl	142.167	-0.856225	0.248194	-3.44983	0.00056095	0.00469378	1
Ing4	1169.57	0.548406	0.101807	5.38674	7.1746e-08	7.98951e-06	1
Ing5	94.3163	-0.514761	0.148851	-3.45822	0.000543747	0.00458393	1
Inha	38.5584	1.2926	0.354876	3.64239	0.000270121	0.00272837	1
Inhbb	4.73677	2.23729	0.802424	2.78816	0.00530079	0.0251721	0
Ino80	213.656	-0.625193	0.15638	-3.9979	6.39073e-05	0.000972657	1
Ino80d	65.8793	-0.796975	0.312056	-2.55395	0.0106508	0.0424222	1
Inpp1	187.681	-0.504227	0.134844	-3.73933	0.000184515	0.0020479	1
Inpp4b	173.232	-0.942132	0.241439	-3.90216	9.5339e-05	0.00128559	1
Insig2	250.505	0.475128	0.185735	2.5581	0.0105246	0.0420906	1
Insl3	18.5304	-0.957653	0.268447	-3.56738	0.000360568	0.00340487	1
Ints2	22.8287	-1.08085	0.229675	-4.70601	2.52613e-06	9.37684e-05	1
Ints3	279.336	-0.427947	0.143367	-2.98498	0.00283595	0.0156469	1
Ints7	164.052	-0.410458	0.15862	-2.58767	0.00966265	0.0395822	1
Ipmk	858.14	0.570692	0.193876	2.94359	0.00324433	0.0173972	1
Ipo11	69.5482	-0.605916	0.1612	-3.75879	0.00017074	0.00193684	1
Ipo4	215.144	-0.657662	0.153503	-4.28435	1.83275e-05	0.000389584	1
Ipo5	571.38	-0.41481	0.0943352	-4.39719	1.09662e-05	0.000265955	1
Ipo8	89.7649	-0.67302	0.139403	-4.82786	1.38006e-06	6.04647e-05	1
Ipo9	334.252	-0.814311	0.186965	-4.35541	1.32818e-05	0.000307599	1
Iqcb1	78.4065	-0.450523	0.179547	-2.50923	0.0120995	0.0463948	1
Iqsec3	1.50488	-2.03159	0.817073	-2.48642	0.0129036	0.048613	0
Irak3	656.285	-1.04508	0.254518	-4.1061	4.02394e-05	0.000692937	1
Irf2bp1	227.523	0.448598	0.142838	3.14062	0.00168593	0.010642	1
Irf3	1157.22	-0.373161	0.140345	-2.65889	0.00783989	0.0341809	1
Irf6	79.8328	-0.764708	0.301679	-2.53484	0.0112499	0.0440599	1
Irf8	336.583	-0.645262	0.209119	-3.08562	0.00203127	0.0122427	1
Irgq	431.122	0.411079	0.163585	2.51294	0.011973	0.0460682	1
Isoc1	230.873	-0.377076	0.135784	-2.77704	0.00548572	0.0258556	1
Itfg2	78.602	-0.458594	0.141003	-3.25236	0.0011445	0.00797807	1
Itfg3	108.378	0.643899	0.143457	4.48845	7.17417e-06	0.000195251	1
Itga3	11.5652	-0.982527	0.374395	-2.62431	0.00868259	0.0366589	1
Itga4	762.594	-1.08792	0.195564	-5.56301	2.65163e-08	4.22686e-06	1
Itga5	1100.66	1.01704	0.237483	4.28258	1.84741e-05	0.00038977	1
Itgad	105.58	-0.674259	0.258534	-2.60801	0.00910706	0.0378531	1
Itgae	51.5828	-0.467059	0.182484	-2.55945	0.0104837	0.0419818	1
Itgal	2804.41	-0.417637	0.157671	-2.64878	0.00807819	0.0348785	1
Itih1	63.4072	-3.23935	1.21431	-2.66764	0.00763863	0.0335002	0
Itk	901.767	-1.11335	0.199685	-5.57554	2.46764e-08	4.07099e-06	1
Itm2c	2938.63	0.757521	0.202438	3.74198	0.000182573	0.00203456	1
Itpr1	375.107	-0.699859	0.196075	-3.56934	0.000357888	0.00338941	1
Itpr3	166.18	-1.3111	0.268755	-4.87841	1.06942e-06	5.1221e-05	1
Ivd	175.219	-0.666446	0.185122	-3.60004	0.000318167	0.00310341	1
Ivns1abp	1621.25	0.857575	0.139862	6.13158	8.70111e-10	4.15261e-07	1
Jag1	63.0177	0.928446	0.277521	3.3455	0.000821351	0.00626398	1
Jak1	5221.86	-0.252555	0.0982527	-2.57046	0.0101562	0.0410519	1
Jak3	1044.61	-0.773125	0.197399	-3.91656	8.98209e-05	0.00122979	1
Jakmip1	167.242	-0.819761	0.230065	-3.56317	0.000366407	0.00343718	1
Jam2	733.317	0.649495	0.205847	3.15523	0.00160371	0.0102783	1
Jdp2	105.781	0.951259	0.209579	4.5389	5.65473e-06	0.000164628	1
Jmjd1c	3381.23	0.779833	0.158878	4.90838	9.18335e-07	4.56198e-05	1
Jmjd4	15.628	-0.483067	0.195346	-2.47288	0.0134029	0.0499869	1
Jmjd7	13.6451	-0.818636	0.279072	-2.93343	0.00335244	0.0178055	1
Jmjd8	309.503	-0.43853	0.172636	-2.54021	0.0110787	0.0436452	1
Jmy	14.6417	-1.33311	0.310733	-4.2902	1.78512e-05	0.000381063	1
Jrk	40.0046	-0.841634	0.216734	-3.88326	0.000103066	0.00136363	1
Jund	1276.7	0.714515	0.236536	3.02075	0.00252151	0.0143505	1
Jup	349.067	-1.16207	0.273401	-4.25041	2.13375e-05	0.000428288	1
Kansl1	370.716	-0.486988	0.131255	-3.71025	0.000207052	0.00223493	1
Kars	904.961	-0.191041	0.0563998	-3.38727	0.000705929	0.00556867	1
Kat2a	285.165	-0.652446	0.162137	-4.02405	5.72066e-05	0.000897244	1
Kbtbd10	9.38479	1.82916	0.561379	3.25834	0.00112068	0.00786535	0
Kbtbd11	30.8549	-1.09972	0.333967	-3.2929	0.000991589	0.00713906	1
Kbtbd2	500.425	-0.246984	0.0740124	-3.33706	0.000846699	0.00638512	1
Kcmf1	861.016	0.456032	0.0853233	5.34476	9.05394e-08	9.45218e-06	1
Kcnab2	204.444	-0.846452	0.145759	-5.80719	6.35319e-09	1.48943e-06	1
Kcnab3	3.25733	-1.18991	0.377819	-3.14942	0.00163597	0.0104102	0
Kcnh2	6.39738	-1.53102	0.45914	-3.33453	0.000854451	0.00642907	1
Kcnj1	10.397	-0.98496	0.374659	-2.62895	0.00856482	0.0363454	1
Kcnj5	6.86205	-1.11818	0.355649	-3.14407	0.00166617	0.0105521	0
Kcnk13	30.2561	0.917519	0.352928	2.59974	0.00932956	0.0385024	1
Kcnk5	19.8126	-0.934745	0.299287	-3.12324	0.00178871	0.0111419	1
Kcnmb1	3.19242	-1.54687	0.591521	-2.61507	0.00892082	0.0373696	0
Kctd11	29.065	0.597904	0.191477	3.12258	0.00179271	0.0111579	1
Kctd3	94.196	-0.53012	0.142907	-3.70955	0.000207628	0.00223933	1
Kdelr1	527.677	0.292104	0.087735	3.32939	0.000870356	0.00650843	1
Kdelr3	29.8628	1.53059	0.219323	6.97871	2.97899e-12	5.6869e-09	1
Kdm3a	2108.83	0.396644	0.129614	3.0602	0.00221189	0.0130324	1
Keap1	236.752	-0.569059	0.142007	-4.00726	6.14284e-05	0.000942443	1
Khsrp	173.936	-0.73245	0.202231	-3.62184	0.000292515	0.00289976	1
Kidins220	884.95	-0.29488	0.117402	-2.51171	0.0120147	0.0461092	1
Kif18a	223.369	1.2165	0.200992	6.05249	1.42627e-09	5.26737e-07	1
Kif21b	489.671	-0.925365	0.195633	-4.73012	2.24388e-06	8.61637e-05	1
Kif3b	507.509	0.419917	0.125679	3.34118	0.000834229	0.00632935	1
Kif3c	12.682	-1.15756	0.265838	-4.3544	1.33431e-05	0.000308467	1
Kifc3	49.162	0.996492	0.251742	3.95838	7.54587e-05	0.00110565	1
Kin	241.414	0.455334	0.100175	4.54537	5.48395e-06	0.000162239	1
Klc2	153.778	-0.482146	0.178935	-2.69454	0.00704861	0.0315229	1
Klc3	11.4479	-0.737068	0.291715	-2.52667	0.0115151	0.0448598	1
Klf10	1031.24	0.732481	0.185778	3.94277	8.05445e-05	0.00114597	1
Klf11	338.32	0.615734	0.13628	4.51816	6.2379e-06	0.000174753	1
Klf12	17.238	-1.66508	0.361061	-4.61162	3.99537e-06	0.000131828	1
Klf3	4253.34	0.510758	0.116457	4.3858	1.15559e-05	0.000276741	1
Klf9	87.482	-0.47513	0.175817	-2.70241	0.00688393	0.0309522	1
Klhdc1	47.2624	-0.866501	0.233073	-3.71772	0.000201029	0.00218581	1
Klhdc8b	8.30668	-0.822056	0.326399	-2.51856	0.0117835	0.0455226	1
Klhl13	13.3716	1.02308	0.32843	3.11506	0.00183907	0.0113618	0
Klhl15	35.2582	-0.513874	0.168641	-3.04715	0.00231026	0.0134401	1
Klhl17	45.2969	-1.19045	0.285863	-4.16439	3.12185e-05	0.000565276	1
Klhl20	197.348	-0.430399	0.139094	-3.0943	0.00197281	0.0119776	1
Klhl21	109.25	-0.535863	0.18946	-2.82836	0.00467866	0.0228262	1
Klhl22	145.536	-0.698341	0.154135	-4.53072	5.87826e-06	0.000168565	1
Klhl3	7.01876	-0.981516	0.373568	-2.62741	0.00860375	0.0364305	1
Klhl36	31.507	-0.721769	0.224758	-3.21132	0.00132128	0.00886393	1
Klhl8	96.4682	-0.780105	0.191052	-4.0832	4.44196e-05	0.000745702	1
Klra1	550.96	0.719179	0.238149	3.01987	0.00252882	0.014386	1
Klrb1b	678.661	0.801433	0.303141	2.64377	0.00819892	0.035263	1
Klrk1	620.712	-0.963553	0.198658	-4.85032	1.23263e-06	5.66034e-05	1
Kpna3	123.589	-0.431651	0.118435	-3.64461	0.000267793	0.00271127	1
Kpnb1	753.177	-0.406367	0.10146	-4.0052	6.1965e-05	0.000948497	1
Kras	971.994	0.919315	0.22651	4.05861	4.93646e-05	0.000807417	1
Krba1	64.389	-0.922335	0.268792	-3.4314	0.000600464	0.00492996	1
Krt14	8.22111	3.55193	1.39556	2.54516	0.0109229	0.0432481	1
Krt17	4.86955	4.50683	1.27046	3.54741	0.000389045	0.00359779	0
Krt19	3.76978	2.12237	0.829323	2.55916	0.0104925	0.0420046	0
Krt71	13.2841	3.58175	0.775161	4.62065	3.82547e-06	0.000127481	1
Krtcap2	224.434	0.451579	0.143431	3.14842	0.00164158	0.0104409	1
Ktn1	257.332	-0.352767	0.117117	-3.0121	0.00259445	0.0146433	1
L1cam	52.7303	-1.05299	0.229721	-4.58379	4.56632e-06	0.000143576	1
L2hgdh	23.7065	-0.46815	0.167065	-2.8022	0.00507558	0.024345	1
L3mbtl2	388.829	-0.572272	0.141112	-4.05545	5.00388e-05	0.000817443	1
L3mbtl3	268.297	-0.931097	0.219087	-4.24988	2.13881e-05	0.000428499	1
Lacc1	28.0717	-1.14305	0.405366	-2.81981	0.00480527	0.0233586	1
Lactb	257.424	0.656204	0.16138	4.06619	4.77881e-05	0.00078936	1
Lama2	6.54308	-1.3673	0.421804	-3.24155	0.00118883	0.00820543	1
Lama3	11.9553	-1.45032	0.301035	-4.81777	1.45169e-06	6.31885e-05	1
Lamb2	7.54264	1.52692	0.607903	2.51179	0.0120122	0.0461092	0
Lamc1	60.82	-0.709278	0.272602	-2.60188	0.00927139	0.0383097	1
Lamp2	4083.13	0.923086	0.226119	4.0823	4.4593e-05	0.000746737	1
Lamtor1	1030.35	0.409297	0.107237	3.81675	0.000135223	0.00164571	1
Lamtor3	394.291	0.626562	0.124035	5.05152	4.38315e-07	2.71946e-05	1
Lamtor4	1081.84	0.544483	0.181549	2.99909	0.00270788	0.0151402	1
Lamtor5	928.097	0.409031	0.133923	3.05422	0.00225648	0.013211	1
Lancl1	253.087	-0.365875	0.141511	-2.5855	0.00972392	0.0397372	1
Laptm4a	3410.89	0.737166	0.174199	4.23174	2.31887e-05	0.000452365	1
Laptm5	10237.2	0.408757	0.109371	3.73735	0.000185972	0.00205724	1
Larp1	397.438	-0.782996	0.141513	-5.53303	3.14743e-08	4.70063e-06	1
Larp4	55.4175	-0.535916	0.203117	-2.63846	0.00832844	0.0356495	1
Larp4b	628.45	-0.305585	0.0943294	-3.23956	0.00119716	0.00823866	1
Lars2	51.8671	-0.568153	0.179927	-3.15769	0.00159027	0.0102214	1
Lat	893.268	-0.621187	0.196613	-3.15945	0.0015807	0.0101797	1
Lbh	1255.71	-0.644109	0.184774	-3.48593	0.000490424	0.00426108	1
Lck	1521.08	-0.962184	0.220837	-4.35698	1.31867e-05	0.000306778	1
Ldb1	1911.92	-0.341529	0.134858	-2.53251	0.0113249	0.0442932	1
Ldha	17070.4	1.11073	0.176145	6.30576	2.86783e-10	2.01699e-07	1
Ldlrad1	16.4561	0.583344	0.229977	2.53653	0.0111957	0.043899	1
Ldlrad3	2.67036	-2.01675	0.569969	-3.53835	0.000402633	0.00369013	0
Ldlrap1	418.034	-1.39901	0.268907	-5.20256	1.96567e-07	1.53126e-05	1
Ldoc1l	3.36016	-1.47017	0.419767	-3.50235	0.000461177	0.00409483	0
Lef1	227.403	-1.29128	0.281561	-4.58614	4.51509e-06	0.000142974	1
Lefty1	7.29826	1.57197	0.605754	2.59506	0.00945738	0.0389098	0
Lemd2	296.225	-0.322163	0.119558	-2.69461	0.00704702	0.0315229	1
Leng9	141.072	0.522328	0.183782	2.84211	0.00448155	0.022123	1
Leprel2	21.9867	1.32132	0.29724	4.44529	8.77727e-06	0.00022643	1
Leprotl1	755.977	0.927755	0.170387	5.44498	5.18107e-08	6.86487e-06	1
Letm1	118.08	-0.636056	0.174704	-3.64076	0.000271837	0.00273949	1
Lgals3	4510.42	1.09345	0.256083	4.26991	1.95553e-05	0.000404947	1
Lgals5	299881	0.887257	0.33372	2.65869	0.00784455	0.0341827	1
Lgmn	1005.05	0.504752	0.171655	2.9405	0.0032768	0.0175266	1
Lhfpl2	283.094	1.80417	0.365808	4.93203	8.13807e-07	4.16663e-05	1
Lias	85.1484	0.313124	0.126453	2.47621	0.0132786	0.0496201	1
Lig3	129.502	-0.570129	0.163853	-3.47952	0.000502322	0.00433626	1
Lilrb3	3084.96	1.2102	0.289304	4.18315	2.875e-05	0.000527728	1
Lilrb4	6289.4	0.760117	0.244323	3.11112	0.00186379	0.0114666	1
Limd1	335.383	-0.834062	0.162842	-5.12192	3.02433e-07	2.13831e-05	1
Limd2	3806.63	-0.467046	0.140154	-3.33239	0.000861045	0.00645687	1
Lime1	223.945	-0.654312	0.178494	-3.66575	0.000246617	0.00255271	1
Limk1	200.034	-0.73107	0.201478	-3.62853	0.000285041	0.00284215	1
Limk2	137.62	-1.04412	0.251895	-4.14505	3.39746e-05	0.000602925	1
Lin54	218.286	0.301522	0.0900825	3.34718	0.000816376	0.00624717	1
Lingo3	18.1352	0.903506	0.283956	3.18185	0.00146336	0.00959984	1
Lins	49.1568	0.70369	0.201965	3.48423	0.000493564	0.00428279	1
Lipg	4.60086	-2.40923	0.614853	-3.91839	8.91421e-05	0.00122781	0
Litaf	6777.52	0.643296	0.228797	2.81165	0.00492887	0.023795	1
Llgl1	102.586	-0.751807	0.183504	-4.09695	4.18637e-05	0.000710831	1
Lman1	93.0717	-0.358117	0.142839	-2.50714	0.0121714	0.0465659	1
Lman2	1006.25	0.462329	0.122637	3.76989	0.000163322	0.00187982	1
Lmbr1	81.5006	-0.419298	0.13035	-3.21672	0.00129665	0.00873616	1
Lmbr1l	239.945	0.553014	0.185164	2.98662	0.00282083	0.0155828	1
Lmnb2	92.5932	-0.737702	0.232591	-3.17167	0.00151563	0.00986522	1
Lmo7	38.1339	-0.816183	0.282206	-2.89215	0.00382611	0.0197636	1
Lnpep	284.394	-0.804291	0.254244	-3.16347	0.00155902	0.010078	1
Lonp1	370.06	-0.391952	0.131534	-2.97985	0.00288386	0.0158654	1
Lonrf3	30.2238	0.780976	0.295572	2.64225	0.00823577	0.0353759	1
Lpcat1	241.168	-0.420824	0.158568	-2.6539	0.00795681	0.0344993	1
Lpcat4	126.59	-0.478209	0.163646	-2.92221	0.00347555	0.01835	1
Lphn1	139.287	-1.09558	0.260421	-4.20696	2.58831e-05	0.000486464	1
Lpin1	154.048	-0.665792	0.184227	-3.61396	0.00030155	0.00297388	1
Lpin3	43.9767	-1.18462	0.261505	-4.53001	5.89795e-06	0.00016872	1
Lpl	61.7498	1.95287	0.63537	3.07359	0.002115	0.0125836	1
Lrba	115.626	-1.18467	0.255797	-4.63131	3.63366e-06	0.00012324	1
Lrch3	133.531	-0.562485	0.180213	-3.12122	0.00180102	0.011194	1
Lrg1	17377.4	0.949489	0.24963	3.80358	0.000142618	0.00170313	1
Lrig1	364.448	-0.5872	0.225056	-2.60912	0.00907747	0.0378006	1
Lrp10	1914.15	0.375384	0.132987	2.8227	0.00476211	0.0231825	1
Lrp11	64.5636	-0.721262	0.209016	-3.45076	0.000559016	0.00468053	1
Lrp12	272.448	0.844186	0.248834	3.39256	0.000692424	0.0054848	1
Lrp5	60.3876	-0.530583	0.179737	-2.952	0.00315723	0.0170396	1
Lrp6	68.3866	-1.05847	0.27608	-3.83394	0.000126108	0.00156035	1
Lrrc20	54.8857	-0.770363	0.191879	-4.01483	5.94891e-05	0.000922218	1
Lrrc45	146.872	-0.475887	0.174708	-2.7239	0.0064516	0.0294241	1
Lrrc47	345.073	-0.348309	0.104893	-3.32061	0.000898205	0.00665708	1
Lrrc49	30.1293	1.13683	0.252089	4.50965	6.49344e-06	0.000180024	1
Lrrc8a	308.366	-0.316064	0.125797	-2.51249	0.0119881	0.0460794	1
Lrrc8b	173.421	-0.948127	0.187951	-5.04455	4.54599e-07	2.78661e-05	1
Lrrc8c	267.056	-0.524594	0.140837	-3.72483	0.000195447	0.00214079	1
Lrrfip2	382.235	0.647416	0.140868	4.5959	4.30889e-06	0.000138413	1
Lrrk1	130.821	-0.561748	0.21902	-2.56482	0.0103229	0.0415247	1
Lrrk2	2661.86	0.598986	0.169011	3.54407	0.000394001	0.0036307	1
Lrwd1	142.629	-1.09073	0.222471	-4.90278	9.4489e-07	4.60823e-05	1
Lsm10	163.679	0.360885	0.129984	2.77638	0.00549687	0.0258825	1
Lsm14a	1756.49	0.336061	0.0900786	3.73075	0.000190909	0.00209796	1
Lsm14b	204.765	-0.619899	0.12459	-4.97551	6.50767e-07	3.58889e-05	1
Lsm3	445.324	0.388168	0.132358	2.93271	0.00336016	0.0178394	1
Lsp1	10304.9	0.618595	0.185477	3.33515	0.00085253	0.00641823	1
Lss	67.3746	-0.600002	0.236588	-2.53607	0.0112106	0.0439445	1
Lta4h	1402.44	0.658262	0.208502	3.15711	0.00159341	0.010232	1
Ltb4r	482.083	1.71103	0.424274	4.03285	5.51051e-05	0.000873511	1
Ltbr	1143.94	0.691439	0.238093	2.90407	0.00368347	0.0192124	1
Ltn1	597.264	-0.339939	0.112383	-3.02481	0.00248788	0.0142014	1
Lum	4.44202	2.51021	0.656536	3.82341	0.000131616	0.00161209	0
Ly49i7	12.9279	1.02667	0.242656	4.23097	2.32681e-05	0.000452594	1
Ly49i7	12.9279	1.02667	0.242656	4.23097	2.32681e-05	0.000452594	1
Ly49s7	40.8168	0.669995	0.256622	2.61082	0.00903245	0.0376748	1
Ly49si2	39.6071	0.851645	0.295416	2.88287	0.00394072	0.0201684	1
Ly49si2	1082.86	0.874171	0.208933	4.18398	2.86445e-05	0.000527104	1
Ly6al	88.5921	0.926553	0.321943	2.878	0.00400204	0.0203963	1
Ly6d	4.25256	3.24815	0.842843	3.8538	0.000116299	0.00147308	0
Ly6e	2117.08	-0.600231	0.172883	-3.47189	0.000516817	0.00443338	1
Ly6g6c	219.993	1.43796	0.513561	2.79997	0.00511069	0.0244782	1
Ly6g6d	9.89012	1.17053	0.468805	2.49683	0.012531	0.0475581	0
Ly6g6f	1682.8	0.770819	0.270733	2.84715	0.00441123	0.0218492	1
Ly6h	1.6347	1.89089	0.543734	3.4776	0.000505916	0.00435884	0
Ly6i	39.9685	0.990685	0.365276	2.71215	0.00668479	0.03024	1
Ly75	187.61	-0.479653	0.178432	-2.68816	0.00718472	0.0319925	1
Ly9	159.1	-1.12931	0.286258	-3.94506	7.97784e-05	0.00114264	1
Ly96	131.885	0.781614	0.217874	3.58746	0.000333911	0.00321937	1
Lyrm7	32.1514	-0.460602	0.174521	-2.63924	0.00830933	0.0356004	1
Lyz2	294741	0.985513	0.23397	4.21213	2.52974e-05	0.000478145	1
Lzic	144.106	-0.452781	0.129229	-3.50371	0.000458822	0.00407933	1
Lztfl1	46.7592	0.484852	0.175039	2.76997	0.00560611	0.0262305	1
Lztr1	223.928	-0.28551	0.103889	-2.74823	0.00599173	0.0277434	1
Macf1	2275.61	-1.19458	0.230404	-5.18472	2.16339e-07	1.64258e-05	1
Macrod1	8.87013	1.51309	0.350288	4.31955	1.56345e-05	0.000347038	0
Mad1l1	135.843	-0.525896	0.151563	-3.46982	0.000520804	0.00444357	1
Madd	312.764	-0.790741	0.173596	-4.55506	5.2371e-06	0.000156914	1
Maea	845.849	0.168601	0.0649407	2.59623	0.00942519	0.0388012	1
Maff	182.999	0.893108	0.310936	2.87232	0.00407467	0.020664	1
Mafk	816.882	0.745663	0.180608	4.12864	3.64919e-05	0.00063995	1
Maged2	152.672	0.612967	0.194493	3.15161	0.00162373	0.0103533	1
Magi3	161.783	0.543451	0.143373	3.79047	0.000150364	0.00176255	1
Magix	10.0515	1.51436	0.576886	2.62506	0.00866338	0.0366221	0
Magmas	160.902	0.330572	0.132349	2.49773	0.0124991	0.0474502	1
Magohb	76.648	0.400754	0.158559	2.52748	0.0114883	0.0448087	1
Mak	15.8747	0.938143	0.328344	2.8572	0.00427398	0.0214147	1
Malsu1	95.5187	0.5979	0.173465	3.44681	0.000567256	0.00472353	1
Malt1	411.734	-0.729008	0.168427	-4.32833	1.50247e-05	0.000337438	1
Maml2	47.9422	-1.09446	0.266805	-4.10208	4.09457e-05	0.000700585	1
Man1a1	697.897	-0.712464	0.120917	-5.89219	3.81113e-09	1.03935e-06	1
Man1c1	152.665	-0.491918	0.188049	-2.6159	0.0088992	0.0373087	1
Maoa	87.5801	1.08209	0.376194	2.87642	0.00402214	0.0204832	1
Map2k6	63.9686	-0.654824	0.182746	-3.58325	0.000339347	0.00326237	1
Map2k7	139.926	-0.440212	0.140861	-3.12515	0.00177712	0.0110919	1
Map3k10	24.3506	-0.571724	0.198285	-2.88335	0.00393472	0.0201454	1
Map3k12	58.1494	-0.942522	0.239786	-3.93067	8.47085e-05	0.00119531	1
Map3k3	2700.53	0.732693	0.166237	4.40752	1.04562e-05	0.000257322	1
Map3k4	145.391	-0.790768	0.182258	-4.33872	1.43313e-05	0.000326808	1
Map4k4	949.092	-0.599518	0.237402	-2.52533	0.0115591	0.044994	1
Map7d1	1215.04	0.448196	0.15472	2.89682	0.00376963	0.0195398	1
Mapk3	754.617	0.402304	0.151142	2.66176	0.00777328	0.0339458	1
Mapkbp1	47.7332	-0.698757	0.277737	-2.51589	0.0118732	0.0457411	1
Mark3	650.45	0.490237	0.0953072	5.14376	2.69294e-07	1.97724e-05	1
Mars2	17.8588	-0.864868	0.20426	-4.23415	2.29419e-05	0.000449414	1
Mars2	17.8588	-0.864868	0.20426	-4.23415	2.29419e-05	0.000449414	1
Marveld1	2.54207	1.69062	0.649226	2.60405	0.00921289	0.0381742	0
Marveld1	87.0246	1.40572	0.375111	3.74747	0.00017863	0.00199919	1
Matk	112.574	0.487771	0.16298	2.99283	0.00276399	0.0153513	1
Max	7530.7	0.591254	0.15973	3.70157	0.000214266	0.00229794	1
Mb	72.8053	4.39764	0.743218	5.91703	3.27801e-09	9.32002e-07	1
Mblac2	12.3902	-0.739815	0.285183	-2.59417	0.0094819	0.0389986	1
Mbnl1	603.413	-0.721691	0.208697	-3.45808	0.000544049	0.00458393	1
Mbnl2	128.578	-0.459823	0.176905	-2.59927	0.00934222	0.0385428	1
Mboat1	1060.55	0.90302	0.241346	3.74159	0.000182856	0.00203456	1
Mboat2	58.9619	0.912458	0.267103	3.41613	0.000635178	0.0051325	1
Mboat4	7.82033	1.48364	0.416135	3.56528	0.000363474	0.00342176	0
Mboat7	1962.9	0.717221	0.207939	3.44919	0.000562269	0.004696	1
Mbp	97.0821	0.689001	0.199209	3.45869	0.000542815	0.00457931	1
Mbtps2	60.0871	-0.435401	0.153383	-2.83865	0.00453053	0.0222743	1
Mcat	484.414	1.05252	0.176776	5.95399	2.61675e-09	7.77058e-07	1
Mcc	14.9843	-0.998372	0.301052	-3.31628	0.000912254	0.00672191	1
Mcm2	194.169	-0.592821	0.1675	-3.53923	0.000401289	0.00368298	1
Mcm3	516.396	-0.765114	0.199681	-3.83167	0.000127275	0.00156754	1
Mcm5	68.2837	-0.699052	0.177104	-3.94713	7.90934e-05	0.00113893	1
Mcm6	199.368	-0.593954	0.159823	-3.71632	0.000202142	0.00219418	1
Mcm7	363.644	-0.487582	0.150893	-3.23131	0.00123225	0.0084271	1
Mcmdc2	9.03408	-1.00622	0.319664	-3.14776	0.00164528	0.0104595	1
Mcph1	16.2873	-0.625025	0.25074	-2.49272	0.012677	0.0480301	1
Mctp2	513.205	0.793427	0.190291	4.16954	3.05217e-05	0.000554914	1
Mdc1	73.509	-0.899892	0.221077	-4.07049	4.69137e-05	0.000779736	1
Mdm1	263.332	0.825173	0.182347	4.52528	6.0316e-06	0.00017149	1
Mdm2	1198.92	0.662445	0.115266	5.74708	9.07984e-09	1.83839e-06	1
Mdm4	418.312	-0.473923	0.132397	-3.57956	0.000344169	0.00328744	1
Mdn1	16.8951	-1.75734	0.366353	-4.79684	1.61192e-06	6.81649e-05	1
Med1	368.069	-0.6206	0.155705	-3.98575	6.72673e-05	0.00100917	1
Med10	507.229	0.438183	0.14409	3.04103	0.00235768	0.0136566	1
Med12	565.722	-0.684753	0.210615	-3.2512	0.00114918	0.00800473	1
Med19	108.024	-0.338857	0.129825	-2.6101	0.0090515	0.037716	1
Med23	408.992	-0.538104	0.133	-4.04591	5.21205e-05	0.000839989	1
Med24	331.784	-0.545994	0.144295	-3.78387	0.000154408	0.00180048	1
Med31	126.643	0.607876	0.167541	3.62823	0.000285368	0.00284215	1
Med4	342.004	0.5644	0.184574	3.05785	0.00222931	0.0131026	1
Med7	234.886	0.528526	0.159897	3.30542	0.000948346	0.00690237	1
Med9	44.2245	-0.421178	0.163124	-2.58196	0.00982421	0.0400899	1
Mef2b	8.93886	-0.870877	0.319051	-2.72959	0.00634134	0.0290502	0
Mef2c	105.523	-0.962447	0.306798	-3.13707	0.00170648	0.010716	1
Mefv	1427.58	0.84632	0.283432	2.98597	0.00282677	0.0156027	1
Meis3	51.2277	-0.775633	0.239842	-3.23394	0.00122097	0.00837849	1
Mesdc1	95.1055	-0.427221	0.147835	-2.88985	0.00385428	0.0198553	1
Metap1d	12.6221	-0.683108	0.204176	-3.34569	0.000820788	0.00626396	1
Mettl13	89.6065	-0.806352	0.178761	-4.51079	6.45862e-06	0.000179432	1
Mettl14	231.806	-0.26843	0.107116	-2.50596	0.0122118	0.0466646	1
Mettl16	88.6955	-0.378956	0.148507	-2.55176	0.0107179	0.0426388	1
Mettl17	73.1862	-0.643549	0.192636	-3.34075	0.000835514	0.00632935	1
Mettl2	73.8697	-0.73962	0.129387	-5.71633	1.08848e-08	2.12612e-06	1
Mettl20	2451.42	0.846072	0.199239	4.24652	2.17118e-05	0.000430466	1
Mettl22	104.86	-0.460806	0.146876	-3.13739	0.00170458	0.0107114	1
Mettl4	20.3942	-0.681024	0.230752	-2.95133	0.00316413	0.01707	1
Mettl6	500.91	0.497648	0.104175	4.77704	1.77898e-06	7.22569e-05	1
Mettl7a	142.997	-0.707903	0.278399	-2.54277	0.0109978	0.0434289	1
Mex3b	84.7522	-1.1851	0.257059	-4.61024	4.02212e-06	0.000132383	1
Mex3d	9.05395	-0.642543	0.253131	-2.53839	0.0111365	0.043757	0
Mfge8	141.21	-0.725957	0.259557	-2.79691	0.00515942	0.0246762	1
Mfhas1	33.9947	-1.33743	0.234706	-5.69834	1.20982e-08	2.30954e-06	1
Mfn2	111.539	-0.858315	0.330637	-2.59595	0.00943308	0.0388217	1
Mfng	290.656	-0.498659	0.172517	-2.89049	0.00384637	0.0198278	1
Mfsd3	70.9862	-0.558205	0.200635	-2.78218	0.00539946	0.0255329	1
Mfsd4	39.6151	-1.52854	0.368053	-4.15305	3.28071e-05	0.000585315	1
Mfsd5	485.677	0.556583	0.148321	3.75257	0.000175034	0.00196884	1
Mfsd7b	26.6126	-0.682239	0.198738	-3.43286	0.000597257	0.00491752	1
Mga	475.244	-0.634696	0.191392	-3.31621	0.000912486	0.00672191	1
Mgat1	870.648	-0.273954	0.102433	-2.67446	0.00748491	0.0330102	1
Mgat4a	191.612	-0.593611	0.144683	-4.10285	4.08094e-05	0.000699148	1
Mgat5	47.1507	-0.642946	0.207403	-3.09999	0.0019353	0.0117981	1
Mgea5	2318.8	0.471819	0.147764	3.19305	0.00140779	0.00926634	1
Mgp	36.4564	1.73495	0.507537	3.41837	0.000629964	0.00510425	1
Mgst2	1186.92	0.983749	0.225708	4.3585	1.30955e-05	0.000306471	1
Micall1	59.7413	-0.812541	0.207399	-3.91777	8.93709e-05	0.00122781	1
Micu1	806.005	0.474938	0.187149	2.53775	0.0111569	0.0438112	1
Mid1ip1	996.848	0.449128	0.128316	3.50017	0.000464963	0.0041175	1
Mid2	7.81635	-0.838627	0.33378	-2.51252	0.0119873	0.0460794	0
Mien1	421.292	0.24374	0.0857478	2.84252	0.00447579	0.0221109	1
Mier2	74.5368	-0.737359	0.229041	-3.21933	0.00128492	0.0086851	1
Minos1	571.8	0.460187	0.107455	4.28259	1.84726e-05	0.00038977	1
Mkl1	283.818	-0.908295	0.225031	-4.03631	5.42991e-05	0.000864838	1
Mkln1	836.809	0.570189	0.105424	5.40852	6.35469e-08	7.65025e-06	1
Mknk1	3331.69	0.540946	0.176632	3.06257	0.00219449	0.0129515	1
Mkrn2	128.297	-0.393412	0.124505	-3.1598	0.00157875	0.0101721	1
Mks1	43.238	-0.865421	0.219495	-3.94278	8.05418e-05	0.00114597	1
Mlec	258.177	-0.651008	0.136273	-4.77724	1.77718e-06	7.22569e-05	1
Mlh1	130.681	-0.562577	0.162053	-3.47156	0.000517436	0.00443338	1
Mlh3	172.681	-0.471326	0.101609	-4.63861	3.50752e-06	0.000120491	1
Mll1	576.552	-1.26593	0.311053	-4.06983	4.70474e-05	0.000780018	1
Mll2	1294.13	-0.882942	0.293303	-3.01034	0.00260954	0.0146826	1
Mll3	855.579	-0.612656	0.203172	-3.01546	0.00256592	0.0145474	1
Mllt1	267.624	-0.29523	0.114885	-2.56979	0.0101759	0.0411067	1
Mllt3	101.981	-0.552685	0.181186	-3.05037	0.00228556	0.0133218	1
Mllt6	127.715	-1.41694	0.223765	-6.33227	2.4158e-10	1.9476e-07	1
Mlst8	154.369	-0.382874	0.147974	-2.58745	0.00966898	0.0395822	1
Mlycd	98.0905	-0.450049	0.150045	-2.99943	0.00270489	0.0151299	1
Mmab	1.29856	-1.93217	0.694483	-2.78217	0.00539968	0.0255329	0
Mmachc	29.6654	-0.795247	0.15887	-5.00565	5.56742e-07	3.20678e-05	1
Mmp19	72.3141	0.94888	0.188565	5.03211	4.85106e-07	2.92003e-05	1
Mmp24	2.16141	2.76728	0.99115	2.79199	0.0052385	0.0249473	0
Mmp25	347.073	0.836535	0.336883	2.48316	0.0130223	0.0489361	1
Mmrn1	2676.46	0.562979	0.223642	2.51732	0.0118251	0.0456207	1
Mn1	16.1215	-1.58119	0.395805	-3.99488	6.47276e-05	0.000982468	1
Moap1	217.939	0.330639	0.0992997	3.32971	0.000869377	0.00650475	1
Mob3b	10.0687	-0.876686	0.33649	-2.60539	0.00917706	0.0380611	1
Mocos	619.904	0.756256	0.264869	2.85521	0.00430087	0.0215172	1
Mogs	204.514	-0.459248	0.126861	-3.62007	0.000294521	0.00291748	1
Mok	5.92467	1.38545	0.401304	3.45236	0.000555701	0.00466154	0
Morc2	163.573	-0.545172	0.153974	-3.54068	0.000399102	0.00366795	1
Morf4l1	5265.96	0.559303	0.13024	4.2944	1.75166e-05	0.000375879	1
Morf4l2	1440.9	0.68126	0.182347	3.73605	0.00018693	0.00206126	1
Morn3	9.32171	1.45088	0.380421	3.81387	0.000136807	0.00166045	1
Mospd1	240.544	0.532295	0.176767	3.01128	0.0026015	0.0146514	1
Mov10	5516.68	0.603168	0.243896	2.47306	0.0133962	0.0499869	1
Mpc1	447.608	0.510176	0.183189	2.78496	0.00535337	0.0253498	1
Mpdu1	246.182	0.39112	0.125524	3.11591	0.0018338	0.0113567	1
Mphosph9	129.597	-0.479443	0.159982	-2.99685	0.00272781	0.0151882	1
Mpo	12.3958	2.3317	0.74293	3.13852	0.00169801	0.010693	1
Mpp3	6.4314	2.15629	0.56238	3.83423	0.000125959	0.00155995	0
Mpp5	255.683	0.484452	0.163912	2.95556	0.00312098	0.0169006	1
Mppe1	145.791	-0.614339	0.196653	-3.12398	0.00178424	0.0111217	1
Mpv17l2	276.972	0.564497	0.14018	4.02694	5.65077e-05	0.000889414	1
Mpzl2	430.53	1.42294	0.235681	6.03756	1.56463e-09	5.50214e-07	1
Mras	55.3805	-0.787586	0.254999	-3.08858	0.00201112	0.0121605	1
Mrc1	117.121	2.25809	0.274471	8.22704	1.91903e-16	8.54801e-13	1
Mrc2	20.8463	-1.50687	0.464239	-3.24589	0.00117083	0.00810454	1
Mre11a	64.3429	-0.620498	0.162734	-3.81295	0.00013732	0.00166365	1
Mrf	8.00607	1.93967	0.692692	2.80019	0.00510725	0.0244782	0
Mrgprx3	54.9133	1.58277	0.269208	5.87937	4.11841e-09	1.09252e-06	1
Mrm1	101.115	-1.09383	0.209142	-5.23008	1.6944e-07	1.41514e-05	1
Mrp63	534.114	0.488539	0.167927	2.90924	0.00362308	0.018964	1
Mrpl1	342.761	0.418552	0.138447	3.02319	0.00250123	0.0142533	1
Mrpl20	474.826	0.469251	0.152473	3.07759	0.00208681	0.012486	1
mrpl24	263.798	-0.270466	0.0976175	-2.77067	0.00559405	0.0262016	1
Mrpl32	260.514	0.319528	0.124317	2.57028	0.0101618	0.0410619	1
Mrpl33	924.98	0.837603	0.188827	4.43582	9.17232e-06	0.000234808	1
Mrpl52	460.58	0.434812	0.131892	3.29672	0.000978201	0.00707299	1
Mrps18b	176.713	-0.495697	0.158232	-3.13272	0.00173196	0.0108302	1
Mrps2	136.382	-0.452955	0.123694	-3.66188	0.000250368	0.00257756	1
Mrps5	154.074	-0.373798	0.124414	-3.00448	0.00266036	0.0149121	1
Mrps6	453.378	1.26114	0.29245	4.31232	1.61548e-05	0.000355646	1
Mrrf	191.339	-0.247926	0.0938191	-2.64259	0.00822745	0.0353516	1
Ms4a4c	278.186	-1.06781	0.218462	-4.88787	1.01933e-06	4.90861e-05	1
Ms4a6a	115.368	-0.505995	0.153373	-3.29911	0.000969936	0.00703651	1
Ms4a6b	435.971	-0.827934	0.158879	-5.21112	1.87707e-07	1.50199e-05	1
Ms4a6c	298.944	-0.691616	0.197635	-3.49946	0.000466193	0.00411952	1
Msh2	171.616	-0.688002	0.178639	-3.85136	0.000117463	0.00148307	1
Msh5	7.37719	1.32685	0.372321	3.56373	0.000365625	0.00343348	0
Msh6	162.069	-0.666517	0.190379	-3.50101	0.000463502	0.00411001	1
Msl1	5976.64	0.620838	0.218774	2.83781	0.00454248	0.0223084	1
Mslnl	10.8561	-1.03814	0.300371	-3.45618	0.000547897	0.00460475	1
Msn	14484.6	0.245983	0.0900067	2.73294	0.00627716	0.0288154	1
Mst1r	2.90423	-1.40695	0.491823	-2.86068	0.00422734	0.0212608	0
Msto1	41.9659	-0.443677	0.168981	-2.62561	0.00864941	0.0365766	1
Mt1a	480.567	1.46135	0.445615	3.27941	0.00104025	0.00740987	1
Mt2A	344.753	2.54458	0.66172	3.84541	0.000120352	0.00150886	1
Mta1	199.463	-0.65007	0.149827	-4.33881	1.43256e-05	0.000326808	1
Mta3	172.008	-0.653475	0.192543	-3.39393	0.000688985	0.00547379	1
Mtap	35.6479	-0.537177	0.161938	-3.31718	0.000909319	0.0067204	1
Mtbp	33.4009	-0.496676	0.198229	-2.50557	0.0122256	0.0467039	1
Mtdh	253.176	-0.452806	0.11297	-4.0082	6.11834e-05	0.000942443	1
Mterf	470.014	0.430472	0.133096	3.2343	0.00121939	0.00837345	1
Mtf2	176.877	-0.375653	0.130979	-2.86803	0.00413035	0.0208751	1
Mthfd1	216.659	-0.929275	0.158123	-5.87691	4.18006e-09	1.09252e-06	1
Mthfd1l	148.012	-0.649442	0.16973	-3.82631	0.000130077	0.00159763	1
Mthfsd	11.8336	-0.783251	0.271517	-2.88472	0.00391762	0.0200875	1
Mtmr10	145.265	0.92812	0.203013	4.57172	4.83734e-06	0.000147921	1
Mtmr4	324.86	-0.432962	0.123111	-3.51685	0.000436697	0.00391387	1
Mtmr9	50.5773	-0.726734	0.203063	-3.57887	0.000345088	0.00329386	1
Mtor	229.65	-0.577322	0.149691	-3.85675	0.000114906	0.00145831	1
Mtr	81.2529	-0.868971	0.19138	-4.54055	5.61072e-06	0.000163703	1
Mtss1	430.206	-0.453635	0.148353	-3.0578	0.00222968	0.0131026	1
Mtx3	4.89922	-1.02733	0.387423	-2.65169	0.00800895	0.0346579	0
Muc20	1096.88	0.767394	0.262475	2.92368	0.00345919	0.0182708	1
Mum1	191.671	-0.483584	0.150656	-3.20986	0.001328	0.00889975	1
Mus81	103.04	-0.364331	0.119597	-3.04633	0.00231653	0.0134649	1
Mutyh	116.893	-0.868562	0.232629	-3.73368	0.000188705	0.00207886	1
Mvp	1298.38	-0.384642	0.110621	-3.47711	0.000506855	0.00436411	1
Mx1	1061.57	-1.06209	0.228238	-4.65346	3.26415e-06	0.000113887	1
Mx2	101.015	-1.39386	0.245016	-5.68884	1.27905e-08	2.40731e-06	1
Mxd1	8498.46	0.642351	0.245667	2.61473	0.0089299	0.0373739	1
Myadm	5843.69	0.789754	0.233274	3.38552	0.000710446	0.00559439	1
Myb	51.1679	-0.653751	0.253827	-2.57558	0.0100072	0.0406586	1
Mybbp1a	437.093	-0.799433	0.156505	-5.10803	3.25534e-07	2.24407e-05	1
Mybl1	6.55385	-0.828147	0.291666	-2.83937	0.00452024	0.0222483	0
Mybpc3	19.1622	0.930546	0.356892	2.60736	0.00912434	0.0379013	1
Myc	433.819	-0.530293	0.151794	-3.49351	0.00047672	0.00417492	1
Mycbp	36.802	0.568656	0.144799	3.92722	8.59331e-05	0.00120674	1
Mycbp2	2126.99	-0.560376	0.139727	-4.0105	6.05912e-05	0.000936046	1
Myct1	625.388	0.701019	0.259119	2.7054	0.00682224	0.0307472	1
Myd88	4184.73	0.579279	0.224665	2.57841	0.0099257	0.0404012	1
Myh11	18.0756	-0.970188	0.291192	-3.33178	0.000862938	0.00646381	1
Myh3	1.52665	-1.84637	0.697271	-2.64799	0.00809715	0.0349377	0
Myh6	20.2657	3.19389	1.02631	3.112	0.00185821	0.0114377	1
Myl12a	3924.23	0.381754	0.144819	2.63608	0.00838694	0.035818	1
Myl2	6.38837	2.64694	0.827947	3.19699	0.00138869	0.00918483	1
Myl3	22.9611	3.00434	0.896303	3.35192	0.000802526	0.0061704	1
Myl6	29504.2	0.561112	0.203825	2.75291	0.00590686	0.0273884	1
Myl6b	7.88721	0.800021	0.301349	2.65479	0.00793567	0.03443	0
Myl6l	371.017	1.03538	0.349305	2.96412	0.00303547	0.0165361	1
Myl7	0.861299	3.19609	1.15193	2.77456	0.00552766	0.0259818	0
Myo10	16.2354	-1.22549	0.352269	-3.47885	0.000503576	0.00434297	1
Myo18a	221.37	-0.654494	0.192708	-3.39631	0.000683018	0.00545075	1
Myo19	38.3906	-0.686639	0.196782	-3.48934	0.00048421	0.00421806	1
Myo1e	130.394	-0.705799	0.245177	-2.87874	0.0039927	0.0203565	1
Myo1g	1670.64	-0.655005	0.154107	-4.25033	2.13455e-05	0.000428288	1
Myoz2	3.83868	2.31904	0.867681	2.67269	0.00752461	0.0331306	0
N4bp1	397.493	-0.881006	0.275455	-3.19836	0.00138209	0.00915209	1
Naa10	196.612	-0.335198	0.131539	-2.54827	0.0108258	0.0429624	1
Naa15	670.917	-0.316381	0.121318	-2.60786	0.00911107	0.037858	1
Naa20	292.641	0.436718	0.170977	2.55424	0.0106419	0.0423993	1
Naa25	104.253	-0.76962	0.186923	-4.1173	3.83334e-05	0.000666125	1
Naa38	573.171	0.507135	0.163299	3.10557	0.00189914	0.0116254	1
Naa40	52.7239	-0.448363	0.174109	-2.57518	0.0100188	0.040681	1
Nacc1	190.502	-0.712726	0.157705	-4.51936	6.20258e-06	0.000174128	1
Naf1	27.206	-0.603291	0.190449	-3.16773	0.00153633	0.00997083	1
Naga	323.935	0.276753	0.099047	2.79415	0.00520357	0.0247992	1
Naip5	207.332	-0.726878	0.272575	-2.66671	0.00765977	0.0335599	1
Nanp	56.8831	-0.376868	0.139286	-2.7057	0.00681602	0.0307296	1
Nap1l4	627.615	-0.635189	0.112773	-5.63243	1.77683e-08	3.16584e-06	1
Naprt1	253.616	0.754992	0.200085	3.77335	0.000161069	0.0018603	1
Napsa	10951.5	0.622094	0.233606	2.663	0.00774473	0.0338654	1
Narf	4251.74	0.489724	0.152826	3.20446	0.00135317	0.00900969	1
Narg2	100.843	-0.617783	0.141384	-4.36953	1.24512e-05	0.000295009	1
Nat10	180.916	-0.845271	0.135864	-6.22146	4.9256e-10	2.92866e-07	1
Nat8l	94.7336	1.11262	0.435854	2.55274	0.0106879	0.0425321	1
Nav1	63.2502	-0.661488	0.244597	-2.7044	0.00684272	0.0308084	1
Nav2	10.8258	-1.11285	0.326927	-3.40398	0.000664113	0.00531728	1
Nbas	71.751	-0.647351	0.173042	-3.74101	0.000183281	0.00203759	1
Nbl1	10.2319	1.516	0.411744	3.6819	0.000231504	0.00242825	1
Ncaph2	370.527	-0.288545	0.105484	-2.73543	0.0062298	0.0286571	1
Ncdn	88.1047	-0.779778	0.208678	-3.73676	0.000186407	0.00206034	1
Nceh1	425.453	0.575172	0.226981	2.53401	0.0112766	0.0441385	1
Ncf4	5037.64	0.983257	0.21575	4.5574	5.17915e-06	0.000155876	1
Nckap1	1253.6	0.833379	0.277993	2.99784	0.00271896	0.0151706	1
Nckap5l	73.9764	-0.636181	0.250569	-2.53894	0.0111188	0.0437258	1
Ncoa2	330.794	-0.711584	0.253653	-2.80535	0.0050262	0.0241601	1
Ncoa3	484.269	-1.113	0.208856	-5.32902	9.87425e-08	9.92103e-06	1
Ncoa7	40.5206	-0.380769	0.130855	-2.90986	0.00361596	0.018949	1
Ncor2	391.542	-1.03228	0.254262	-4.0599	4.90947e-05	0.000803986	1
ND2	45568.3	0.396351	0.148143	2.67547	0.00746256	0.0329442	1
Nde1	66.7126	-0.349219	0.138821	-2.51561	0.0118827	0.0457473	1
Ndel1	2052.68	0.623461	0.144913	4.30233	1.69012e-05	0.000367836	1
Ndfip1	1221.12	0.317021	0.127472	2.48698	0.0128831	0.0485771	1
Ndor1	225.217	-0.555703	0.115571	-4.80832	1.52206e-06	6.51652e-05	1
Ndrg1	3771.24	1.08091	0.231396	4.67126	2.99361e-06	0.00010583	1
Ndufa2	316.22	0.49782	0.155886	3.19349	0.00140566	0.00926265	1
Ndufa6	663.542	0.478053	0.156722	3.05033	0.00228593	0.0133218	1
Ndufb5	395.595	0.364755	0.144789	2.51922	0.0117616	0.0454774	1
Ndufb7	412.268	0.588934	0.135912	4.33319	1.46966e-05	0.000330734	1
Ndufs4	589.739	0.586287	0.137301	4.2701	1.95388e-05	0.000404947	1
Ndufs5	191	0.374573	0.135971	2.75481	0.00587271	0.0272679	1
Ndufs7	538.259	0.44312	0.112423	3.94153	8.09627e-05	0.00114974	1
Ndufs8	308.609	0.329409	0.129951	2.53488	0.0112487	0.0440599	1
Nebl	19.3225	-1.04957	0.316071	-3.32067	0.000898018	0.00665708	1
Nedd1	83.8061	-0.526463	0.12823	-4.10562	4.03235e-05	0.000693492	1
Nedd4	852.275	-0.62799	0.132331	-4.74559	2.07897e-06	8.09949e-05	1
Neil1	183.409	-0.679079	0.230859	-2.94153	0.003266	0.0174924	1
Nek10	36.3575	1.16428	0.333361	3.49257	0.000478405	0.00418385	1
Neu3	10.732	-0.76206	0.252933	-3.01289	0.0025877	0.0146275	1
Neurl4	201.671	-0.51468	0.168984	-3.04574	0.00232111	0.0134857	1
Nfat5	2117.73	0.318322	0.122194	2.60506	0.00918569	0.0380794	1
Nfatc2	40.4108	-1.44992	0.332884	-4.35563	1.32686e-05	0.000307599	1
Nfatc3	1102.14	-0.754282	0.144694	-5.21294	1.85875e-07	1.4963e-05	1
Nfe2l2	3439.66	0.652598	0.253224	2.57716	0.00996173	0.0405232	1
Nfic	32.7368	-0.886843	0.24831	-3.57151	0.000354926	0.00336374	1
Nfil3	1406.36	0.812342	0.248145	3.27366	0.00106164	0.00751814	1
Nfix	182.351	0.664383	0.2442	2.72065	0.00651528	0.0296438	1
Nfkb1	1573.43	-0.407831	0.118429	-3.44368	0.000573864	0.00476307	1
Nfkb2	977.684	-0.826177	0.277905	-2.97287	0.0029503	0.0161379	1
Nfrkb	652.892	-0.510091	0.157751	-3.23352	0.00122277	0.00837939	1
Nfs1	289.302	-0.403772	0.122841	-3.28695	0.00101277	0.00725666	1
Nfx1	353.082	-0.326991	0.0921181	-3.5497	0.000385674	0.00357709	1
Ngfr	19.0694	-1.96112	0.358334	-5.47289	4.42743e-08	6.09935e-06	1
Ngly1	610.077	0.259413	0.0752666	3.44659	0.000567711	0.00472374	1
Nhp2	420.803	0.390366	0.152821	2.55439	0.0106373	0.0423993	1
Nhp2l1	478.077	0.261299	0.104312	2.50497	0.012246	0.0467419	1
Ninj1	2507.1	0.495509	0.193456	2.56135	0.0104265	0.041803	1
Ninj2	1364.12	1.03241	0.263086	3.92423	8.70092e-05	0.00121622	1
Nip30	511.615	0.280625	0.0918503	3.05524	0.0022488	0.0131801	1
Nipa2	2230.84	0.70461	0.265553	2.65337	0.00796935	0.0345313	1
Nipal1	78.3298	-1.00159	0.225426	-4.44309	8.86741e-06	0.000228314	1
Nipal2	19.0952	-0.734423	0.252478	-2.90885	0.00362756	0.0189679	1
Nipsnap3b	137.94	0.606002	0.184326	3.28766	0.00101024	0.00724631	1
Nkain1	7.65198	-1.24492	0.346637	-3.59142	0.000328876	0.00318231	1
Nkiras2	262.682	0.354825	0.10697	3.31704	0.000909766	0.0067204	1
Nkrf	21.3932	-1.02733	0.218131	-4.70968	2.481e-06	9.26213e-05	1
Nle1	88.5568	-0.688608	0.172905	-3.98258	6.81703e-05	0.00102107	1
Nlgn3	10.6948	-0.891564	0.29157	-3.0578	0.00222968	0.0131026	0
Nlrc3-ps1	128.458	-1.23706	0.247223	-5.00383	5.62037e-07	3.22339e-05	1
Nlrp10	15.087	-0.729808	0.285492	-2.55631	0.0105788	0.0422614	1
Nlrp12	2601.92	0.933247	0.281334	3.31722	0.000909185	0.0067204	1
Nlrp1a	367.609	-0.571859	0.190241	-3.00597	0.00264739	0.0148705	1
Nlrp3	3226.66	0.831079	0.247032	3.36426	0.000767496	0.0059559	1
Nme7	103.385	0.366709	0.142329	2.57649	0.00998082	0.0405885	1
Nmnat3	286.096	0.950442	0.327651	2.90078	0.00372238	0.0193625	1
Nnt	270.428	-0.462196	0.159178	-2.90364	0.0036885	0.0192236	1
Noa1	47.9333	-0.622739	0.168301	-3.70015	0.000215472	0.00230005	1
Noc2l	317.369	-0.655324	0.154147	-4.2513	2.12537e-05	0.00042773	1
Noc3l	199.401	-0.479341	0.10782	-4.44574	8.75888e-06	0.00022643	1
Nol6	109.227	-0.873974	0.181366	-4.81883	1.444e-06	6.30596e-05	1
Nol8	118.037	-0.572795	0.157697	-3.63226	0.000280948	0.00280591	1
Nol8	118.037	-0.572795	0.157697	-3.63226	0.000280948	0.00280591	1
Nol9	243.329	-0.712679	0.145051	-4.9133	8.95542e-07	4.49892e-05	1
Nolc1	433.189	-0.491777	0.15632	-3.14597	0.00165537	0.0105037	1
Nomo1	260.687	-0.508584	0.116526	-4.36455	1.27382e-05	0.000301276	1
Nop10	713.075	0.423623	0.1268	3.34087	0.000835151	0.00632935	1
Nop14	206.876	-0.351237	0.138014	-2.54494	0.0109298	0.0432626	1
Nop2	243.728	-0.738758	0.140724	-5.24969	1.52355e-07	1.3135e-05	1
Nosip	547.666	0.440713	0.119372	3.69193	0.000222556	0.00235846	1
Nox1	23.2553	-1.11305	0.279217	-3.98633	6.71044e-05	0.00100868	1
Np4	19.4238	2.01958	0.706486	2.85863	0.00425477	0.021341	0
Npat	201.92	-0.486947	0.146579	-3.32208	0.000893505	0.00664066	1
Npc2	1997.01	0.875924	0.141703	6.18143	6.35237e-10	3.26488e-07	1
Npepl1	136.635	-0.668494	0.18957	-3.52637	0.000421297	0.00381246	1
Npl	51.3297	1.17045	0.272506	4.29516	1.74571e-05	0.000375879	1
Nppa	3.19699	4.73362	1.36551	3.46656	0.000527156	0.00447547	1
Npr1	247.777	0.726644	0.201356	3.60876	0.00030766	0.00301875	1
Npr2	12.2693	-1.22963	0.360256	-3.41322	0.000641999	0.00517745	0
Nptn	711.567	0.321497	0.12787	2.51426	0.0119284	0.0459098	1
Nqo1	1005.78	0.888618	0.310324	2.86352	0.00418967	0.021143	1
Nr1d1	25.8612	-1.07367	0.342726	-3.13274	0.00173183	0.0108302	1
Nr1d2	74.4453	-1.03316	0.198483	-5.20528	1.93703e-07	1.52262e-05	1
Nr2c2	106.183	-0.754793	0.240512	-3.13827	0.00169948	0.0106972	1
Nr3c1	130.983	-0.698644	0.235006	-2.97288	0.00295024	0.0161379	1
Nr4a1	498.159	-1.13105	0.351604	-3.21682	0.00129618	0.00873616	1
Nrarp	193.674	0.761609	0.20641	3.68979	0.000224437	0.00237502	1
Nrbp	952.37	0.310399	0.085389	3.63512	0.000277853	0.00278123	1
Nrg1	61.4674	0.634801	0.236792	2.68084	0.00734377	0.0325705	1
Nrg4	24.9268	1.82604	0.475241	3.84234	0.000121866	0.00152054	1
Nrp1	76.5053	-1.88271	0.32944	-5.71488	1.09782e-08	2.12612e-06	1
Nrxn2	3.54458	-1.62048	0.638829	-2.53664	0.0111922	0.043899	0
Nsd1	768.379	-0.74747	0.17891	-4.1779	2.94213e-05	0.00053857	1
Nsg1	18.1249	-1.04266	0.297484	-3.50494	0.000456713	0.00406599	1
Nsl1	20.4054	-0.595123	0.170883	-3.48264	0.000496489	0.00430537	1
Nsmaf	289.786	-0.320545	0.107254	-2.98865	0.00280215	0.0155116	1
Nsun2	562.602	-0.283025	0.0909184	-3.11296	0.00185221	0.0114066	1
Nsun5	78.9592	-0.551622	0.130631	-4.22274	2.41351e-05	0.000466066	1
Nt5c3	2392.95	0.567684	0.208882	2.71773	0.0065732	0.0298666	1
Ntan1	1111.73	0.38852	0.129815	2.99288	0.00276363	0.0153513	1
Ntng2	149.937	-0.656685	0.227169	-2.89073	0.00384347	0.0198226	1
Ntrk1	4.386	2.31935	0.818067	2.83516	0.00458034	0.0224284	0
Nubp1	418.603	-0.327401	0.12502	-2.61879	0.00882434	0.0370467	1
[truncated: 1,586 more rows]

## Sheet: AMPH hyper vs Control
S5 Table. List of Genes in the Three Treatment Groups that Significantly Differed from Control Group
2nd Sheet: Genes differentially expressed between AMPH hyper and Control at FDR-adj-p < 0.05
NCBI Gene Symbol	baseMean	log2FoldChange	lfcSE	stat	pvalue	padj	DAFS
A230050P20Rik	190.353	-0.846237	0.192274	-4.40122	1.07646e-05	0.000106394	1
A3galt2	70.8084	1.29606	0.493498	2.62627	0.00863261	0.0262618	1
A830010M20Rik	39.0256	-0.888915	0.227029	-3.91543	9.02443e-05	0.000633428	1
Aadat	12.627	3.32054	1.19626	2.77576	0.00550729	0.0181729	1
Aagab	124.488	-0.468459	0.0930247	-5.03585	4.75725e-07	8.09029e-06	1
Aamdc	38.1826	0.796927	0.248261	3.21003	0.00132719	0.00571707	1
Aars	1007.08	0.808202	0.176984	4.56652	4.95878e-06	5.60762e-05	1
Aars2	73.49	-0.628071	0.189276	-3.31828	0.000905746	0.00418589	1
Aasdhppt	427.295	0.558988	0.140235	3.98608	6.71744e-05	0.000492011	1
Abca1	78.6445	1.15652	0.27717	4.17261	3.01133e-05	0.000250811	1
Abca2	285.899	-1.24184	0.23843	-5.2084	1.90474e-07	3.68465e-06	1
Abca8a	14.4317	2.35965	0.691574	3.412	0.000644871	0.00315589	1
Abcb7	70.8657	-0.688697	0.165688	-4.15658	3.23045e-05	0.000265083	1
Abcb8	125.269	-0.418739	0.154771	-2.70554	0.00681937	0.0216436	1
Abcc1	242.713	-0.535137	0.188386	-2.84065	0.0045022	0.0155217	1
Abcc10	115.067	-0.77572	0.187823	-4.13007	3.62657e-05	0.000292484	1
Abcc2	12.3846	2.09118	0.82783	2.5261	0.0115336	0.0330521	1
Abcc5	786.686	0.541483	0.173474	3.12141	0.0017999	0.00732965	1
Abcd1	245.886	-0.473709	0.168811	-2.80615	0.0050137	0.0169501	1
Abcd2	9.47702	2.34979	0.604269	3.88865	0.000100804	0.000696086	1
Abcg2	108.56	1.15065	0.252814	4.55136	5.32993e-06	5.97285e-05	1
Abcg3l1	90.9095	-0.592678	0.177136	-3.34589	0.000820202	0.00385974	1
Abcg3l3	22.9056	-0.886616	0.228941	-3.87268	0.000107644	0.000734023	1
Abhd13	193.578	-0.23063	0.0886731	-2.60091	0.00929779	0.0278627	1
Abhd14b	28.2701	1.16416	0.435583	2.67265	0.00752537	0.0234773	1
Abhd2	237.965	0.412581	0.159813	2.58165	0.009833	0.0291679	1
Abhd3	8.92794	2.00204	0.446386	4.48499	7.29174e-06	7.65549e-05	0
Abhd8	28.3009	-0.880082	0.222259	-3.95972	7.50387e-05	0.000541183	1
Abl2	26.2708	-0.693619	0.266556	-2.60215	0.00926404	0.027797	1
Ablim1	55.3951	-0.973311	0.277466	-3.50786	0.000451725	0.00237587	1
Abr	716.967	-0.614483	0.190205	-3.23063	0.00123517	0.00539767	1
Acaa2	350.769	0.644535	0.193015	3.33929	0.000839926	0.00392829	1
Acaca	90.6307	-1.03569	0.222899	-4.64648	3.37647e-06	4.05712e-05	1
Acad11	138.487	0.624397	0.254349	2.45488	0.0140932	0.0388602	1
Acadsb	29.9201	-1.01123	0.381955	-2.64751	0.00810875	0.0249632	1
Acat3	215.245	-0.54828	0.203203	-2.69819	0.0069717	0.0220501	1
Acbd6	59.9331	-0.36673	0.143525	-2.55516	0.010614	0.0309501	1
Acbd7	1.46207	2.10643	0.648869	3.24631	0.00116913	0.00516844	0
Acd	263.919	-0.484463	0.148063	-3.272	0.00106789	0.00481593	1
Acly	825.675	-0.65085	0.130472	-4.98842	6.08749e-07	9.99052e-06	1
Acnat2	56.2785	1.48437	0.515886	2.87732	0.00401074	0.0140505	1
Acot11	10.0017	-1.09474	0.289595	-3.78023	0.000156682	0.00100093	1
Acot3	22.3961	-0.800023	0.287934	-2.7785	0.00546107	0.0180509	1
Acot7	2538.27	0.586833	0.177637	3.30355	0.000954688	0.00437086	1
Acox1	2493.97	1.16216	0.182893	6.35433	2.0933e-10	9.58002e-09	1
Acox2	12.6998	3.27891	1.36933	2.39453	0.0166417	0.044528	1
Acoxl	2.61687	3.18786	0.643718	4.95226	7.33551e-07	1.16063e-05	0
Acp2	149.029	0.596992	0.212522	2.80908	0.0049684	0.0168262	1
Acp5	709.409	-0.512245	0.215555	-2.3764	0.0174827	0.0463238	1
Acp6	81.9862	-0.507105	0.157046	-3.22903	0.0012421	0.00542248	1
Acpl2	117.544	-0.681577	0.1809	-3.7677	0.000164761	0.00103788	1
Acrbp	89.9654	0.559797	0.152082	3.68088	0.000232427	0.00136867	1
Acsl3	74.6813	-0.597763	0.204688	-2.92036	0.00349631	0.0126078	1
Acsl4	1130.49	1.13087	0.298918	3.7832	0.000154823	0.000992235	1
Acsl5	1363.54	0.276743	0.116885	2.36765	0.0179014	0.0472131	1
Acss1	444.145	-1.08251	0.207261	-5.22293	1.76113e-07	3.4361e-06	1
Acss2	326.19	0.498396	0.162362	3.06966	0.00214302	0.00846655	1
Acss3	1.74117	2.96743	1.17119	2.53369	0.0112868	0.0325211	0
Acta1	5.60572	2.67056	0.706478	3.7801	0.000156767	0.00100093	0
Actg1	45678.2	0.801515	0.174237	4.60014	4.22209e-06	4.87974e-05	1
Actg2	1.00711	2.43216	0.813636	2.98925	0.00279665	0.0104926	0
Actr6	392.361	1.16488	0.266374	4.37307	1.22509e-05	0.000118411	1
Actr8	308.656	0.359411	0.0946327	3.79796	0.000145892	0.000942083	1
Acvr1	15.8242	1.12289	0.326905	3.43491	0.000592748	0.00294817	1
Acvrl1	43.6841	1.1428	0.259142	4.40993	1.03406e-05	0.000102922	1
Acy3	12.2706	0.964658	0.324036	2.97701	0.00291073	0.0108273	0
Ada	140.601	-0.656493	0.187721	-3.49718	0.000470202	0.00245506	1
Adam10	850.657	-0.375108	0.125023	-3.00031	0.00269707	0.0102089	1
Adam15	357.912	0.994099	0.236333	4.20635	2.59527e-05	0.000221256	1
Adam4	6.32958	-1.27409	0.306848	-4.15218	3.29327e-05	0.000269589	0
Adam9	836.394	1.61236	0.216139	7.45983	8.66357e-14	1.13609e-11	1
Adamts1	11.1878	2.40352	0.61251	3.92406	8.707e-05	0.000614946	1
Adamts10	122.438	-0.890089	0.266083	-3.34516	0.000822365	0.00386339	1
Adamts14	48.9065	-1.42607	0.335027	-4.25659	2.07572e-05	0.000184903	1
Adamts2	7.1137	1.66549	0.447002	3.72592	0.000194607	0.00118499	0
Adamts3	68.1461	1.05517	0.395397	2.66863	0.00761605	0.0237303	1
Adamts4	1.49025	4.43566	0.987596	4.49137	7.07648e-06	7.48405e-05	0
Adamts6	4.93123	-1.33188	0.466476	-2.85519	0.00430106	0.0149409	0
Adamts9	6.53261	2.98196	0.663441	4.49468	6.96733e-06	7.39459e-05	0
Adar	1704.3	-0.474653	0.143798	-3.30083	0.000963985	0.0044043	1
Adat2	43.3756	-0.776553	0.261657	-2.96782	0.00299916	0.0110967	1
Adck1	30.5335	-0.696511	0.170808	-4.07774	4.5475e-05	0.00035198	1
Adck2	71.6784	-0.564398	0.16616	-3.39672	0.000681976	0.00330871	1
Adck3	74.1418	-0.694522	0.247672	-2.8042	0.00504409	0.017036	1
Adck5	903.184	0.518914	0.211492	2.45359	0.0141438	0.0389683	1
Adcy3	70.0021	-1.81279	0.302177	-5.99911	1.98396e-09	7.19609e-08	1
Adcy4	294.387	0.956496	0.219969	4.34833	1.3718e-05	0.000130101	1
Adcy6	141.98	-1.04562	0.22038	-4.7446	2.08915e-06	2.71868e-05	1
Adcy7	631.377	-0.517962	0.152501	-3.39646	0.000682646	0.00331078	1
Add1	2856.66	-0.632982	0.121786	-5.19751	2.01978e-07	3.85795e-06	1
Add3	2895.4	-0.561749	0.121261	-4.63254	3.612e-06	4.29098e-05	1
Adh1c	52.5699	3.12967	0.959605	3.26141	0.00110858	0.00496025	1
Adh4	2.43026	3.68279	1.54795	2.37914	0.0173532	0.0460622	0
Adhfe1	10.6937	2.64514	0.758101	3.48917	0.000484522	0.00251197	0
Adipor1	40587.4	-0.593901	0.214275	-2.77168	0.00557683	0.0183319	1
Adora2b	14.4006	0.833667	0.299557	2.783	0.00538584	0.0178846	1
Adora3	9.44808	2.00402	0.475057	4.21847	2.45962e-05	0.000211904	1
Adpgk	595.63	-0.714187	0.145352	-4.91351	8.94595e-07	1.3573e-05	1
Adprh	375.259	0.330049	0.10432	3.16382	0.00155714	0.00649229	1
Adprm	870.744	0.68361	0.231212	2.95663	0.00311017	0.0114515	1
Adra2a	1.49841	-2.79696	0.750261	-3.72798	0.000193023	0.0011773	0
Adrb1	1.51944	-1.98612	0.751506	-2.64285	0.00822109	0.0252533	0
Adtrp	25.7859	2.54103	0.733725	3.4632	0.0005338	0.00271135	1
Aebp2	66.906	-0.670586	0.16195	-4.1407	3.46247e-05	0.000280744	1
Afap1l1	13.0413	1.12557	0.310408	3.62611	0.000287724	0.00163622	1
Aff3	77.4576	-1.59247	0.298611	-5.33293	9.66396e-08	2.07882e-06	1
Afg3l1	161.418	0.435619	0.155619	2.79927	0.00512177	0.0172092	1
Afm	67.4453	3.46993	1.31132	2.64612	0.00814202	0.02506	1
Aftph	1692.55	0.315054	0.0844744	3.72958	0.000191796	0.00117088	1
Agap1	402.243	-0.534572	0.181133	-2.95127	0.00316466	0.0116177	1
Agap2	613.206	-0.584666	0.1534	-3.81139	0.00013819	0.000900018	1
Agbl3	12.5483	-1.02413	0.269599	-3.79873	0.000145441	0.00094006	1
Agbl5	21.6405	-1.07007	0.251608	-4.25292	2.10998e-05	0.000187343	1
Agfg1	1646.28	0.671808	0.200415	3.35208	0.000802065	0.00379548	1
Agl	262.559	-0.517305	0.112249	-4.60853	4.05524e-06	4.71888e-05	1
Agmat	15.0827	2.61133	0.479562	5.44524	5.17367e-08	1.2271e-06	1
Agmo	19.5608	3.79736	1.26833	2.994	0.00275348	0.0103792	1
Agpat3	149.645	-1.22168	0.185152	-6.59828	4.15942e-11	2.32484e-09	1
Agpat4	335.839	0.647936	0.15973	4.05645	4.98232e-05	0.000381735	1
Agpat5	494.894	0.800803	0.227513	3.51981	0.000431849	0.00228987	1
Agpat6	286.368	-0.292487	0.112747	-2.59419	0.00948134	0.0283037	1
Agpat9	724.585	0.973612	0.275094	3.53921	0.000401334	0.00216596	1
Agps	68.4937	-0.52993	0.191136	-2.77253	0.00556232	0.0183045	1
Agrp	153.053	0.714146	0.2922	2.44403	0.0145242	0.0397994	1
Agt	33.8134	3.25458	1.05355	3.08915	0.00200732	0.00800227	1
Agt4a	126.295	0.419553	0.139005	3.01827	0.00254224	0.00972831	1
Agtrap	122.57	-0.612113	0.191904	-3.18968	0.00142431	0.00604378	1
Ahctf1	917.28	-0.249633	0.0957843	-2.6062	0.00915538	0.0275328	1
Ahcyl2	206.128	-0.412591	0.131824	-3.12987	0.00174884	0.00714522	1
Ahnak	2267.38	0.566973	0.207741	2.72924	0.00634814	0.0203708	1
Ahr	124.422	1.10441	0.212169	5.20534	1.93639e-07	3.73529e-06	1
Ahsa1	1649.21	0.988394	0.174021	5.67975	1.34894e-08	3.83859e-07	1
Ahsa2	498.393	1.35451	0.253046	5.3528	8.66039e-08	1.88977e-06	1
Ahsg	502.372	3.44123	1.14199	3.01338	0.00258358	0.00986211	1
Aifm1	200.516	-0.283158	0.114241	-2.4786	0.0131898	0.0368687	1
Aig1	220.645	1.06427	0.203424	5.23181	1.67856e-07	3.32253e-06	1
Aim1l	14.6263	-1.194	0.391957	-3.04626	0.00231708	0.00902609	1
Aim2	183.557	-0.395934	0.15027	-2.63482	0.00841818	0.0257357	1
Ak1	7.50444	1.63337	0.379797	4.30063	1.70311e-05	0.000156516	0
Ak3	123.587	-0.646857	0.132673	-4.87558	1.08491e-06	1.57592e-05	1
Ak4	87.6811	2.04158	0.257671	7.92321	2.31458e-15	4.15346e-13	1
Ak7	3.68811	1.57933	0.446042	3.54078	0.000398952	0.00215567	0
Akap1	27.835	-1.11248	0.287311	-3.87206	0.000107921	0.000734814	1
Akap11	195.208	-0.807015	0.126386	-6.38534	1.71019e-10	7.93317e-09	1
Akap17a	565.445	0.670031	0.196959	3.40188	0.000669239	0.00325619	1
Akap17b	68.3092	-0.812301	0.271331	-2.99376	0.00275559	0.0103843	1
Akap8	1236.61	-0.418365	0.115392	-3.62561	0.000288285	0.00163791	1
Akap9	351.97	-0.475858	0.138505	-3.43569	0.000591052	0.00294186	1
Akirin2	971.442	0.53031	0.125383	4.22953	2.34184e-05	0.000204207	1
Akna	2451.54	-0.552666	0.196026	-2.81936	0.00481202	0.0163902	1
Akr1a1	2350.85	0.766457	0.11465	6.68517	2.30652e-11	1.44599e-09	1
Akr1b1	542.091	-0.370496	0.140991	-2.6278	0.00859394	0.0261792	1
Akr1b8	1115.92	5.68937	0.353225	16.1069	2.28188e-58	1.55601e-54	1
Akr1c1	4.55175	5.83184	1.49808	3.89286	9.90674e-05	0.000684785	0
Akr1c12	4.35362	4.2994	1.15995	3.70653	0.000210118	0.00126965	0
Akr1c13	50.8446	3.82997	1.11242	3.44293	0.000575451	0.00288212	1
Akr1c14	114.349	1.75975	0.427561	4.11579	3.85848e-05	0.000307911	1
Akr1c2	8.94623	6.83985	1.42737	4.79192	1.65193e-06	2.25742e-05	0
Akr1c3	0.888144	3.01616	1.27682	2.36224	0.0181647	0.0476862	0
Akr1cl	21.0403	2.98017	0.44884	6.63971	3.14307e-11	1.89272e-09	1
Akr1d1	22.2369	3.3595	1.29116	2.60194	0.0092699	0.027797	1
Akr1e2	20.5045	1.25125	0.39757	3.14723	0.00164825	0.00681796	1
Akt2	1941.93	-0.521265	0.169443	-3.07635	0.00209552	0.00830535	1
Alas1	543.682	1.46651	0.406037	3.61176	0.000304123	0.00171319	1
Alb	8566.11	5.10749	1.08129	4.72353	2.31788e-06	2.99066e-05	1
Alcam	172.337	0.771182	0.209439	3.68214	0.000231284	0.00136489	1
Aldh18a1	142.496	-0.541366	0.154751	-3.49829	0.000468244	0.00244671	1
Aldh1l2	3.82812	4.58441	1.25583	3.6505	0.000261728	0.00151247	0
Aldh2	2004.45	0.497854	0.149897	3.32131	0.00089597	0.00414915	1
Aldh7a1	60.7193	2.19729	0.33237	6.61097	3.81816e-11	2.1879e-09	1
Aldh8a1	9.41557	3.03092	0.845773	3.58361	0.000338884	0.00187692	1
Aldoa	12085.3	1.1757	0.171174	6.86844	6.49091e-12	5.01379e-10	1
Aldob	158.686	3.50451	1.03115	3.39864	0.000677207	0.00329025	1
Aldoc	51.768	0.698296	0.236257	2.95566	0.00312001	0.0114816	1
Alg10	142.819	-0.472555	0.185534	-2.547	0.0108654	0.0315686	1
Alg14	208.046	0.374624	0.115748	3.23655	0.00120983	0.00530537	1
Alg2	142.808	-0.336753	0.105528	-3.19112	0.00141721	0.00602677	1
Alkbh2	19.4456	-0.644951	0.22448	-2.87309	0.00406482	0.0142217	1
Alkbh5	227.7	0.836109	0.123799	6.75375	1.44068e-11	9.82402e-10	1
Alkbh8	22.9973	-0.90397	0.240485	-3.75894	0.000170631	0.00106649	1
Alms1	165.276	-0.848761	0.180085	-4.71312	2.43952e-06	3.11644e-05	1
Alox12e	7.71527	-1.81872	0.443381	-4.10193	4.09713e-05	0.000323361	1
Alpk1	199.096	-1.30351	0.33057	-3.94323	8.03926e-05	0.000574029	1
Als2cr12	3.07561	-1.24235	0.481258	-2.58147	0.00983814	0.0291679	0
Als2cr8	35.8373	-0.910348	0.186602	-4.87855	1.06869e-06	1.56214e-05	1
Ambp	244.183	3.41231	1.20696	2.82719	0.00469579	0.0160344	1
Amdhd2	166.055	0.8258	0.238965	3.45573	0.000548801	0.00277206	1
Amfr	3634.36	-0.763024	0.20101	-3.79595	0.000147078	0.000948389	1
Amh	4.22445	0.776931	0.331576	2.34315	0.0191218	0.0497614	0
Amhr2	12.5798	-0.620096	0.261074	-2.37518	0.0175405	0.04645	1
Amigo1	182.68	-1.11997	0.22686	-4.93686	7.93894e-07	1.23597e-05	1
Amigo2	21.2533	0.897294	0.25568	3.50944	0.000449044	0.00236268	1
Amotl2	36.9073	-1.0114	0.26966	-3.75066	0.000176371	0.00109583	1
Amt	36.0793	-0.627849	0.223164	-2.81339	0.00490217	0.0166391	1
Amy1a	32.7666	3.51491	1.12806	3.11588	0.00183394	0.00744384	1
Anapc1	264.96	-0.578809	0.156794	-3.69152	0.000222921	0.00132946	1
Ang	58.8629	2.41461	0.679043	3.5559	0.000376682	0.00204996	1
Angel1	37.7707	-0.742281	0.211021	-3.51757	0.000435514	0.00230393	1
Angel2	485.884	-0.269682	0.0781115	-3.45252	0.00055537	0.00280005	1
Angpt2	4.06125	2.06975	0.525895	3.93567	8.29654e-05	0.00058962	0
Angptl3	28.9303	6.7267	1.35393	4.96827	6.75513e-07	1.08897e-05	1
Angptl4	50.462	2.17747	0.292488	7.44464	9.72112e-14	1.23903e-11	1
Ank2	3.04069	-2.14821	0.596369	-3.60215	0.000315598	0.00176833	0
Ankfy1	176.633	-0.716269	0.203191	-3.52511	0.000423312	0.00225866	1
Ankh	433.888	-0.596736	0.172221	-3.46494	0.000530351	0.00269684	1
Ankib1	352.472	-0.40586	0.100189	-4.05094	5.10113e-05	0.000389962	1
Ankmy2	235.405	-0.264127	0.111441	-2.37009	0.0177836	0.0469752	1
Ankrd1	18.2067	2.64182	0.735291	3.59289	0.000327029	0.00182116	1
Ankrd17	685.088	-0.480038	0.105493	-4.5504	5.35431e-06	5.99033e-05	1
Ankrd2	2.24598	2.09727	0.692425	3.02888	0.00245466	0.00947541	0
Ankrd27	116.298	-0.386382	0.134279	-2.87747	0.0040088	0.014049	1
Ankrd28	100.869	-0.487178	0.14131	-3.44758	0.000565636	0.0028434	1
Ankrd32	86.3179	-0.466459	0.149455	-3.12108	0.0018019	0.00733345	1
Ankrd33b	107.683	0.588154	0.228844	2.57011	0.0101667	0.0299145	1
Ankrd37	37.8606	1.55894	0.233854	6.66628	2.62369e-11	1.62645e-09	1
Ankrd44	1874.38	-0.640092	0.13519	-4.73478	2.19295e-06	2.84021e-05	1
Ankrd45	6.13667	-1.42569	0.353719	-4.03058	5.56398e-05	0.000420941	0
Ankrd50	55.6517	-1.00718	0.190679	-5.28208	1.27726e-07	2.65133e-06	1
Ankrd52	119.26	-1.01881	0.234969	-4.33595	1.45134e-05	0.000136789	1
Anks3	94.715	-0.56952	0.240905	-2.36408	0.0180749	0.0475145	1
Anks6	3.7663	-1.07895	0.446412	-2.41695	0.0156513	0.0423938	0
Ano1	7.44931	1.69021	0.562807	3.00318	0.0026717	0.0101354	0
Ano8	69.4974	-0.629978	0.219503	-2.87001	0.00410454	0.0143386	1
Ano9	11.2132	-0.814224	0.326888	-2.49083	0.0127445	0.0358295	1
Anp32a	1723.87	0.429728	0.143817	2.98802	0.00280793	0.0105274	1
Anxa2	16516.3	0.739193	0.220269	3.35587	0.000791153	0.00375035	1
Anxa4	1049.83	1.99445	0.240049	8.30851	9.69133e-17	2.00258e-14	1
Anxa5	705.879	1.17167	0.236586	4.95241	7.33008e-07	1.16063e-05	1
Ap1ar	539.405	0.507481	0.19597	2.58958	0.00960927	0.02862	1
Ap1b1	461.418	0.355385	0.132939	2.6733	0.00751085	0.0234454	1
Ap1g2	238.145	-0.530179	0.194933	-2.7198	0.00653206	0.0208677	1
Ap1s3	110.055	-0.879856	0.195919	-4.49092	7.09174e-06	7.48851e-05	1
Ap2s1	1017.68	0.577899	0.157141	3.67758	0.000235455	0.00138113	1
Ap3b1	685.442	0.550937	0.146575	3.75873	0.000170776	0.0010669	1
Ap4b1	586.168	-0.293949	0.109376	-2.68752	0.0071985	0.0226411	1
Ap5m1	205.708	-0.490416	0.119958	-4.08824	4.3465e-05	0.000339116	1
Apaf1	212.519	-0.684019	0.153617	-4.45277	8.47712e-06	8.6991e-05	1
Apbb1	22.9477	-0.646692	0.245198	-2.63742	0.00835385	0.0255849	1
Apbb2	181.271	-0.819325	0.152481	-5.37331	7.73042e-08	1.71148e-06	1
Apbb3	249.42	-0.472791	0.142927	-3.30791	0.000939948	0.00431762	1
Apc	294.382	-0.598239	0.184927	-3.23499	0.00121646	0.00532589	1
Apcs	71.7345	5.26432	1.35482	3.88562	0.00010207	0.000703047	1
Aph1b	1517.95	0.594693	0.167401	3.55251	0.000381573	0.00207244	1
Api5	2563.5	0.450296	0.124205	3.62543	0.000288478	0.00163791	1
Apmap	106.179	-0.335639	0.135775	-2.47201	0.0134355	0.0374022	1
Apoa1	140.578	3.2679	0.729227	4.48132	7.41842e-06	7.74696e-05	1
Apoa2	76.7761	3.74517	0.976668	3.83464	0.00012575	0.000836982	1
Apoa5	25.5552	3.72594	1.14765	3.24659	0.00116796	0.00516493	1
Apob	125.758	3.52043	1.33155	2.64387	0.00819652	0.0251993	1
Apobec1	407.475	0.681629	0.248622	2.74163	0.00611359	0.0197576	1
Apobec3b	120.898	-0.516972	0.159363	-3.244	0.00117865	0.00520042	1
Apoc1	241.163	3.70788	0.927134	3.99929	6.35317e-05	0.000471406	1
Apoc2	70.0747	3.54683	1.14728	3.09151	0.00199142	0.00796216	1
Apoc3	127.641	3.73827	0.999013	3.74196	0.000182589	0.00112372	1
Apoc4	17.6363	6.6609	1.26994	5.24504	1.56251e-07	3.12456e-06	1
Apoe	963.058	3.13251	0.686175	4.56518	4.99065e-06	5.63898e-05	1
Apoh	346.903	3.29996	1.20445	2.73981	0.0061474	0.0198434	1
Apol3	635.545	-0.454005	0.147742	-3.07295	0.00211952	0.00839072	1
Apold1	32.0399	1.05076	0.288457	3.64269	0.000269799	0.00155254	1
Apom	46.3419	1.16941	0.412612	2.83416	0.00459468	0.0157641	1
Apon	10.9199	3.64295	1.31631	2.76754	0.00564809	0.0185369	1
Appl1	268.494	-0.303224	0.107211	-2.8283	0.00467954	0.0159989	1
Aprt	2010.54	0.529419	0.106166	4.9867	6.142e-07	1.00642e-05	1
Aqp1	28330.2	0.84011	0.233115	3.60385	0.000313541	0.00175897	1
Aqp12a	10.3303	1.47142	0.45452	3.2373	0.00120667	0.0052966	1
Aqp3	26.6459	1.16285	0.377942	3.0768	0.00209233	0.0082951	1
Ar	3.93548	-1.98011	0.438253	-4.51819	6.23692e-06	6.72404e-05	0
Araf	416.839	-0.484411	0.130712	-3.70595	0.000210603	0.00127089	1
Arap3	989.729	0.524855	0.220613	2.37907	0.0173564	0.0460622	1
Arcn1	1874.21	0.318904	0.0965291	3.30371	0.00095415	0.00437086	1
Areg	0.680661	3.2503	1.31181	2.47773	0.0132221	0.0369437	0
Arf4	1745.73	0.508647	0.117751	4.3197	1.56245e-05	0.000145254	1
Arf6	1226.76	0.263127	0.100875	2.60845	0.00909537	0.0274006	1
Arfgap2	886.608	0.368799	0.126163	2.92318	0.00346471	0.0125203	1
Arfip1	137.875	0.342262	0.116824	2.92972	0.00339268	0.0123024	1
Arg1	55.3265	3.92975	0.791243	4.96656	6.81526e-07	1.09478e-05	1
Arglu1	965.575	-0.250552	0.103746	-2.41505	0.0157332	0.0425901	1
Arhgap10	219.604	0.734512	0.233218	3.14946	0.00163573	0.00677235	1
Arhgap11a	151.587	0.943438	0.150995	6.24813	4.1539e-10	1.78833e-08	1
Arhgap12	198.193	-0.573042	0.167324	-3.42474	0.000615384	0.00303311	1
Arhgap15	1118.53	-0.518466	0.133943	-3.87081	0.000108476	0.00073822	1
Arhgap18	909.924	0.881976	0.198189	4.45017	8.58018e-06	8.77794e-05	1
Arhgap21	196.515	0.590435	0.190814	3.0943	0.00197279	0.00789697	1
Arhgap22	65.894	1.80625	0.274366	6.58336	4.59947e-11	2.53425e-09	1
Arhgap23	147.185	0.716973	0.198367	3.61438	0.000301064	0.00169947	1
Arhgap24	226.866	-0.65534	0.193516	-3.38649	0.000707921	0.00341033	1
Arhgap25	3647.75	0.619297	0.13934	4.44451	8.80937e-06	8.95247e-05	1
Arhgap27	391.24	-0.870033	0.176769	-4.92186	8.57253e-07	1.31177e-05	1
Arhgap28	283.69	1.05625	0.309319	3.41476	0.000638375	0.00313397	1
Arhgap6	185.976	1.0881	0.259554	4.1922	2.76261e-05	0.000232428	1
Arhgdia	5031.21	0.276925	0.0957657	2.89169	0.00383179	0.0135696	1
Arhgef10l	263.269	1.69907	0.301725	5.63118	1.78978e-08	4.87207e-07	1
Arhgef15	4.92835	1.51909	0.433903	3.50098	0.000463554	0.00242778	0
Arhgef18	1448.88	-0.626615	0.178093	-3.51848	0.000434027	0.00229785	1
Arhgef26	3.33635	1.5069	0.624938	2.41128	0.0158965	0.04293	0
Arhgef3	2804.79	-0.280784	0.119396	-2.3517	0.0186877	0.0488243	1
Arhgef4	13.9432	-1.56187	0.333674	-4.68082	2.85732e-06	3.52334e-05	1
Arhgef6	296.69	-0.745555	0.145105	-5.13805	2.77603e-07	5.06142e-06	1
Arid2	255.737	-0.679522	0.179436	-3.78698	0.000152487	0.000978185	1
Arid3b	293.031	-0.554664	0.107821	-5.14431	2.68509e-07	4.90875e-06	1
Arid3c	1.6433	-3.59007	0.769663	-4.66447	3.09417e-06	3.76098e-05	0
Arid4b	878.402	-0.3501	0.115878	-3.02129	0.00251702	0.00965058	1
Arih1	3225.53	0.989795	0.214744	4.6092	4.0423e-06	4.71514e-05	1
Arl1	448.622	0.424452	0.118628	3.57802	0.00034621	0.0019085	1
Arl10	32.6828	-0.727719	0.196682	-3.69998	0.000215614	0.00129245	1
Arl11	639.151	1.47435	0.269256	5.47565	4.35907e-08	1.06349e-06	1
Arl13b	58.4248	-0.52087	0.164104	-3.17402	0.00150346	0.00630704	1
Arl15	23.2398	-0.842173	0.286006	-2.94459	0.00323378	0.01183	1
Arl2	945.492	0.590748	0.240903	2.45222	0.0141977	0.0390932	1
Arl2bp	877.521	-0.636327	0.152045	-4.18513	2.85008e-05	0.000238755	1
Arl3	197.309	0.390159	0.137755	2.83225	0.0046221	0.0158382	1
Arl5b	201.042	0.996648	0.203001	4.90958	9.12711e-07	1.37999e-05	1
Arl6	9.84467	-0.787866	0.263674	-2.98803	0.00280784	0.0105274	1
Arl8b	1216.03	0.488976	0.129169	3.78556	0.00015336	0.00098332	1
Armc2	8.89466	-1.13865	0.41219	-2.76243	0.00573732	0.0187729	1
Armc5	289.331	-0.412272	0.128958	-3.19695	0.0013889	0.00592115	1
Armc8	427.204	-0.225127	0.0943931	-2.38499	0.0170795	0.0454854	1
Armcx1	7.43781	2.12093	0.402364	5.27117	1.35558e-07	2.78007e-06	0
Armcx3	79.8639	1.18836	0.173437	6.85182	7.29164e-12	5.46392e-10	1
Armcx5	60.8544	-0.660498	0.170519	-3.87347	0.000107298	0.000732399	1
Armcx6	30.9394	1.04726	0.28946	3.61799	0.000296894	0.00167969	1
Arpc3	5664.88	0.718226	0.177369	4.04932	5.13657e-05	0.000392012	1
Arpc4	2580.83	0.322819	0.132275	2.44052	0.0146661	0.0401426	1
Arpp21	193.571	-1.11821	0.255156	-4.38246	1.17345e-05	0.000114548	1
Arrb1	97.4125	-0.506827	0.20768	-2.44042	0.0146701	0.0401426	1
Arrdc4	11.7418	1.38547	0.367035	3.77477	0.000160157	0.00101687	1
Arsg	20.8413	-1.25795	0.224124	-5.61276	1.99129e-08	5.33294e-07	1
Arsi	9.03476	-1.56077	0.510753	-3.05582	0.00224449	0.00879608	1
Arsk	58.1991	-0.438434	0.156187	-2.80712	0.00499867	0.0169119	1
Art2	286.409	-1.09351	0.284797	-3.83962	0.000123224	0.000822981	1
Art3	7.49082	1.89696	0.673381	2.81707	0.00484635	0.0164926	0
Art4	544.887	-1.01866	0.224481	-4.53785	5.68314e-06	6.29623e-05	1
Arv1	54.5193	-0.469116	0.155823	-3.01057	0.00260755	0.00994458	1
Arvcf	19.6251	-0.575487	0.212342	-2.71018	0.00672457	0.0213925	1
Asb13	133.398	-0.754071	0.169553	-4.44741	8.69123e-06	8.8522e-05	1
Asb7	36.1518	-0.551561	0.190155	-2.90059	0.00372464	0.0132732	1
Ascc3	315.358	-0.670723	0.119925	-5.59285	2.23367e-08	5.93817e-07	1
Asgr1	27.5026	5.14499	1.14454	4.49526	6.94845e-06	7.38029e-05	1
Asgr2	18.1229	2.21417	0.796592	2.77956	0.00544325	0.0180308	1
Ash1l	643.209	-0.314699	0.123605	-2.546	0.0108964	0.0316249	1
Asl	1163.66	1.02466	0.187205	5.47348	4.41293e-08	1.06898e-06	1
Asmtl	540.885	0.814816	0.169979	4.79362	1.63799e-06	2.24286e-05	1
Asnsd1	264.895	0.335388	0.106672	3.1441	0.00166599	0.00687465	1
Aspdh	2.70063	4.00495	1.20379	3.32696	0.000877999	0.00407978	0
Asrgl1	94.9467	1.36982	0.223665	6.12442	9.10125e-10	3.58736e-08	1
Ass1	264.352	2.00348	0.44175	4.53533	5.75144e-06	6.33587e-05	1
Asun	332.859	-0.244359	0.0918031	-2.66177	0.00777301	0.0241147	1
Atad1	542.095	-0.480986	0.10494	-4.58343	4.57409e-06	5.22457e-05	1
Atcay	3.21549	-2.38485	0.491763	-4.84959	1.2372e-06	1.75577e-05	0
Ate1	513.757	-0.312408	0.085392	-3.65852	0.000253681	0.00147096	1
Atf1	511.144	-0.225077	0.0885372	-2.54217	0.0110167	0.0319128	1
Atf3	346.729	2.46143	0.405622	6.06827	1.29292e-09	4.89801e-08	1
Atf4	4198.08	0.742396	0.164079	4.52462	6.05041e-06	6.5763e-05	1
Atf7	83.6434	-0.873024	0.213589	-4.08739	4.36247e-05	0.000339392	1
Atg13	627.771	-0.217178	0.0774497	-2.80412	0.00504546	0.0170364	1
Atg2a	2017.77	0.413372	0.159126	2.59776	0.00938345	0.0280824	1
Atg3	2287.04	0.426873	0.147613	2.89185	0.00382979	0.0135696	1
Atg5	264.371	0.277256	0.109311	2.53639	0.0112002	0.032315	1
Atic	1576.97	0.874791	0.154464	5.66339	1.48413e-08	4.14839e-07	1
Atm	506.415	-0.894253	0.251278	-3.55882	0.00037253	0.0020306	1
Atmin	282.445	0.593105	0.182124	3.25659	0.00112759	0.00502881	1
Atp11a	767.518	0.792889	0.22841	3.47134	0.000517873	0.00264715	1
Atp11b	1391.91	-0.446595	0.132498	-3.37059	0.000750075	0.0035755	1
Atp11c	139.076	-0.475591	0.158838	-2.99419	0.00275176	0.0103756	1
Atp2a1	15.302	-1.10186	0.251676	-4.37809	1.19724e-05	0.000116379	1
Atp2a2	1051.02	0.471624	0.143016	3.29769	0.000974827	0.00444638	1
Atp2b1	516.944	0.512921	0.13596	3.77259	0.000161561	0.00102387	1
Atp2b4	54.6535	-0.987092	0.314459	-3.13901	0.00169517	0.00697399	1
Atp2c1	1572.58	0.569598	0.160791	3.54248	0.000396386	0.00214435	1
Atp5a1	2863.62	0.252076	0.0888079	2.83844	0.00453349	0.0156131	1
Atp5c1	1065.85	0.390272	0.124569	3.13299	0.00173037	0.00709357	1
Atp5d	852.304	0.598869	0.121985	4.90936	9.13743e-07	1.38003e-05	1
Atp5e	1450.49	0.611981	0.132044	4.63466	3.57526e-06	4.25475e-05	1
Atp5g1	320.451	0.508954	0.143963	3.53531	0.000407297	0.00219074	1
Atp5g2	1709.21	0.45428	0.120734	3.76266	0.000168113	0.00105413	1
Atp5i	1411.27	0.52479	0.223352	2.34961	0.0187933	0.0490433	1
Atp5j2	4568.08	0.672882	0.240202	2.80132	0.00508937	0.0171507	1
Atp5o	1859.17	0.619055	0.19354	3.19858	0.00138105	0.00589877	1
Atp6ap2	2122.75	0.786802	0.174402	4.51143	6.43928e-06	6.90944e-05	1
Atp6v0a2	136.887	-0.544879	0.143198	-3.80507	0.000141764	0.00092022	1
Atp6v0b	781.361	0.82529	0.15815	5.2184	1.80477e-07	3.49623e-06	1
Atp6v0c	10482.6	0.814284	0.167633	4.85754	1.18856e-06	1.70027e-05	1
Atp6v1a	1017.08	0.573026	0.144346	3.9698	7.19328e-05	0.000521819	1
Atp6v1b2	4538.35	0.817822	0.185575	4.40697	1.04825e-05	0.000103972	1
Atp6v1c1	1376.93	0.445317	0.149414	2.98043	0.00287844	0.0107345	1
Atp6v1d	871.997	0.48369	0.152839	3.1647	0.00155245	0.00647856	1
Atp6v1g1	8665.07	0.981063	0.23256	4.21854	2.45884e-05	0.000211904	1
Atp8b2	96.6775	-1.28711	0.247602	-5.19829	2.01127e-07	3.85356e-06	1
Atp8b4	444.574	0.845809	0.220763	3.8313	0.000127468	0.000842329	1
Atp9b	225.06	-0.359306	0.110207	-3.2603	0.00111295	0.00497652	1
Atpaf1	95.1427	-0.61046	0.110822	-5.50846	3.61994e-08	8.99458e-07	1
Atpbd4	44.7636	-0.660069	0.213194	-3.09609	0.0019609	0.00785585	1
Atr	134.645	-0.799244	0.163054	-4.90173	9.49977e-07	1.41904e-05	1
Atrip	97.406	-0.591219	0.147219	-4.01592	5.92139e-05	0.000443714	1
Atrnl1	103.669	-0.603959	0.242369	-2.4919	0.0127061	0.0357438	1
Atrx	366.413	-0.638638	0.190778	-3.34754	0.000815311	0.00384083	1
Atxn10	325.943	-0.318392	0.115801	-2.74947	0.00596922	0.0193968	1
Atxn2	101.393	-0.427359	0.148012	-2.88734	0.00388519	0.0136986	1
Atxn3	231.906	-0.523378	0.128924	-4.0596	4.91574e-05	0.000377058	1
Atxn7	61.9176	-1.01853	0.21755	-4.68185	2.843e-06	3.517e-05	1
Atxn7l2	94.6554	-0.700463	0.175668	-3.98743	6.6793e-05	0.000489744	1
Atxn7l3	241.954	-0.432626	0.135917	-3.18302	0.00145749	0.00615205	1
Atxn7l3b	18.685	-0.43667	0.173387	-2.51847	0.0117866	0.0336673	1
Atxn7l4	192.947	-0.539273	0.153936	-3.50322	0.000459674	0.00240931	1
Auh	877.252	0.502282	0.16945	2.9642	0.00303474	0.0112101	1
Aurka	391.928	0.419137	0.17329	2.4187	0.015576	0.0422065	1
Aurkaip1	677.556	0.405025	0.118645	3.41376	0.000640733	0.00313989	1
Aurkc	13.3304	-1.23463	0.276791	-4.4605	8.17681e-06	8.42897e-05	1
Avil	43.5268	0.824024	0.221724	3.71644	0.000202049	0.00122578	1
Avpi1	51.8815	0.661762	0.172017	3.84706	0.000119543	0.000803116	1
Avpr1a	2.86103	3.35986	1.18563	2.83382	0.00459949	0.0157726	0
Axin2	98.3869	-1.46396	0.2788	-5.25095	1.51316e-07	3.04822e-06	1
Azgp1	87.3888	3.10362	0.845454	3.67096	0.000241645	0.00141379	1
Azi1	36.7266	-0.818071	0.316916	-2.58135	0.00984158	0.0291718	1
Azi2	1008.61	0.535773	0.124402	4.3068	1.65635e-05	0.00015294	1
B230118H07Rik	35.8767	0.715836	0.239455	2.98945	0.00279485	0.0104916	1
B230120H23Rik	76.1457	0.923253	0.292537	3.15602	0.00159937	0.00664197	1
B230219D22Rik	677.305	-0.300256	0.111318	-2.69727	0.00699106	0.022096	1
B3galnt1	37.7734	1.42658	0.431134	3.30891	0.000936603	0.00430598	1
B3galnt2	284.753	-0.739271	0.156315	-4.72937	2.25222e-06	2.90869e-05	1
B3galt4	97.5152	-0.548771	0.172068	-3.18926	0.00142635	0.00605057	1
B3galt5	10.853	-1.07802	0.297301	-3.62602	0.00028782	0.00163622	1
B3gnt8	6.72522	-0.959952	0.331611	-2.89481	0.00379388	0.0134742	0
B3gntl1	19.2887	-0.666513	0.239959	-2.77761	0.00547603	0.0180872	1
B4galnt1	646.978	-0.715963	0.156046	-4.58814	4.4721e-06	5.12526e-05	1
B4galnt3	3.48718	3.60522	1.19235	3.02362	0.00249767	0.00959527	0
B4galt1	762.871	0.402067	0.107292	3.7474	0.000178676	0.00110763	1
B4galt3	1439.25	0.981085	0.172374	5.6916	1.25854e-08	3.62873e-07	1
B4galt5	709.869	0.866724	0.182685	4.74436	2.09167e-06	2.71938e-05	1
B4galt6	379.735	1.24187	0.232662	5.33769	9.41403e-08	2.03468e-06	1
B9d2	155.837	0.593986	0.188784	3.14638	0.00165304	0.00683572	1
Baat	69.5028	3.27507	0.945635	3.46335	0.000533488	0.00271077	1
Bach1	2166.09	0.846497	0.189357	4.47038	7.80811e-06	8.11639e-05	1
Bach2	166.118	-1.093	0.250339	-4.36609	1.26491e-05	0.000121485	1
Bad	91.2862	1.08166	0.165052	6.55348	5.62115e-11	3.04211e-09	1
Bag3	1026.76	3.39189	0.329801	10.2846	8.26517e-25	5.36764e-22	1
Bag4	49.0395	-0.526444	0.139699	-3.76842	0.000164284	0.00103631	1
Baiap3	121.281	-1.48325	0.285637	-5.19278	2.07181e-07	3.91348e-06	1
Bambi	41.7149	1.4942	0.26169	5.70981	1.13103e-08	3.29594e-07	1
Banf1	621.304	0.450918	0.110938	4.06461	4.81138e-05	0.000370511	1
Batf2	0.655507	-2.5853	0.945613	-2.734	0.00625701	0.0201162	0
Batf3	8.1127	1.4392	0.391236	3.67859	0.000234527	0.00137806	0
Bax	436.181	0.797271	0.114194	6.98174	2.91537e-12	2.43925e-10	1
Baz1a	1556.44	0.714559	0.173144	4.12698	3.67565e-05	0.000295743	1
Baz2a	546.482	-0.692509	0.219845	-3.14999	0.00163276	0.00676622	1
Bbox1	2.30934	3.32679	1.39087	2.39187	0.0167626	0.0447636	0
Bbs2	97.6103	-0.836803	0.168951	-4.95293	7.31042e-07	1.16063e-05	1
Bbs7	43.3906	-0.777541	0.28331	-2.74449	0.00606053	0.0196094	1
Bcap29	449.724	-0.483364	0.159947	-3.02202	0.00251093	0.00963605	1
Bcar1	7.77953	2.12345	0.521983	4.06805	4.74092e-05	0.000365292	1
Bcat1	460.418	1.06291	0.404988	2.62455	0.00867647	0.0263599	1
Bckdha	168.275	-0.51829	0.139225	-3.72269	0.000197113	0.00119811	1
Bckdhb	89.0818	-0.475781	0.17616	-2.70086	0.00691615	0.0219202	1
Bckdk	486.265	-0.407078	0.157778	-2.58006	0.00987826	0.0292551	1
Bcl11a	71.7762	-1.04592	0.326614	-3.20231	0.00136328	0.00584118	1
Bcl11b	92.9451	-1.8968	0.271857	-6.97719	3.01142e-12	2.50425e-10	1
Bcl2	20.601	-1.6718	0.244503	-6.83752	8.0574e-12	5.9079e-10	1
Bcl2a1	868.957	0.721014	0.184657	3.90462	9.43743e-05	0.000658351	1
Bcl2l11	47.5308	1.95877	0.261217	7.49863	6.44877e-14	8.82044e-12	1
Bcl7a	19.0678	-0.897136	0.366527	-2.44766	0.0143786	0.0395353	1
Bcl7b	157.09	-0.363962	0.0983286	-3.70149	0.000214337	0.00128829	1
Bcl9	30.2601	-0.881958	0.263862	-3.3425	0.000830279	0.00389252	1
Bcl9l	182.039	-1.68559	0.301231	-5.59568	2.19759e-08	5.85365e-07	1
Bdp1	18.2584	-0.92583	0.230311	-4.01991	5.82203e-05	0.000437953	1
Begain	42.3068	-1.70267	0.305826	-5.56745	2.5849e-08	6.74052e-07	1
Bend5	55.4652	-0.786321	0.26451	-2.97274	0.00295154	0.0109413	1
Bet1	479.351	0.533718	0.165586	3.2232	0.00126767	0.00551117	1
Bex1	11.4943	-0.681311	0.255713	-2.66435	0.00771364	0.0239578	1
Bfar	195.933	-0.385739	0.122475	-3.14954	0.00163526	0.00677235	1
Bfsp2	178.73	0.884174	0.274035	3.22649	0.00125317	0.00545854	1
Bglap	252.56	0.781707	0.257244	3.03877	0.00237546	0.00920878	1
Bhlhe22	52.5365	-1.42084	0.369213	-3.84829	0.000118945	0.00080028	1
Bhlhe40	264.746	0.588039	0.196587	2.99125	0.00277841	0.0104411	1
Bhmt	92.7072	2.67855	0.999138	2.68086	0.00734324	0.0230064	1
Bhmt2	13.1781	3.1223	1.16372	2.68303	0.00729593	0.0228845	1
Bicd2	553.004	0.573787	0.220638	2.60058	0.00930658	0.0278829	1
Bid	1489.47	0.57546	0.12225	4.70726	2.51072e-06	3.18676e-05	1
Bik	112.59	1.70352	0.302597	5.62968	1.80541e-08	4.90482e-07	1
Bin1	667.233	-0.757038	0.208685	-3.62766	0.000286005	0.00162726	1
Birc2	1056.67	0.357617	0.12841	2.78496	0.00535345	0.0178248	1
Birc6	705.874	-0.915405	0.232172	-3.94279	8.05377e-05	0.000574764	1
Bivm	26.3943	-0.749995	0.213988	-3.50485	0.000456872	0.00240016	1
Blm	234.512	-0.687992	0.230652	-2.98281	0.00285615	0.0106749	1
Blmh	372.353	0.368156	0.122558	3.00394	0.00266512	0.0101217	1
Bloc1s1	707.393	0.628684	0.181241	3.46878	0.000522822	0.0026685	1
Bloc1s2	457.074	0.599333	0.119758	5.00453	5.59994e-07	9.2797e-06	1
Bloc1s4	169.749	0.455541	0.144435	3.15395	0.00161079	0.00668533	1
Bloc1s6	224.471	-0.359776	0.120793	-2.97846	0.002897	0.010786	1
Bmf	81.9884	-1.46309	0.213521	-6.8522	7.2721e-12	5.46392e-10	1
Bmi1	91.7392	-0.808975	0.189238	-4.27491	1.9121e-05	0.000172812	1
Bmp2	2.40439	2.35499	0.725929	3.24411	0.00117818	0.0052	0
Bmp2k	1009.3	0.262275	0.107984	2.42883	0.0151475	0.0411926	1
Bmp6	2.67676	1.85348	0.757356	2.44731	0.0143928	0.0395665	0
Bmp7	16.4505	-1.4512	0.320043	-4.5344	5.77674e-06	6.35348e-05	1
Bms1	191.655	-0.391036	0.162902	-2.40044	0.0163755	0.0439537	1
Bnip3	302.562	2.49933	0.28714	8.70424	3.19715e-18	8.07457e-16	1
Bod1l	225.411	-0.600375	0.171842	-3.49377	0.000476246	0.00247902	1
Bok	1.72507	3.80712	1.03339	3.68409	0.000229524	0.0013592	0
Bop1	258.731	-0.261344	0.106753	-2.44813	0.01436	0.039492	1
Bphl	12.6022	1.96912	0.463314	4.25007	2.13699e-05	0.000189003	1
Bpifb4	6.36009	-1.27221	0.500541	-2.54166	0.0110327	0.0319457	0
Braf	158.043	0.630081	0.23507	2.6804	0.00735344	0.0230278	1
Brat1	147.909	-0.488962	0.149121	-3.27896	0.0010419	0.00471606	1
Brd4	1553.61	-0.332475	0.140389	-2.36825	0.0178725	0.0471552	1
Brd7	508.258	0.418611	0.0804789	5.2015	1.97681e-07	3.80251e-06	1
Brd9	184.31	-0.377004	0.108325	-3.48031	0.000500829	0.00257331	1
Brf1	174.877	-0.325773	0.124228	-2.62237	0.00873203	0.026511	1
Bri3	325.169	0.376796	0.149932	2.51311	0.0119674	0.034081	1
Brms1l	140.482	-0.376282	0.129354	-2.90892	0.00362674	0.0129888	1
Brox	1241.46	0.207157	0.0742804	2.78885	0.00528955	0.0176638	1
Brpf3	88.6503	-1.16784	0.205668	-5.67829	1.36051e-08	3.8495e-07	1
Brs3	7.91795	-1.83999	0.667063	-2.75834	0.00580952	0.0189637	1
Brwd1	268.094	-0.500731	0.15428	-3.24561	0.001172	0.00517945	1
Bsg	2016.01	0.400869	0.12629	3.17419	0.00150255	0.00630565	1
Bspry	34.2439	-0.518875	0.186739	-2.77861	0.00545919	0.0180493	1
Bst1	5808.51	0.858577	0.194486	4.4146	1.01195e-05	0.000101329	1
Bst2	1686.64	2.38147	0.190781	12.4827	9.27584e-36	1.5813e-32	1
Btbd2	54.2429	-0.669611	0.223511	-2.99587	0.0027366	0.010327	1
Btbd7	210.504	-0.524724	0.158582	-3.30886	0.000936782	0.00430598	1
Btd	38.0373	-0.418994	0.151088	-2.77319	0.00555104	0.0182774	1
Btg2	5921.4	0.5429	0.127924	4.24391	2.19654e-05	0.000193517	1
Btk	583.519	0.582666	0.106555	5.4682	4.54627e-08	1.09933e-06	1
Btla	628.518	-0.966015	0.22698	-4.25595	2.08167e-05	0.000185312	1
Btn2a2	5.66171	-1.05617	0.371328	-2.84431	0.00445075	0.0153786	0
Btnl9	8.29975	-0.773156	0.324817	-2.38028	0.0172993	0.0459649	0
Btrc	640.701	-0.6041	0.227828	-2.65156	0.00801205	0.024699	1
Bucs1	21.4786	3.14153	1.29124	2.43295	0.0149765	0.0408173	1
Bzrap1	14.932	-1.21052	0.343859	-3.52041	0.00043088	0.00228717	1
Bzw2	443.678	-0.325182	0.114969	-2.82843	0.00467771	0.0159966	1
C030039L03Rik	16.1645	-1.13228	0.225882	-5.01271	5.36679e-07	8.93678e-06	1
C130050O18Rik	67.9225	1.24881	0.199298	6.26603	3.70367e-10	1.63669e-08	1
C1d	405.762	0.463658	0.187886	2.46776	0.0135963	0.0376958	1
C1galt1	562.646	0.945958	0.284331	3.32696	0.000877982	0.00407978	1
C1galt1c1	230.05	0.437758	0.146772	2.98256	0.00285847	0.0106805	1
C1qtnf2	0.736142	2.16137	0.906496	2.38431	0.0171111	0.0455428	0
C1qtnf6	45.3957	-1.65919	0.290122	-5.71895	1.07187e-08	3.16412e-07	1
C1qtnf9	1.53061	2.46782	0.984285	2.50722	0.0121685	0.0345593	0
C2	864.056	1.02545	0.373249	2.74736	0.00600764	0.0194845	1
C2cd2	35.5542	-0.647242	0.169633	-3.81555	0.000135881	0.000887096	1
C2cd3	243.867	-0.41074	0.167724	-2.4489	0.0143292	0.0394233	1
C4bpa	50.2277	4.13166	1.24075	3.32996	0.000868576	0.00404564	1
C4bpb	43.3042	3.06279	0.691751	4.42759	9.52934e-06	9.63389e-05	1
C530008M17Rik	264.759	0.877793	0.274215	3.20111	0.00136898	0.00585821	1
C7	25.6233	1.20674	0.456113	2.64571	0.00815196	0.0250849	1
C8a	42.9751	3.92046	1.28149	3.05931	0.00221846	0.00871914	1
C8g	24.935	1.56558	0.540499	2.89655	0.00377291	0.0134067	1
C9	55.7693	5.92076	1.30431	4.53939	5.64172e-06	6.26052e-05	1
Cab39	2337.11	0.287778	0.116777	2.46434	0.0137267	0.0379957	1
Cables1	5.15866	1.27245	0.425868	2.9879	0.00280901	0.0105274	0
Cables2	109.303	-0.485124	0.165956	-2.92321	0.00346446	0.0125203	1
Cabp2	2.59883	3.70094	1.12977	3.27585	0.00105345	0.00475728	0
Cabp4	45.0587	-0.757353	0.267812	-2.82793	0.00468504	0.0160053	1
Cacna1a	8.15917	-1.17832	0.33436	-3.52411	0.000424915	0.00226455	1
Cacna1d	8.90557	-2.70881	0.380934	-7.11098	1.15219e-12	1.07627e-10	1
Cacnb4	23.1669	-2.15899	0.331705	-6.50877	7.57696e-11	3.87021e-09	1
Cacng4	4.19192	-2.031	0.490132	-4.14377	3.4164e-05	0.000277504	0
Cacul1	791.387	0.393295	0.138502	2.83963	0.00451656	0.0155626	1
Cacybp	2549.15	2.48231	0.257659	9.6341	5.73952e-22	2.44611e-19	1
Cad	278.879	-1.11023	0.227714	-4.87555	1.08505e-06	1.57592e-05	1
Calcr	1.39033	1.87809	0.797414	2.35523	0.0185112	0.0484374	0
Calcrl	111.346	-0.655959	0.200564	-3.27057	0.0010733	0.00482933	1
Cald1	374.204	1.2605	0.26412	4.77245	1.82001e-06	2.43346e-05	1
Calm1	9470.28	0.557711	0.145122	3.84305	0.000121512	0.000813514	1
Camk1	29.824	1.80281	0.288541	6.24802	4.15676e-10	1.78833e-08	1
Camk1d	111.869	-1.0854	0.150146	-7.22896	4.86704e-13	5.14548e-11	1
Camk2d	486.93	-0.756584	0.174845	-4.32718	1.51034e-05	0.00014147	1
Camk2g	144.55	-0.868084	0.189622	-4.57798	4.69494e-06	5.3447e-05	1
Camk2n1	5.99934	-0.979043	0.390327	-2.50826	0.0121327	0.0344864	0
Camk4	113.217	-1.06432	0.222933	-4.77417	1.80448e-06	2.41743e-05	1
Camkk2	34.402	-0.669566	0.191358	-3.49902	0.000466968	0.00244285	1
Camkmt	21.2794	-0.812553	0.173204	-4.6913	2.7148e-06	3.40611e-05	1
Camta1	31.0623	-0.925898	0.235628	-3.92949	8.51246e-05	0.000603394	1
Cand1	587.685	-0.247335	0.0759474	-3.25666	0.00112733	0.00502881	1
Canx	3926.99	0.558072	0.11995	4.65255	3.27848e-06	3.95331e-05	1
Cap1	11271	0.394018	0.140034	2.81372	0.00489721	0.0166292	1
Capg	1506.38	1.52505	0.210391	7.24866	4.209e-13	4.55574e-11	1
Capn2	1531.08	1.0764	0.134779	7.98639	1.38944e-15	2.59578e-13	1
Capn3	29.8588	-1.04866	0.23195	-4.52104	6.1537e-06	6.65058e-05	1
Capn5	314.79	-0.744046	0.186154	-3.99695	6.41649e-05	0.000474556	1
Capn7	383.57	-0.320085	0.0934786	-3.42415	0.000616728	0.00303863	1
Capzb	5250.75	0.252563	0.105237	2.39995	0.0163972	0.0440035	1
Car3	103.007	2.49068	0.740199	3.36488	0.00076577	0.00364393	1
Car5a	16.3635	1.23402	0.336738	3.66462	0.000247708	0.00144369	1
Car8	23.3105	2.89717	0.358003	8.0926	5.84048e-16	1.13789e-13	1
Car9	1.683	2.35698	0.843937	2.79284	0.00522473	0.0174902	0
Card14	1.3353	1.95975	0.781918	2.50634	0.0121989	0.0346168	0
Card6	998.967	-0.314244	0.126046	-2.49308	0.0126639	0.0356912	1
Card9	172.248	0.63048	0.241525	2.61042	0.00904321	0.0272796	1
Carm1	207.777	-0.47841	0.183142	-2.61224	0.0089952	0.0271709	1
Cars	445.226	1.02554	0.21108	4.85856	1.18245e-06	1.69572e-05	1
Casc4	5.01148	-1.7719	0.467062	-3.79371	0.00014841	0.000955532	0
Casd1	213.756	-0.472388	0.196623	-2.40251	0.0162831	0.043766	1
Casp3	982.595	0.414834	0.149001	2.7841	0.00536757	0.0178544	1
Casp6	140.7	0.471608	0.119591	3.94351	8.02993e-05	0.000573663	1
Casp7	96.6616	-0.479264	0.132719	-3.61111	0.000304889	0.00171679	1
Casq1	1.41557	3.11234	1.11876	2.78195	0.00540326	0.0179294	0
Casq2	4.69766	3.33345	1.28805	2.58799	0.00965384	0.0287152	0
Cat	11141.5	-0.85644	0.269621	-3.17646	0.00149082	0.00627124	1
Catsperd	6.90373	-1.60663	0.370988	-4.33069	1.48646e-05	0.000139425	1
Cbfa2t2	56.7291	-0.588662	0.220362	-2.67134	0.00755497	0.0235562	1
Cbl	228.234	-0.651275	0.250055	-2.60453	0.00920007	0.0276367	1
Cbln2	502.584	1.13981	0.225614	5.05205	4.37101e-07	7.51726e-06	1
Cbp	64.9676	-0.724326	0.28861	-2.5097	0.0120832	0.0343673	1
Cbr1	48.2393	0.811299	0.164505	4.93177	8.14879e-07	1.25716e-05	1
Cbr1	45.1927	0.609366	0.194378	3.13495	0.00171885	0.00705862	1
Cbr3	10.3153	1.00549	0.311343	3.22952	0.00124	0.00541676	0
Cbs	9.84384	4.48635	1.21419	3.69493	0.000219948	0.00131449	0
Cbx1	101.65	-0.353681	0.1093	-3.23587	0.00121273	0.00531296	1
Cbx2	119.261	-1.27371	0.27442	-4.64145	3.45976e-06	4.13534e-05	1
Cbx3	895.804	-0.423032	0.144596	-2.92562	0.00343767	0.0124391	1
Cbx4	97.6072	-0.797831	0.170163	-4.68863	2.75037e-06	3.4318e-05	1
Cbx6	18.2657	-0.798473	0.262885	-3.03735	0.00238671	0.00924715	1
Cbx7	285.037	-1.09868	0.236256	-4.65039	3.31305e-06	3.99146e-05	1
Cc2d1b	445.039	-0.323788	0.109755	-2.95009	0.00317679	0.0116528	1
Ccar1	925.386	0.203626	0.0869244	2.34257	0.0191515	0.049826	1
Ccbl1	77.2398	-0.738587	0.2154	-3.42891	0.000606015	0.00299994	1
Ccdc102a	63.3283	0.543677	0.226163	2.40391	0.0162207	0.0436242	1
Ccdc106	5.68737	0.867067	0.306603	2.82798	0.0046843	0.0160053	0
Ccdc107	162.247	-0.46027	0.135685	-3.39219	0.000693351	0.00335444	1
Ccdc109b	89.5833	1.49282	0.218187	6.84191	7.81464e-12	5.79218e-10	1
Ccdc112	57.5642	1.28844	0.272186	4.7337	2.20464e-06	2.85264e-05	1
Ccdc114	13.2668	-0.969419	0.328698	-2.94926	0.00318532	0.0116778	1
Ccdc12	345.358	0.281848	0.0889466	3.16873	0.00153105	0.00640657	1
Ccdc120	39.2376	-0.968181	0.226229	-4.27966	1.87179e-05	0.000169843	1
Ccdc124	584.124	0.631742	0.146171	4.32195	1.54659e-05	0.000143976	1
Ccdc126	207.834	0.957873	0.19786	4.84117	1.29075e-06	1.82416e-05	1
Ccdc134	98.0995	0.353429	0.129854	2.72174	0.00649389	0.0207652	1
Ccdc137	294.788	-0.258897	0.0792143	-3.26831	0.00108194	0.00485696	1
Ccdc142	94.2729	-0.785618	0.223385	-3.51688	0.000436651	0.00230816	1
Ccdc146	84.1269	0.70558	0.275474	2.56133	0.0104274	0.0305233	1
Ccdc15	18.1171	-0.898439	0.283551	-3.16853	0.00153214	0.00640657	1
Ccdc150	2.16663	-1.09209	0.464686	-2.35018	0.0187644	0.0489966	0
Ccdc157	2.37639	-1.51175	0.551701	-2.74016	0.00614084	0.0198269	0
Ccdc17	91.4753	-0.605541	0.17366	-3.48693	0.000488598	0.00252501	1
Ccdc174	332.157	0.358117	0.116646	3.07012	0.00213974	0.00845801	1
Ccdc28b	76.804	0.455869	0.153391	2.97193	0.0029593	0.0109641	1
Ccdc30	2.13546	-1.41362	0.576064	-2.45393	0.0141304	0.0389434	0
Ccdc40	2.53203	-1.50926	0.485226	-3.11043	0.00186815	0.00756244	0
Ccdc50	110.659	-0.676437	0.207773	-3.25565	0.00113134	0.00504225	1
Ccdc57	25.5455	0.889321	0.226792	3.92131	8.80673e-05	0.000620704	1
Ccdc58	97.1016	0.871522	0.143826	6.05956	1.36496e-09	5.14235e-08	1
Ccdc6	17.016	-0.945687	0.246967	-3.82921	0.000128557	0.00084617	1
Ccdc64	362.386	-1.32989	0.261348	-5.08857	3.60772e-07	6.38108e-06	1
Ccdc66	44.5001	-1.45615	0.207765	-7.00863	2.4067e-12	2.03867e-10	1
Ccdc71	109.337	-0.38993	0.135554	-2.87656	0.0040203	0.0140803	1
Ccdc82	346.87	-0.513419	0.125467	-4.09206	4.2756e-05	0.000334734	1
Ccdc88a	139.062	0.551196	0.175456	3.1415	0.00168084	0.00692838	1
Ccdc88c	358.031	-0.650255	0.189707	-3.42768	0.000608754	0.00301022	1
Ccdc9	327.945	-0.561896	0.167703	-3.35055	0.000806521	0.00380731	1
Ccdc90b	345.76	0.501765	0.141204	3.55348	0.000380175	0.00206567	1
Ccdc93	205.198	0.632013	0.113077	5.58921	2.28105e-08	6.02886e-07	1
Ccdc94	311.185	-0.274206	0.0990483	-2.7684	0.00563319	0.0184988	1
Ccl2	75.9621	1.50444	0.585496	2.56951	0.0101842	0.0299505	1
Ccl21	1.77291	2.83585	0.895025	3.16846	0.0015325	0.00640657	0
Ccl4	20.9558	-0.685271	0.265853	-2.57763	0.00994792	0.0294231	1
Ccl5	2742.76	-1.59628	0.216646	-7.36817	1.72992e-13	2.01646e-11	1
Ccl7	6.23094	2.47519	0.70772	3.49742	0.000469782	0.00245381	0
Ccl9	55.3651	1.52385	0.600649	2.537	0.0111805	0.0322778	1
Ccne1	33.4786	2.08031	0.268911	7.73608	1.02533e-14	1.64511e-12	1
Ccng2	1179.53	-0.428204	0.137121	-3.12282	0.00179128	0.00729891	1
Ccnh	164.924	0.396321	0.148481	2.66917	0.00760383	0.0236981	1
Ccni	14373.4	-0.771844	0.209652	-3.68155	0.000231817	0.00136744	1
Ccnj	570.324	0.966728	0.284172	3.40191	0.000669163	0.00325619	1
Ccnl1	2770.73	0.655038	0.155506	4.21229	2.52794e-05	0.000216694	1
Ccnyl1	41.2874	-1.10402	0.230783	-4.7838	1.72016e-06	2.32503e-05	1
Ccp110	109.139	-0.383229	0.120643	-3.17655	0.00149036	0.00627124	1
Ccr10	7.24894	-0.969594	0.377706	-2.56706	0.0102564	0.030107	0
Ccr3	52.2562	-1.36854	0.351486	-3.89357	9.87812e-05	0.000683841	1
Ccr5	601.188	2.11548	0.339206	6.23657	4.47259e-10	1.90616e-08	1
Ccr7	995.011	-0.887356	0.232132	-3.82264	0.000132031	0.000865275	1
Ccr9	88.925	-1.04949	0.277461	-3.78249	0.00015527	0.000993879	1
Ccrl1	4.12442	1.58184	0.425135	3.72079	0.000198599	0.00120645	0
Ccrl2	233.852	-0.52424	0.2046	-2.56227	0.0103989	0.0304532	1
Ccrn4l	47.8334	2.13665	0.303547	7.03894	1.93706e-12	1.67201e-10	1
Ccs	181.086	0.671174	0.184644	3.63496	0.00027802	0.00159245	1
Ccsap	57.1617	-1.0733	0.144761	-7.41428	1.22291e-13	1.48911e-11	1
Cct2	1821.39	0.484801	0.135072	3.58921	0.000331684	0.00184107	1
Cct3	2064.55	0.833985	0.151257	5.5137	3.5137e-08	8.79262e-07	1
Cct4	3387.86	0.773087	0.139192	5.5541	2.79042e-08	7.19389e-07	1
Cct5	4064.73	0.643942	0.125762	5.1203	3.05043e-07	5.51747e-06	1
Cct6b	4.39971	-1.41029	0.394003	-3.57939	0.000344392	0.00190077	0
Cct7	1645.8	0.338812	0.118073	2.86952	0.00411097	0.0143573	1
Cct8	1832.62	0.687857	0.135019	5.09454	3.49598e-07	6.2406e-06	1
Cct8l1	3.29223	1.46356	0.381998	3.83133	0.000127451	0.000842329	0
Cct8l1	3.29223	1.46356	0.381998	3.83133	0.000127451	0.000842329	0
Ccz1	939.733	0.430775	0.0790726	5.44785	5.0983e-08	1.21345e-06	1
Cd14	1081.36	2.59535	0.388879	6.67393	2.49042e-11	1.55088e-09	1
Cd160	3.2335	-2.41965	0.489599	-4.94212	7.72781e-07	1.20768e-05	0
Cd164l2	6.40228	-1.13972	0.354408	-3.21584	0.00130065	0.00561872	0
Cd2	527.225	-0.745392	0.192275	-3.8767	0.000105883	0.000724554	1
Cd200	202.142	-0.749794	0.247174	-3.03347	0.00241759	0.00935615	1
Cd200r1l	4.94547	-0.978885	0.38296	-2.55611	0.0105851	0.0308856	0
Cd209b	2.33536	3.73502	0.790839	4.72286	2.32546e-06	2.9976e-05	0
Cd247	816.25	-1.04139	0.193666	-5.37725	7.56342e-08	1.68271e-06	1
Cd27	670.489	-1.0168	0.26547	-3.83019	0.000128044	0.000843607	1
Cd274	94.9205	-0.691819	0.245005	-2.82369	0.00474736	0.0161902	1
Cd28	123.154	-1.51798	0.256663	-5.91429	3.333e-09	1.13073e-07	1
Cd2ap	248.947	-0.614318	0.190632	-3.22254	0.00127059	0.00551856	1
Cd2bp2	713.675	-0.216178	0.0832949	-2.59534	0.00944984	0.0282439	1
Cd300a	1223.11	0.990532	0.203665	4.86355	1.153e-06	1.66222e-05	1
Cd300e	39.3397	1.27744	0.291625	4.38042	1.1845e-05	0.000115305	1
Cd300lb	421.942	0.777602	0.307921	2.52533	0.0115591	0.0330974	1
Cd300le-ps1	937.192	1.90163	0.21102	9.0116	2.0308e-19	6.29456e-17	1
Cd300lf	141.692	-0.530975	0.220062	-2.41284	0.0158288	0.0427966	1
Cd36	6858.22	-0.707373	0.205729	-3.43837	0.000585235	0.00291933	1
Cd3d	739.326	-0.607048	0.234501	-2.58868	0.00963438	0.028676	1
Cd3e	836.073	-1.05034	0.257202	-4.08373	4.43186e-05	0.000344397	1
Cd3eap	65.7986	-0.644173	0.163196	-3.94724	7.90581e-05	0.000566874	1
Cd3g	939.169	-0.745292	0.25814	-2.88716	0.00388731	0.0137025	1
Cd4	476.833	-1.23533	0.239113	-5.16631	2.38763e-07	4.41227e-06	1
Cd40lg	117.244	-1.21806	0.266474	-4.57102	4.85355e-06	5.49317e-05	1
Cd5	521.752	-1.32566	0.272392	-4.86673	1.1346e-06	1.63742e-05	1
Cd53	17063.9	0.6562	0.191449	3.42755	0.000609052	0.0030106	1
Cd55	1091.02	1.31623	0.268009	4.91112	9.05562e-07	1.37071e-05	1
Cd5l	8.81664	1.66823	0.688002	2.42474	0.0153192	0.0416181	0
Cd6	594.617	-1.44087	0.239351	-6.01991	1.74519e-09	6.38093e-08	1
Cd63	1013.49	1.17492	0.26775	4.38813	1.1433e-05	0.000112175	1
Cd68	693.521	1.16618	0.235632	4.94916	7.4534e-07	1.17378e-05	1
Cd7	198.552	-0.715983	0.212391	-3.37106	0.0007488	0.00357317	1
Cd83	705.259	0.740119	0.285388	2.59338	0.00950385	0.0283494	1
Cd84	303.997	0.594862	0.22922	2.59515	0.00945487	0.0282527	1
Cd86	63.2588	0.761899	0.229578	3.3187	0.000904377	0.0041824	1
Cd8a	1102.37	-0.818535	0.165285	-4.95225	7.33588e-07	1.16063e-05	1
Cd8b	320.561	-0.797638	0.19292	-4.13455	3.55653e-05	0.000287516	1
Cd93	196.444	1.13376	0.232283	4.88094	1.05581e-06	1.54664e-05	1
Cd96	227.92	-1.58744	0.205956	-7.70767	1.2814e-14	1.98588e-12	1
Cd99	275.072	0.926957	0.190732	4.85998	1.17395e-06	1.68708e-05	1
Cda	5.53384	4.82511	0.69447	6.9479	3.70773e-12	3.00988e-10	1
Cdan1	78.2726	-0.910305	0.181366	-5.01915	5.19002e-07	8.67421e-06	1
Cdc14a	81.4154	-1.01001	0.150591	-6.70697	1.9871e-11	1.28436e-09	1
Cdc14b	43.4715	0.938521	0.253627	3.7004	0.000215259	0.00129099	1
Cdc20	329.11	-0.650353	0.265222	-2.45211	0.014202	0.039097	1
Cdc23	379.637	-0.497607	0.112993	-4.40386	1.06342e-05	0.000105246	1
Cdc25c	26.304	-0.877062	0.221251	-3.96411	7.36701e-05	0.000532157	1
Cdc37	1423.88	0.327893	0.113651	2.88508	0.00391319	0.0137724	1
Cdc42bpb	39.9048	1.77694	0.272013	6.53254	6.46615e-11	3.43134e-09	1
Cdc42bpg	66.5531	-0.736554	0.184245	-3.99768	6.3966e-05	0.000473639	1
Cdc42ep1	7.69774	2.26054	0.658835	3.43112	0.000601084	0.00298094	0
Cdc42ep2	187.938	3.19541	0.462025	6.9161	4.64261e-12	3.70269e-10	1
Cdc42ep3	2152.24	0.933332	0.235339	3.9659	7.31183e-05	0.000529292	1
Cdc42ep4	405.676	0.487532	0.15443	3.15698	0.00159411	0.00662214	1
Cdc42se2	2021.43	-0.470815	0.110302	-4.26841	1.96869e-05	0.000176638	1
Cdc5l	1442.58	0.277975	0.118054	2.35465	0.0185401	0.0484945	1
Cdca2	43.1144	-0.687229	0.271033	-2.53559	0.0112257	0.0323807	1
Cdca4	51.2504	-0.414888	0.138237	-3.00128	0.00268844	0.0101875	1
Cdca7	137.859	-0.824689	0.19808	-4.16341	3.1353e-05	0.00025899	1
Cdca7l	101.579	-1.03535	0.221253	-4.67949	2.8759e-06	3.53984e-05	1
Cdh13	1.39698	2.13123	0.87118	2.44638	0.01443	0.0396312	0
Cdh23	33.8524	-1.04872	0.264386	-3.96663	7.28966e-05	0.000527968	1
Cdh24	3.65366	-1.21806	0.415027	-2.9349	0.00333659	0.012141	0
Cdh5	6.8897	3.64704	0.589568	6.18595	6.17311e-10	2.54347e-08	0
Cdhr1	79.0705	-2.30514	0.317595	-7.25811	3.92529e-13	4.28265e-11	1
Cdk10	231.426	-0.470332	0.136814	-3.43775	0.000586575	0.00292387	1
Cdk11b	497.922	0.41245	0.150839	2.73438	0.00624987	0.0201028	1
Cdk13	835.61	-0.385934	0.0925517	-4.16993	3.04694e-05	0.000252763	1
Cdk14	10.8538	1.03625	0.353435	2.93193	0.00336866	0.012232	1
Cdk19	730.519	-0.723475	0.13676	-5.2901	1.2225e-07	2.56106e-06	1
Cdk2	165.339	-0.98957	0.181699	-5.4462	5.14559e-08	1.22257e-06	1
Cdk20	105.746	0.569308	0.192741	2.95375	0.0031394	0.0115374	1
Cdk2ap2	543.178	0.435373	0.104368	4.17151	3.02594e-05	0.00025148	1
Cdk9	894.808	0.258857	0.110325	2.3463	0.0189609	0.0494338	1
Cdkal1	19.0122	-0.74024	0.20595	-3.59427	0.0003253	0.00181415	1
Cdkl1	477.449	-0.795645	0.317702	-2.50438	0.0122666	0.034744	1
Cdkl3	21.3012	-1.01153	0.228538	-4.4261	9.59533e-06	9.67908e-05	1
Cdkl5	5.84115	-1.2605	0.48258	-2.61201	0.00900119	0.0271769	0
Cdkn1a	1049.83	2.20694	0.33796	6.53017	6.56961e-11	3.46691e-09	1
Cdkn2c	121.605	-0.625258	0.193455	-3.23206	0.00122903	0.00537919	1
Cdo1	195.484	2.38297	0.526833	4.5232	6.09127e-06	6.60355e-05	1
Cdr2	10417.5	-1.16912	0.220347	-5.3058	1.12177e-07	2.37557e-06	1
Cds1	59.8812	1.37974	0.222424	6.20322	5.53204e-10	2.30721e-08	1
Cds2	67.5277	-0.577313	0.217055	-2.65975	0.00781982	0.0242159	1
Cebpa	155.273	1.25035	0.267118	4.68088	2.8565e-06	3.52334e-05	1
Cebpb	446.944	1.60729	0.322183	4.98876	6.0767e-07	9.98483e-06	1
Cebpd	1890.4	0.718558	0.28103	2.55687	0.0105617	0.0308307	1
Cebpe	29.3628	0.670023	0.21342	3.13945	0.00169263	0.00696983	1
Cebpg	883.814	0.70337	0.119197	5.90091	3.61497e-09	1.21731e-07	1
Cela1	126.963	1.38397	0.327058	4.23157	2.32066e-05	0.00020249	1
Celf2	393.224	-0.428895	0.153461	-2.79482	0.0051929	0.0174092	1
Celsr2	18.3179	-1.56001	0.375124	-4.15864	3.20154e-05	0.000263187	1
Celsr3	3.84024	2.28052	0.647614	3.52141	0.000429252	0.00228231	0
Cenpc1	300.289	-0.55085	0.138219	-3.98535	6.73809e-05	0.000492994	1
Cenpf	111.967	0.980753	0.320845	3.05678	0.00223729	0.0087745	1
Cenpi	18.9654	0.873468	0.331672	2.63353	0.00845016	0.0258046	1
Cenpj	118.585	-0.630022	0.167406	-3.76343	0.0001676	0.00105236	1
Cenpk	134.229	-0.695884	0.296742	-2.34508	0.0190228	0.0495667	1
Cenpn	58.8241	0.714632	0.194303	3.67793	0.000235136	0.0013804	1
Cenpo	36.0292	-0.543707	0.175032	-3.10632	0.00189431	0.00763434	1
Cenpp	7.49558	-0.994056	0.373987	-2.658	0.00786058	0.0243159	0
Cep120	1387.68	0.927955	0.163397	5.67913	1.35384e-08	3.83859e-07	1
Cep135	266.16	1.21339	0.238917	5.07872	3.79988e-07	6.64395e-06	1
Cep152	39.6221	-0.776828	0.279327	-2.78107	0.00541798	0.0179651	1
Cep164	46.777	-0.917507	0.222714	-4.11967	3.79411e-05	0.000303484	1
Cep19	241.612	0.701941	0.172023	4.0805	4.49394e-05	0.000348425	1
Cep250	94.967	-0.755747	0.260861	-2.89713	0.00376593	0.0133924	1
Cep350	366.187	-0.600725	0.191456	-3.13766	0.00170302	0.00699995	1
Cep41	40.5275	-1.54011	0.238573	-6.4555	1.07864e-10	5.3299e-09	1
Cep55	20.6558	-0.658335	0.264049	-2.49323	0.0126586	0.0356891	1
Cep68	49.1841	-0.958399	0.168202	-5.6979	1.21295e-08	3.52714e-07	1
Cep76	48.7203	0.673888	0.186633	3.61077	0.000305292	0.00171836	1
Cep78	66.1213	-0.492498	0.155525	-3.16669	0.00154185	0.00644234	1
Cep85	224.802	-0.756595	0.17375	-4.35451	1.33362e-05	0.000126922	1
Cep97	54.5036	-1.02382	0.179956	-5.68927	1.27584e-08	3.65544e-07	1
Cerk	1382.69	0.534633	0.134468	3.9759	7.01136e-05	0.000510796	1
Cers2	1571.75	0.495503	0.109304	4.53328	5.80751e-06	6.38218e-05	1
Cers4	46.0074	-1.35017	0.235537	-5.7323	9.90784e-09	2.96323e-07	1
Ces1c	152.382	3.27514	1.19619	2.73798	0.00618177	0.0199307	1
Ces1e	4.69015	3.42473	1.25006	2.73965	0.00615044	0.0198485	0
Cesl1	22.9478	3.36438	1.19516	2.81501	0.00487759	0.016568	1
Cfd	944.606	0.74312	0.246315	3.01695	0.00255332	0.00976233	1
Cfhr1	59.6465	4.94625	1.29068	3.83228	0.000126959	0.000840518	1
Cfhr3	20.3868	5.6683	1.68676	3.36046	0.000778115	0.00369754	1
Cfl2	87.83	-0.453971	0.152621	-2.9745	0.00293464	0.0108905	1
Chac1	48.4033	2.90866	0.439259	6.62175	3.54975e-11	2.06006e-09	1
Chaf1a	38.2702	-0.506122	0.208259	-2.43025	0.0150885	0.0410568	1
Chchd1	274.187	0.666654	0.152683	4.36626	1.2639e-05	0.000121474	1
Chchd10	111.197	0.719314	0.224883	3.19862	0.00138089	0.00589877	1
Chchd2	2001.92	0.749416	0.217874	3.43967	0.000582427	0.00290851	1
Chchd2	2001.92	0.749416	0.217874	3.43967	0.000582427	0.00290851	1
Chchd3	1891.89	0.673871	0.176004	3.82873	0.000128806	0.000847397	1
Chchd4	120.139	0.636353	0.146862	4.33299	1.471e-05	0.00013826	1
Chchd6	19.6735	-0.530784	0.194127	-2.73421	0.00625294	0.0201079	1
Chd1l	86.731	-0.664848	0.180512	-3.68312	0.000230399	0.00136143	1
Chd3	1581.02	-0.909906	0.238708	-3.8118	0.000137959	0.000898942	1
Chd4	1329.19	-0.718094	0.147129	-4.88072	1.05701e-06	1.54673e-05	1
Chd6	556.021	-0.647729	0.182624	-3.5468	0.000389942	0.00211368	1
Chd8	765.226	-0.514159	0.121271	-4.23976	2.23759e-05	0.000196372	1
Chdh	6.38788	2.62661	1.04592	2.51129	0.0120291	0.0342308	0
Chic1	2.22172	-1.67097	0.505903	-3.30294	0.00095676	0.00437862	0
Chid1	315.692	1.23711	0.16122	7.6734	1.67492e-14	2.53807e-12	1
Chka	262.222	0.466476	0.171474	2.72038	0.00652061	0.0208409	1
Chm	241.899	-0.801377	0.182265	-4.39678	1.09871e-05	0.000108331	1
Chmp2a	1590.75	0.639868	0.150492	4.25183	2.1203e-05	0.000188137	1
Chordc1	1235.4	1.29964	0.243162	5.34474	9.05485e-08	1.96328e-06	1
Chpf	96.7433	-0.352131	0.14195	-2.48067	0.0131135	0.0367044	1
Chrna9	0.67403	2.3685	0.904131	2.61964	0.00880227	0.0266708	0
Chst11	82.3709	-0.670327	0.271535	-2.46866	0.0135621	0.0376458	1
Chst12	863.853	1.4021	0.238518	5.87841	4.14218e-09	1.36452e-07	1
Chst14	33.2544	-0.762022	0.203419	-3.74607	0.000179628	0.0011105	1
Chst15	24.7536	-0.876977	0.187144	-4.6861	2.78455e-06	3.45863e-05	1
Chst3	7.93827	-1.08556	0.424656	-2.55633	0.0105783	0.0308724	0
Chtf18	14.173	-1.12529	0.270019	-4.16745	3.08033e-05	0.000255377	1
Cib2	2.84322	1.22174	0.513554	2.37899	0.0173603	0.0460622	0
Cideb	16.059	1.77333	0.511391	3.46767	0.000524998	0.00267661	1
Ciita	274.311	-1.23417	0.286172	-4.31268	1.61289e-05	0.000149231	1
Cinp	176.507	0.370762	0.119555	3.10119	0.00192748	0.00774739	1
Cirbp	358.945	-1.45299	0.27511	-5.2815	1.28131e-07	2.65167e-06	1
Cirh1a	274.63	-0.382263	0.108194	-3.53313	0.000410673	0.00220329	1
Cisd1	236.624	0.471187	0.117984	3.99366	6.50606e-05	0.00047962	1
Cisd2	768.152	0.474784	0.182428	2.60259	0.00925235	0.0277693	1
Cisd3	50.7305	-0.715121	0.209462	-3.41408	0.000639984	0.003138	1
Ckap5	338.94	-0.528876	0.140244	-3.77111	0.000162525	0.00102807	1
Ckb	346.378	0.82703	0.147949	5.58995	2.27136e-08	6.01491e-07	1
Cklf	1256.76	1.2914	0.24897	5.18697	2.13739e-07	4.0096e-06	1
Ckm	8.43022	3.25474	0.935863	3.47779	0.000505566	0.00259207	0
Ckmt2	3.40028	3.36957	1.2267	2.74685	0.00601701	0.0195025	0
Cks1b	3.01848	-1.04417	0.423156	-2.46759	0.0136026	0.0376982	0
Cks1b	44.7386	-0.588697	0.244861	-2.40421	0.0162076	0.0436061	1
Clasp2	290.296	-0.327849	0.119138	-2.75185	0.00592603	0.0192794	1
Clca5	4.41287	1.53827	0.64161	2.39751	0.016507	0.0442325	0
Clcn4	274.784	0.599834	0.167574	3.57952	0.000344223	0.00190061	1
Clcn6	123.178	-0.512075	0.167937	-3.04921	0.00229443	0.00895576	1
Cldn3	1.42532	3.48362	1.35055	2.57941	0.00989679	0.0292972	0
Cldn5	0.993237	2.38145	0.956456	2.48987	0.0127789	0.035904	0
Cldn6	1.26014	2.50744	0.858896	2.91938	0.00350731	0.0126441	0
Clec10a	673.682	1.38776	0.326297	4.25306	2.10873e-05	0.000187343	1
Clec12a	703.709	0.80281	0.207154	3.87542	0.000106443	0.000726924	1
Clec12b	41.5606	-1.49819	0.350652	-4.27258	1.93225e-05	0.00017417	1
Clec14a	2.38938	3.38131	0.836989	4.03985	5.34855e-05	0.000406824	0
Clec1b	20039.8	0.555553	0.224228	2.47763	0.0132258	0.0369468	1
Clec4e	4677	1.14326	0.291305	3.92462	8.68683e-05	0.000614157	1
Clec4f	393.738	0.743044	0.301042	2.46824	0.0135778	0.0376608	1
Clec4g	1.14461	3.26439	0.878676	3.71512	0.000203105	0.00123054	0
Clec9a	47.5469	1.63035	0.255029	6.3928	1.62875e-10	7.58118e-09	1
Clic1	7077.99	1.11208	0.212825	5.2253	1.73876e-07	3.40706e-06	1
Clk1	6345.65	0.529621	0.126085	4.20051	2.66319e-05	0.000225594	1
Clk2	759.655	0.386458	0.112754	3.42744	0.000609301	0.00301074	1
Clk3	1199.3	0.49621	0.0942201	5.2665	1.3905e-07	2.8304e-06	1
Clk4	948.941	0.495843	0.117519	4.21927	2.45098e-05	0.00021156	1
Cln6	185.771	-0.375289	0.153372	-2.44692	0.0144082	0.0395929	1
Clock	29.7719	-0.562295	0.23817	-2.3609	0.0182305	0.0477946	1
Clp1	269.916	0.415439	0.131743	3.1534	0.00161378	0.00669164	1
Clpb	104.071	0.32221	0.134586	2.39408	0.0166619	0.0445734	1
Clpx	450.631	-0.377504	0.10056	-3.75402	0.000174024	0.0010862	1
Clta	1661.59	0.628142	0.115907	5.41936	5.98119e-08	1.38257e-06	1
Cltb	100.4	0.904489	0.205051	4.41104	1.02876e-05	0.000102654	1
Cltc	3866.81	0.590863	0.105157	5.61884	1.92241e-08	5.17117e-07	1
Cluap1	156.088	-0.392662	0.142843	-2.7489	0.00597955	0.0194211	1
Cmah	649.379	-0.607565	0.203629	-2.98369	0.002848	0.0106552	1
Cmbl	12.3132	2.95314	0.857431	3.44417	0.000572811	0.00287417	1
Cmklr1	48.0796	0.99946	0.328145	3.04579	0.00232069	0.00903756	1
Cmss1	17.2149	-1.01905	0.217278	-4.69007	2.73114e-06	3.41718e-05	1
Cmtm8	5.79251	1.21139	0.378795	3.198	0.00138383	0.00590324	0
Cndp2	961.808	1.5496	0.239021	6.48311	8.985e-11	4.53441e-09	1
Cnep1r1	133.855	-0.37322	0.124076	-3.008	0.0026297	0.0100101	1
Cnga1	7.49318	-1.86343	0.441993	-4.21596	2.48713e-05	0.000213868	1
Cnih	465.854	0.475824	0.115338	4.12548	3.69967e-05	0.000297325	1
Cnn3	108.079	-0.644968	0.201662	-3.19826	0.00138258	0.00590161	1
Cnnm3	200.49	-0.761193	0.181401	-4.1962	2.71432e-05	0.000229092	1
Cnot1	2188.06	-0.296072	0.094459	-3.1344	0.00172209	0.00706978	1
Cnot4	259.67	-0.355918	0.114158	-3.11777	0.00182227	0.00740292	1
Cnot8	1025.88	0.266586	0.102453	2.60204	0.00926721	0.027797	1
Cnp	1498.99	-0.400807	0.131309	-3.0524	0.0022702	0.00887387	1
Cnpy3	555.834	0.412746	0.122384	3.37253	0.000744799	0.00355533	1
Cnr2	1343.67	0.572175	0.16681	3.4301	0.000603349	0.00298891	1
Cntnap1	31.1655	-1.04188	0.282095	-3.69338	0.000221295	0.00132138	1
Cntrl	329.325	-0.484796	0.175814	-2.75744	0.00582567	0.0190073	1
Cntrob	18.3197	-0.612328	0.227227	-2.69479	0.00704334	0.0222406	1
Coa4	113.087	0.416557	0.111447	3.73773	0.000185692	0.00114024	1
Cobll1	73.2165	-0.836845	0.236685	-3.5357	0.000406701	0.00218886	1
Cobra1	456.269	0.334578	0.0879193	3.80551	0.000141514	0.000919033	1
Coil	35.4693	-0.476099	0.16836	-2.82786	0.0046861	0.0160053	1
Col11a1	6.9587	-1.35075	0.448833	-3.00947	0.00261702	0.00997233	0
Col11a2	73.7284	-0.995996	0.288708	-3.44984	0.000560926	0.00282597	1
Col12a1	1.23751	2.6607	1.10347	2.4112	0.0159	0.042931	0
Col13a1	2.5519	2.37975	0.564309	4.2171	2.47468e-05	0.000212932	0
Col17a1	30.8496	-1.04534	0.353393	-2.958	0.00309638	0.0114038	1
Col20a1	46.2628	-1.22205	0.197328	-6.19296	5.90448e-10	2.44016e-08	1
Col23a1	2.10815	-3.6541	0.946631	-3.86011	0.000113337	0.00076671	0
Col27a1	6.19175	-1.30092	0.473578	-2.74701	0.00601408	0.0195007	0
Col4a1	49.0969	1.67646	0.348006	4.81734	1.45487e-06	2.03294e-05	1
Col4a2	8.94857	2.67241	0.556615	4.80119	1.57726e-06	2.1794e-05	1
Col5a3	4.22229	2.44121	0.628301	3.88541	0.000102159	0.000703303	0
Commd3	257.456	0.667473	0.128936	5.17676	2.25772e-07	4.19493e-06	1
Commd6	252.392	0.326434	0.108325	3.01346	0.00258287	0.00986211	1
Commd7	267.466	-0.305934	0.128111	-2.38804	0.0169385	0.0451538	1
Commd8	246.671	0.38389	0.117394	3.27011	0.00107506	0.00483406	1
Commd9	282.096	0.621129	0.102673	6.04958	1.45227e-09	5.39675e-08	1
Comp	4.79085	1.13801	0.453155	2.5113	0.0120287	0.0342308	0
Comt	819.313	0.750364	0.137884	5.44199	5.26873e-08	1.24531e-06	1
Copb1	1339.8	0.321002	0.116805	2.74818	0.00599269	0.0194452	1
Copb2	688.018	0.421078	0.111916	3.76245	0.000168256	0.00105454	1
Cope	921.676	0.561591	0.112343	4.99891	5.76539e-07	9.53072e-06	1
Cops2	750.089	0.392815	0.148054	2.65318	0.0079737	0.024603	1
Cops7b	188.406	-0.29075	0.123241	-2.35919	0.0183147	0.0479878	1
Coq10b	1433.43	1.25505	0.20985	5.98072	2.22149e-09	7.99384e-08	1
Coro1b	2484.72	0.296762	0.0976984	3.03753	0.00238524	0.00924406	1
Coro2a	42.625	-0.599612	0.223231	-2.68606	0.00722999	0.022709	1
Coro2b	54.506	-1.99536	0.264378	-7.54738	4.44099e-14	6.37539e-12	1
Coro7	367.619	-1.3919	0.219555	-6.33962	2.30325e-10	1.04706e-08	1
Coro7	29.2565	-1.52635	0.287314	-5.31248	1.08142e-07	2.30084e-06	1
Cort	4026.43	0.760473	0.223562	3.40161	0.000669892	0.00325756	1
Cox10	28.5549	-0.599857	0.208834	-2.87241	0.00407359	0.0142487	1
Cox11	106.272	-0.616325	0.1294	-4.76295	1.9078e-06	2.52118e-05	1
Cox14	526.67	0.523317	0.148976	3.51276	0.000443473	0.00234149	1
Cox17	945.997	1.22173	0.143535	8.51173	1.71351e-17	3.8948e-15	1
Cox19	182.744	0.291986	0.114705	2.54554	0.0109109	0.0316533	1
Cox4nb	131.047	0.405912	0.122949	3.30147	0.000961807	0.00439744	1
Cox5a	3075.46	0.84762	0.165988	5.10652	3.2815e-07	5.88931e-06	1
Cox5b	1907.4	0.475911	0.171811	2.76997	0.0056061	0.0184187	1
Cox6c	2008.99	0.632166	0.165117	3.82859	0.00012888	0.000847479	1
Cox7a2l2	227.442	1.04339	0.37344	2.794	0.00520609	0.0174449	1
Cox7c	987.623	0.863392	0.158034	5.46333	4.67282e-08	1.12472e-06	1
Cpeb1	28.6368	0.960853	0.315688	3.04368	0.00233704	0.00909088	1
Cpeb4	840.535	1.41594	0.25624	5.52584	3.27916e-08	8.29707e-07	1
Cplx3	6.51145	1.35233	0.365919	3.69572	0.000219268	0.00131099	0
Cpm	132.591	1.2901	0.31209	4.13373	3.56921e-05	0.00028837	1
Cpn1	11.2938	1.5411	0.620032	2.48552	0.0129364	0.0362868	0
Cpne1	176.51	-0.346015	0.117685	-2.94019	0.00328014	0.0119756	1
Cpne1	176.51	-0.346015	0.117685	-2.94019	0.00328014	0.0119756	1
Cpne7	68.1295	-2.02811	0.297036	-6.82784	8.62022e-12	6.25333e-10	1
Cpox	324.327	0.485935	0.194017	2.5046	0.0122591	0.0347298	1
Cpq	112.411	0.766311	0.269103	2.84765	0.00440427	0.0152373	1
Cps1	92.7726	3.04743	1.26455	2.40989	0.0159573	0.0430298	1
Cpsf6	1108.81	-0.459745	0.13962	-3.29282	0.000991871	0.00451808	1
Cpt1c	1.48134	2.06176	0.706906	2.91659	0.00353877	0.0127373	0
Crabp1	51.7122	0.82773	0.291993	2.83476	0.00458605	0.0157384	1
Crat	313.358	0.354668	0.145355	2.44001	0.0146867	0.04018	1
Creb3	173.883	0.447874	0.131006	3.41873	0.000629149	0.00309424	1
Creb5	1.37234	2.6193	0.903705	2.8984	0.0037507	0.0133556	0
Crebzf	242.437	-0.494333	0.0982351	-5.03214	4.85034e-07	8.19689e-06	1
Creld1	62.8989	0.809192	0.205542	3.93687	8.25516e-05	0.000587292	1
Creld2	276.744	1.88227	0.213215	8.82804	1.0653e-18	2.84874e-16	1
Crem	1482.07	2.45707	0.313317	7.84214	4.42928e-15	7.55082e-13	1
Crip1	1971.3	0.774802	0.199682	3.88017	0.000104382	0.000715718	1
Crip2	80.6123	0.820114	0.334323	2.45306	0.0141646	0.0390178	1
Crisp2	14.3253	-0.84154	0.342369	-2.45799	0.0139716	0.0385639	1
Crispld2	3666.37	1.13888	0.395374	2.88051	0.00397033	0.0139441	1
Crk	1513.78	0.501703	0.115759	4.33402	1.46414e-05	0.00013771	1
Crlf2	631.223	0.597133	0.173523	3.44123	0.000579074	0.00289494	1
Crmp1	24.542	-1.05616	0.337043	-3.13362	0.00172666	0.00708288	1
Crocc	10.4669	-1.00256	0.345456	-2.90214	0.00370622	0.0132214	1
Crot	194.715	-0.564903	0.164571	-3.43257	0.000597891	0.00296942	1
Crp	690.057	4.11345	0.83222	4.94274	7.70312e-07	1.20614e-05	1
Crtam	21.5782	-1.111	0.255959	-4.34055	1.42124e-05	0.000134388	1
Crtc1	24.7561	-1.30668	0.260809	-5.0101	5.44004e-07	9.0367e-06	1
Cry2	363.258	-0.691099	0.160185	-4.31438	1.6005e-05	0.000148316	1
Cryab	27.4551	3.28606	0.582754	5.63884	1.71195e-08	4.69769e-07	1
Cryba1	1.62769	2.00079	0.694986	2.87889	0.00399075	0.0139984	0
Crybg3	399.595	0.884512	0.238062	3.71547	0.000202823	0.00122938	1
Cryl1	42.2738	-0.499324	0.181903	-2.745	0.00605113	0.0195976	1
Crym	7.19282	6.14389	1.46885	4.1828	2.8794e-05	0.00024062	1
Cryzl1	168.341	0.542559	0.134646	4.02952	5.58904e-05	0.00042229	1
Csdc2	5.85093	-1.32698	0.534943	-2.4806	0.0131163	0.0367044	0
Csde1	4488.86	0.391253	0.137679	2.84178	0.00448624	0.0154738	1
Cse1l	637.905	-0.34885	0.103215	-3.37983	0.000725317	0.0034806	1
Csf1	2207.87	1.78831	0.316321	5.65347	1.5724e-08	4.37642e-07	1
Csf2ra	1399.92	0.815384	0.232872	3.50143	0.000462774	0.00242463	1
Csk	2307.57	-0.320473	0.110347	-2.90424	0.00368147	0.0131434	1
Csnk1e	538.037	0.504551	0.162181	3.11105	0.00186426	0.00754891	1
Csnk1g2	991.371	-0.389331	0.107118	-3.6346	0.000278416	0.00159406	1
Csrnp1	1683.75	1.25699	0.302018	4.16196	3.15523e-05	0.000260268	1
Csrp1	1180.84	0.795179	0.197946	4.01714	5.89079e-05	0.00044215	1
Csrp2bp	68.865	-0.491429	0.142605	-3.44609	0.000568758	0.00285804	1
Cst3	19865.9	0.606091	0.255892	2.36854	0.0178583	0.047145	1
Cst7	539.944	0.873027	0.271036	3.22107	0.00127713	0.00553992	1
Cstb	2221.09	1.0516	0.193284	5.44068	5.30778e-08	1.24806e-06	1
Cstf2t	248.639	-0.305474	0.108606	-2.81269	0.00491295	0.0166632	1
Ctbp2	161.869	0.759673	0.136487	5.56589	2.60822e-08	6.78833e-07	1
Ctbs	282.707	0.462296	0.168978	2.73584	0.00622205	0.0200342	1
Ctcf	1018.15	-0.282066	0.0932357	-3.0253	0.0024839	0.00955313	1
Ctdspl2	117.461	-0.653918	0.188523	-3.46863	0.000523115	0.002669	1
Ctgf	17.7853	1.45822	0.346499	4.20844	2.5714e-05	0.000219591	1
Cth	26.6574	2.59168	0.795159	3.25932	0.0011168	0.00498885	1
Cthrc1	1.69879	2.55423	1.02714	2.48673	0.0128923	0.0362003	0
Ctla2a	1175.67	1.48418	0.209424	7.08695	1.37101e-12	1.26337e-10	1
Ctnna1	898.007	0.830284	0.224339	3.70102	0.000214736	0.00129012	1
Ctnnal1	41.7159	-0.734917	0.164827	-4.45872	8.24502e-06	8.48646e-05	1
Ctnnbip1	16.2922	0.807619	0.256212	3.15216	0.00162069	0.00671824	1
Ctr9	477.567	-0.301761	0.0762711	-3.95643	7.6078e-05	0.000548389	1
Ctrc	49.3614	1.35013	0.282723	4.77545	1.79307e-06	2.40688e-05	1
Ctsa	3696.52	0.361808	0.0784722	4.61065	4.01417e-06	4.69513e-05	1
Ctsc	5383.64	1.45968	0.274202	5.32339	1.01852e-07	2.17721e-06	1
Ctsd	36905.7	0.870274	0.209211	4.1598	3.18529e-05	0.000262259	1
Ctse	2444.57	-1.00846	0.20343	-4.95727	7.14899e-07	1.14033e-05	1
Ctsf	1669.2	0.437583	0.181505	2.41086	0.015915	0.042954	1
Ctsg	0.912815	2.97261	0.982456	3.02569	0.00248063	0.00954865	0
Ctsh	9510.28	1.22948	0.202423	6.07379	1.24925e-09	4.75901e-08	1
Ctsk	33.5913	1.09942	0.267451	4.11075	3.94382e-05	0.00031362	1
Ctsl1	934.567	2.68074	0.392763	6.82532	8.77272e-12	6.33029e-10	1
Ctss	2816.56	0.956	0.174657	5.4736	4.40991e-08	1.06898e-06	1
Ctsz	3347.73	1.57906	0.206415	7.64992	2.01107e-14	3.01396e-12	1
Cttn	291.694	0.833148	0.339028	2.45746	0.0139924	0.0386136	1
Cttnbp2nl	90.7854	0.848648	0.233788	3.62998	0.000283439	0.00161788	1
Cul2	387.408	0.64155	0.152991	4.19338	2.74829e-05	0.000231366	1
Cul3	1612.63	0.313553	0.111577	2.8102	0.004951	0.0167756	1
Cul4a	652.45	-0.461057	0.130307	-3.53824	0.000402808	0.00217306	1
Cul5	179.611	-0.520566	0.151197	-3.44297	0.000575362	0.00288212	1
Cul7	22.9767	-0.818759	0.25268	-3.24029	0.00119407	0.00525144	1
Cul9	66.0355	-0.918359	0.238892	-3.84425	0.000120921	0.000811177	1
Cwc15	1703.3	0.531112	0.152418	3.48457	0.000492924	0.00254255	1
Cwc25	338.166	0.626286	0.223438	2.80295	0.00506372	0.0170853	1
Cwf19l2	235.931	-0.460822	0.134929	-3.41528	0.000637153	0.0031291	1
Cxcl10	34.6209	-2.55666	0.401461	-6.3684	1.9101e-10	8.77104e-09	1
Cxcl17	6.42573	-2.07547	0.349727	-5.93454	2.94677e-09	1.01229e-07	1
Cxcl2	99.9828	3.01504	0.671776	4.48816	7.18406e-06	7.57157e-05	1
Cxcl5	14.2332	0.928346	0.380593	2.43921	0.0147194	0.0402615	0
Cxcr3	110.122	-0.829733	0.216819	-3.82684	0.000129797	0.000852682	1
Cxcr4	2462.61	0.891802	0.211306	4.22044	2.4383e-05	0.000210599	1
Cxcr6	52.9895	-0.826915	0.272837	-3.0308	0.00243904	0.00942311	1
Cxcr7	242.415	3.1349	0.569518	5.50448	3.70262e-08	9.18114e-07	1
Cxxc1	1240.57	1.10918	0.34126	3.25023	0.0011531	0.00512246	1
Cxxc5	50.0843	-0.959471	0.255885	-3.74962	0.000177106	0.0010994	1
Cyb561	1.82524	2.79917	0.800028	3.49884	0.000467293	0.00244361	0
Cyb561d1	145.983	-0.435729	0.121858	-3.5757	0.000349299	0.00192334	1
Cyb5d1	169.468	-0.342569	0.108023	-3.17125	0.00151785	0.00636154	1
Cyb5r4	1696.29	0.603126	0.179246	3.36479	0.000766031	0.00364393	1
Cybb	2587.83	0.528551	0.176365	2.99692	0.0027272	0.0103029	1
Cyc1	650.774	0.443039	0.134578	3.29206	0.000994554	0.00452879	1
Cycs	1256.59	0.813272	0.200593	4.05434	5.02766e-05	0.000384777	1
Cyfip1	428.744	0.695979	0.213558	3.25897	0.00111819	0.00499341	1
Cyfip2	2381.84	-0.757614	0.132522	-5.71689	1.08493e-08	3.19573e-07	1
Cyld	1318.8	0.405568	0.172095	2.35666	0.0184403	0.0482981	1
Cyp1a2	28.9923	3.55248	1.0962	3.24071	0.00119234	0.00524555	1
Cyp21a1	0.516406	2.66172	1.10337	2.41236	0.0158496	0.0428289	0
Cyp2c11	206.081	3.86308	1.11441	3.46647	0.000527347	0.00268432	1
Cyp2c12	12.2406	5.13259	1.25566	4.08756	4.3594e-05	0.000339392	1
Cyp2c13	180.125	4.44765	1.1578	3.84147	0.000122302	0.000817623	1
Cyp2c22	87.6825	3.37848	1.11531	3.0292	0.00245206	0.00946806	1
Cyp2c23	65.6095	3.66348	1.27814	2.86626	0.0041535	0.0144873	1
Cyp2c7	248.562	3.3926	1.38069	2.45717	0.0140036	0.0386366	1
Cyp2d1	52.7744	1.48073	0.508737	2.91059	0.00360743	0.0129302	1
Cyp2d2	57.7695	3.40754	1.18919	2.86542	0.00416459	0.0145075	1
Cyp2d3	21.511	3.33941	1.23931	2.69458	0.00704777	0.0222494	1
Cyp2d4	11.5971	1.60063	0.358951	4.45919	8.22718e-06	8.47449e-05	1
Cyp2d5	34.8792	2.83828	1.03402	2.7449	0.00605287	0.0195985	1
Cyp2e1	109.86	4.04431	0.91687	4.411	1.02895e-05	0.000102654	1
Cyp2j10	3.48385	1.47995	0.590541	2.5061	0.0122072	0.0346259	0
Cyp2r1	8.85251	0.987916	0.307252	3.21533	0.00130295	0.00562508	0
Cyp2u1	36.6095	-0.634961	0.179177	-3.54377	0.000394449	0.00213642	1
Cyp39a1	13.8791	1.79038	0.54926	3.25963	0.00111558	0.00498504	1
Cyp3a18	45.2746	3.6627	1.22399	2.99243	0.00276763	0.0104153	1
Cyp4a8	6.77198	3.75117	0.748592	5.01097	5.41556e-07	9.007e-06	1
Cyp4b1	30.9815	2.37751	0.742381	3.20255	0.00136218	0.00584013	1
Cyp4f1	24.064	3.5007	1.47011	2.38125	0.0172541	0.0458787	1
Cyp4f17	36.111	-0.770834	0.212303	-3.63082	0.000282522	0.0016135	1
Cyp4f39	41.4109	1.40542	0.432716	3.24791	0.00116256	0.00515342	1
Cyp4f4	5.47512	3.44082	1.46802	2.34385	0.0190858	0.0497025	0
Cyp4f5	39.7756	-1.39184	0.306072	-4.54743	5.43062e-06	6.06078e-05	1
Cyp7a1	4.47547	4.86246	1.6075	3.02486	0.0024875	0.0095643	0
Cyr61	148.16	-1.16838	0.355053	-3.29071	0.000999345	0.00454757	1
Cysltr1	14.6303	1.19178	0.302096	3.94504	7.97851e-05	0.000571186	1
Cysltr2	14.4132	-0.887347	0.307655	-2.88423	0.00392376	0.013806	1
Cystm1	266.736	0.794909	0.238563	3.33208	0.000861999	0.0040205	1
Cyth2	490.434	0.238024	0.0765955	3.10755	0.00188647	0.00760723	1
Cyth3	223.974	-0.318644	0.127729	-2.49469	0.0126067	0.0355594	1
D14Abb1e	389.073	-0.530961	0.176553	-3.00738	0.00263509	0.0100272	1
D17Wsu104e	312.039	0.650576	0.106207	6.12555	9.0371e-10	3.57241e-08	1
D17Wsu92e	2428.36	0.60699	0.133844	4.53506	5.75866e-06	6.3387e-05	1
D18Ertd653e	20.0917	-0.750822	0.206406	-3.63761	0.000275184	0.00157886	1
D3Ertd254e	40.8115	-0.909156	0.16997	-5.34892	8.84818e-08	1.92459e-06	1
D430042O09Rik	103.851	-0.794166	0.162704	-4.88105	1.05524e-06	1.54664e-05	1
D930015E06Rik	2035.15	-0.437581	0.101718	-4.30191	1.69332e-05	0.000155931	1
Daam1	448.249	1.0773	0.22267	4.83808	1.31097e-06	1.847e-05	1
Dab2	272.966	2.83311	0.272155	10.4099	2.2335e-25	1.79179e-22	1
Dab2ip	27.0589	-0.935667	0.25546	-3.66268	0.000249591	0.00145161	1
Dach2	4.99621	-1.75663	0.499464	-3.51702	0.000436417	0.00230782	0
Dact1	25.7915	2.71084	0.452452	5.99145	2.07982e-09	7.52375e-08	1
Dad1	1370.33	0.472019	0.193027	2.44535	0.014471	0.0397012	1
Dag1	85.5531	-0.9777	0.209814	-4.65983	3.16463e-06	3.82957e-05	1
Daglb	1088.03	0.634081	0.171773	3.69138	0.000223038	0.00132946	1
Dand5	83.7752	0.651042	0.260151	2.50256	0.0123299	0.0349159	1
Dao	3.51193	2.60497	1.02854	2.53269	0.0113192	0.0325815	0
Dapk3	261.05	0.590782	0.109335	5.40343	6.53782e-08	1.48357e-06	1
Dazl	0.741881	-2.91274	1.05396	-2.76362	0.00571639	0.0187089	0
Dbi	189.335	0.798307	0.231301	3.45138	0.000557722	0.00281087	1
Dbil5	3.42593	1.09627	0.440997	2.4859	0.0129225	0.0362554	0
Dbn1	5.94264	1.30556	0.389617	3.35087	0.000805588	0.00380554	0
Dbr1	91.6099	-0.653001	0.135139	-4.83208	1.35115e-06	1.89773e-05	1
Dcaf10	170.061	-0.284812	0.0916097	-3.10898	0.00187737	0.00758399	1
Dcaf13	543.018	0.499914	0.15541	3.21675	0.00129652	0.00560619	1
Dcaf15	282.635	-0.404158	0.106962	-3.77853	0.000157755	0.00100601	1
Dcaf17	29.0873	-0.830655	0.227717	-3.64775	0.000264547	0.00152812	1
Dcaf4	123.485	-0.370093	0.141652	-2.61269	0.0089833	0.027153	1
Dcakd	34.1352	-0.671486	0.202495	-3.31607	0.000912933	0.00421197	1
Dcbld1	18.5995	-0.861317	0.234978	-3.66551	0.000246843	0.00143927	1
Dck	3353.89	0.905443	0.211042	4.29034	1.78402e-05	0.000162746	1
Dclre1b	400.958	-0.505306	0.1519	-3.32658	0.000879195	0.00408255	1
Dclre1c	432.108	0.858408	0.144522	5.93965	2.85637e-09	9.86206e-08	1
Dcp2	45.587	-0.496334	0.197218	-2.51668	0.0118467	0.0338052	1
Dcps	175.978	0.49072	0.102777	4.7746	1.80065e-06	2.41467e-05	1
Dctd	63.5726	-1.11336	0.208014	-5.35234	8.68225e-08	1.89151e-06	1
Dctn6	392.455	0.266668	0.104159	2.5602	0.0104613	0.0306031	1
Ddah2	117.02	2.04349	0.230614	8.86112	7.9217e-19	2.29864e-16	1
Ddc	5.05373	2.19394	0.85357	2.57031	0.0101606	0.0299094	0
Ddc8	12.849	2.22715	0.500523	4.44965	8.60091e-06	8.78646e-05	1
Ddhd1	387.429	1.38296	0.142241	9.72264	2.41437e-22	1.09757e-19	1
Ddhd2	112.984	-1.28669	0.205351	-6.26584	3.7083e-10	1.63669e-08	1
Ddi2	488.798	0.552582	0.165515	3.33856	0.000842126	0.00393723	1
Ddit4l	0.68046	2.19547	0.901051	2.43657	0.0148274	0.0404837	0
Ddn	1.89307	3.24041	1.1003	2.94502	0.00322938	0.0118202	0
Ddost	427.904	0.342349	0.130721	2.61892	0.00882095	0.0267192	1
Ddrgk1	227.151	0.359989	0.153217	2.34954	0.0187967	0.0490433	1
Ddt	305.25	0.682161	0.144914	4.70734	2.50969e-06	3.18676e-05	1
Ddx20	285.328	-0.549337	0.129449	-4.24365	2.19909e-05	0.000193616	1
Ddx21	1027.16	-0.540429	0.109307	-4.94414	7.64821e-07	1.2003e-05	1
Ddx26b	43.856	-1.04523	0.201784	-5.17994	2.21961e-07	4.14105e-06	1
Ddx31	114.779	-0.364676	0.103513	-3.52301	0.000426673	0.00227037	1
Ddx39b	1638.51	-0.41489	0.124801	-3.32442	0.000886039	0.00410734	1
Ddx3x	7303.78	0.443555	0.158563	2.79734	0.00515255	0.0173038	1
Ddx41	932.364	0.814299	0.0846844	9.61568	6.86517e-22	2.75374e-19	1
Ddx47	800.809	0.41743	0.0934777	4.46556	7.98598e-06	8.2824e-05	1
Ddx50	412.748	0.307634	0.100947	3.04749	0.00230759	0.0089994	1
Ddx52	429.285	-0.780092	0.202598	-3.85045	0.000117902	0.000794049	1
Ddx58	82.3117	-1.59466	0.236803	-6.73411	1.64941e-11	1.0973e-09	1
Deaf1	184.899	-0.773292	0.148706	-5.20013	1.99149e-07	3.82535e-06	1
Deb1	170.413	0.530081	0.14363	3.6906	0.000223725	0.00133238	1
Dedd2	428.212	0.68277	0.202289	3.37522	0.000737566	0.00352772	1
Def8	253.987	1.13359	0.223784	5.06557	4.07182e-07	7.05609e-06	1
Defa	16.5086	5.83065	0.791061	7.37067	1.69778e-13	2.00944e-11	1
Defb24	26.8876	1.49459	0.385921	3.8728	0.000107592	0.000734023	1
Defb36	1.4353	2.1348	0.741308	2.87978	0.00397957	0.01397	0
Dennd1b	54.9431	-0.85763	0.229864	-3.73103	0.000190702	0.00116575	1
Dennd1c	267.066	-0.6167	0.179032	-3.44463	0.000571844	0.00287038	1
Dennd2c	684.329	1.29704	0.241789	5.36436	8.12351e-08	1.78116e-06	1
Dennd2d	735.497	-0.537119	0.130798	-4.10648	4.01727e-05	0.000318162	1
Dennd4c	115.58	-0.897315	0.204276	-4.39266	1.11972e-05	0.000110099	1
Dennd6a	799.075	-0.27262	0.106517	-2.55942	0.0104847	0.0306518	1
Dennd6b	30.8374	-0.656935	0.211324	-3.10866	0.00187938	0.00758903	1
Depdc5	279.976	-0.464801	0.150549	-3.08738	0.00201927	0.00804287	1
Depdc7	11.135	2.04406	0.539587	3.78819	0.000151747	0.000974351	1
Derl1	1343.17	0.491884	0.091044	5.40271	6.56412e-08	1.48403e-06	1
Derl3	22.5642	0.631768	0.247624	2.55133	0.0107314	0.0312324	1
Dexi	81.3081	-0.713943	0.143309	-4.98184	6.2983e-07	1.02603e-05	1
Dffa	182.515	-0.243741	0.0782548	-3.11471	0.00184129	0.00746921	1
Dgat1	403.213	0.861672	0.227883	3.78121	0.000156068	0.000998341	1
Dgcr2	556.414	-0.511947	0.130389	-3.92631	8.62591e-05	0.000610294	1
Dgcr8	255.064	-0.53071	0.12153	-4.36692	1.26012e-05	0.000121281	1
Dgka	1634.87	-0.884682	0.228468	-3.87225	0.000107837	0.000734699	1
Dgkd	2558.1	1.04605	0.153721	6.80489	1.01124e-11	7.18299e-10	1
Dgke	32.7039	-1.22945	0.229111	-5.36618	8.04202e-08	1.76614e-06	1
Dgkg	104.729	0.435919	0.183842	2.37116	0.0177325	0.046879	1
Dgkh	217.443	0.494153	0.206747	2.39014	0.0168421	0.0449322	1
Dhcr24	18.6877	-1.13835	0.330702	-3.44223	0.000576949	0.00288856	1
Dhcr7	35.231	-0.933153	0.224766	-4.15167	3.30062e-05	0.000270029	1
Dhh	4.19723	1.7088	0.508647	3.3595	0.00078084	0.00370532	0
Dhps	196.631	-0.277319	0.10763	-2.5766	0.00997763	0.029479	1
Dhrs7	31.0447	1.35658	0.576185	2.35442	0.0185514	0.0485055	1
Dhrs7b	161.077	0.437883	0.0957548	4.57296	4.8088e-06	5.45157e-05	1
Dhrsx	534.121	0.662665	0.153964	4.30403	1.67722e-05	0.000154763	1
Dhx29	146.738	-0.373335	0.122149	-3.0564	0.00224012	0.00878146	1
Dhx32	68.0199	-0.342467	0.124099	-2.75963	0.00578669	0.0189027	1
Dhx33	42.0125	-0.914966	0.201649	-4.53743	5.69436e-06	6.30354e-05	1
Dhx35	78.1533	-0.827785	0.172574	-4.79669	1.61306e-06	2.21987e-05	1
Dhx37	124.753	-0.54828	0.177032	-3.09707	0.00195444	0.00783281	1
Dhx57	110.007	-0.503954	0.148166	-3.40128	0.000670714	0.00325987	1
Dhx58	121.317	-0.879506	0.229856	-3.82633	0.000130065	0.000854035	1
Dhx9	453.054	-0.563587	0.202335	-2.78542	0.00534591	0.0178094	1
Dicer1	233.403	-0.766532	0.158641	-4.83186	1.35264e-06	1.89787e-05	1
Dido1	382.131	-0.414125	0.167421	-2.47355	0.0133777	0.037264	1
Dip2b	276.07	-0.576472	0.178684	-3.22622	0.00125438	0.00546033	1
Dip2c	9.9523	-1.0126	0.320143	-3.16297	0.00156171	0.00650731	1
Dis3	208.284	-0.55501	0.119617	-4.6399	3.4857e-06	4.15905e-05	1
Dis3l2	94.8489	-0.497336	0.135186	-3.67889	0.000234252	0.00137704	1
Disp1	26.5076	-0.713726	0.241249	-2.95846	0.00309177	0.011393	1
Dkk2	1.74499	2.44434	0.861429	2.83754	0.00454626	0.0156413	0
Dlc1	8.29261	1.57963	0.437506	3.61053	0.000305577	0.00171925	0
Dld	790.098	0.468822	0.150733	3.11029	0.00186905	0.00756384	1
Dlg1	99.9064	-0.785531	0.153919	-5.10355	3.33344e-07	5.95825e-06	1
Dlg3	18.6271	-0.524204	0.206666	-2.53647	0.0111975	0.032315	1
Dlg4	51.816	-0.695798	0.2191	-3.17572	0.00149467	0.00628178	1
Dll4	5.38511	4.49899	0.737213	6.1027	1.04293e-09	4.06386e-08	0
Dmrtc2	16.3655	-1.23235	0.371714	-3.31532	0.000915372	0.00422036	1
Dmwd	10.7765	-0.880059	0.300029	-2.93324	0.00335441	0.0121961	1
Dmxl1	693.226	-0.647317	0.212876	-3.04082	0.00235938	0.00916208	1
Dmxl2-ps1	168.023	0.732261	0.243005	3.01336	0.00258376	0.00986211	1
Dna2	727.074	1.25143	0.182599	6.85345	7.20914e-12	5.46212e-10	1
Dnaaf2	311.322	0.668495	0.157945	4.23245	2.31164e-05	0.000201898	1
Dnahc1	83.5729	0.895575	0.254571	3.51798	0.000434845	0.00230128	1
Dnahc17	81.9424	0.759636	0.283907	2.67565	0.00745838	0.0233083	1
Dnaja1	18189.5	3.47014	0.271533	12.7798	2.1257e-37	4.14147e-34	1
Dnaja4	1141.08	1.16648	0.181367	6.43161	1.26261e-10	6.10621e-09	1
Dnajb1	2762.52	2.37958	0.244868	9.71779	2.53223e-22	1.11402e-19	1
Dnajb11	608.753	0.966061	0.151037	6.39619	1.59297e-10	7.44005e-09	1
Dnajb5	61.2002	-0.562021	0.167983	-3.3457	0.000820739	0.00385974	1
Dnajb9	273.778	0.553751	0.168404	3.28823	0.00100821	0.0045833	1
Dnajc12	47.3937	0.957825	0.243541	3.93291	8.39228e-05	0.000596114	1
Dnajc16	89.0518	0.714256	0.235858	3.02833	0.00245907	0.00948706	1
Dnajc18	32.6117	-0.810183	0.168949	-4.79544	1.62321e-06	2.22852e-05	1
Dnajc25	58.7204	0.649283	0.176879	3.67078	0.000241815	0.00141418	1
Dnajc27	46.569	-1.14903	0.178597	-6.43361	1.24605e-10	6.04754e-09	1
Dnajc3	692.469	0.752767	0.148236	5.07817	3.81089e-07	6.65466e-06	1
Dnase1l1	644.782	0.290359	0.122479	2.37068	0.0177552	0.0469184	1
Dnase1l2	16.9949	0.60287	0.257094	2.34494	0.01903	0.0495761	1
Dnase1l3	41.3918	4.15653	0.440381	9.43851	3.78136e-21	1.39379e-18	1
Dnase2b	17.933	-3.31897	0.469102	-7.07517	1.49266e-12	1.33927e-10	1
Dnlz	119.781	0.823269	0.124646	6.60486	3.97894e-11	2.25165e-09	1
Dnmbp	32.0411	-1.2002	0.307894	-3.89811	9.69455e-05	0.000673019	1
Dnmt1	298.88	-0.85557	0.191089	-4.47733	7.55835e-06	7.86876e-05	1
Dnmt3a	109.155	-1.07053	0.231133	-4.63167	3.62722e-06	4.30531e-05	1
Dnmt3b	49.4782	-1.65365	0.246717	-6.70261	2.04729e-11	1.31667e-09	1
Dnttip1	669.556	0.535301	0.157534	3.39801	0.000678777	0.00329553	1
Dock2	478.132	-0.462585	0.145125	-3.1875	0.00143511	0.00608203	1
Dock4	54.1835	1.8714	0.302046	6.19576	5.80049e-10	2.40447e-08	1
Dock6	7.37371	1.74689	0.373696	4.67464	2.94465e-06	3.61469e-05	0
Dock7	28.6826	-0.782543	0.245843	-3.1831	0.0014571	0.00615205	1
Dock9	45.1539	-0.566712	0.215133	-2.63424	0.00843254	0.0257681	1
Dok1	242.17	0.515628	0.109386	4.71384	2.43093e-06	3.11296e-05	1
Dok2	624.85	-0.417372	0.11682	-3.57277	0.000353221	0.00194243	1
Dok3	1536.22	0.59637	0.170725	3.49316	0.000477343	0.00248189	1
Donson	192.323	0.658256	0.205504	3.20313	0.00135941	0.00583193	1
Dopey1	782.549	-0.730271	0.113934	-6.40962	1.45884e-10	6.88429e-09	1
Dpagt1	427.884	0.708023	0.158655	4.46266	8.09498e-06	8.36993e-05	1
Dpcd	65.2768	0.622849	0.136458	4.56441	5.00906e-06	5.65509e-05	1
Dpep3	57.3168	0.780806	0.258586	3.01952	0.00253177	0.00970166	1
Dph1	56.2186	-0.764063	0.202645	-3.77046	0.000162946	0.00102977	1
Dpm2	185.533	0.337177	0.13876	2.42993	0.0151017	0.0410847	1
Dpm3	110.474	0.651036	0.162046	4.0176	5.87945e-05	0.000441542	1
Dpp4	134.894	-1.20663	0.260965	-4.62371	3.76928e-06	4.45003e-05	1
Dpp7	416.619	0.416622	0.111334	3.74209	0.000182495	0.00112364	1
Dpy19l1	639.026	0.384452	0.143454	2.67996	0.00736302	0.0230525	1
Dpy19l3	69.9716	-0.458451	0.19357	-2.36841	0.0178649	0.0471478	1
Dpy19l4	32.1454	-0.463773	0.165333	-2.80509	0.00503033	0.0169979	1
Dpys	15.3689	3.00876	0.580445	5.18354	2.17714e-07	4.07855e-06	1
Dpysl3	1.32972	2.27321	0.762063	2.98297	0.00285465	0.0106749	0
Dpysl5	5.42324	-1.53799	0.445462	-3.45258	0.000555259	0.00280005	0
Dram	619.411	0.613202	0.198677	3.08643	0.00202576	0.00805929	1
Dram2	320.14	0.664666	0.190808	3.48343	0.000495036	0.00254959	1
Draxin	0.753393	-2.29053	0.885137	-2.58777	0.00966002	0.0287273	0
Drosha	165.173	-0.413612	0.155022	-2.66809	0.00762848	0.0237636	1
Dscr3	479.741	0.237844	0.0869107	2.73664	0.00620693	0.0199977	1
Dsn1	58.4105	-1.06334	0.205318	-5.17901	2.23072e-07	4.15041e-06	1
Dst	107.481	-1.28113	0.299365	-4.27948	1.87329e-05	0.000169867	1
Dstyk	243.356	0.549525	0.126649	4.33895	1.43167e-05	0.000135122	1
Dtd1	103.656	-0.596052	0.140236	-4.25036	2.13424e-05	0.000188927	1
Dtd2	51.2653	-0.542964	0.175932	-3.08622	0.00202718	0.00806033	1
Dtnb	33.3342	-0.753181	0.197777	-3.80824	0.000139961	0.000909609	1
Dtwd1	24.3808	-0.37626	0.152052	-2.47454	0.0133407	0.0371762	1
Dtwd2	21.0499	-0.915747	0.205914	-4.44723	8.69841e-06	8.85291e-05	1
Dtx3	36.1037	-1.08977	0.251074	-4.34045	1.42192e-05	0.000134388	1
Dtx3l	344.393	-0.802394	0.199639	-4.01923	5.83878e-05	0.000438971	1
Dtx4	46.2948	0.677211	0.188793	3.58705	0.000334441	0.00185493	1
Dupd1	0.651321	-2.35005	0.903901	-2.5999	0.00932508	0.0279322	0
Dus4l	23.9637	-0.550222	0.203952	-2.6978	0.00697993	0.022071	1
Dusp11	360.855	0.695281	0.160097	4.34287	1.40636e-05	0.000133102	1
Dusp11	631.588	1.11318	0.164885	6.75125	1.46578e-11	9.94542e-10	1
Dusp12	53.5923	-0.394001	0.155654	-2.53126	0.0113655	0.0326872	1
Dusp18	298.489	0.38881	0.161671	2.40495	0.0161748	0.0435436	1
Dusp19	10.7972	-0.565018	0.232374	-2.4315	0.0150365	0.0409562	1
Dusp3	771.515	0.646506	0.189534	3.41102	0.000647197	0.00316475	1
Dusp5	478.033	0.66756	0.150096	4.44754	8.68591e-06	8.8522e-05	1
Dusp6	1164.28	0.765796	0.242784	3.15423	0.00160922	0.00668082	1
Dusp8	9.42513	2.66184	0.609742	4.36552	1.26821e-05	0.000121646	0
Duxbl	1.40413	-1.33319	0.552552	-2.41278	0.0158314	0.0427966	0
Dvl3	115.536	-0.660226	0.17766	-3.71624	0.000202209	0.0012262	1
Dync1h1	1506.57	-0.469114	0.182411	-2.57175	0.0101187	0.0298117	1
Dync1i1	2.83116	1.93869	0.521382	3.71837	0.000200514	0.00121755	0
Dync1i2	893.926	0.18525	0.0774694	2.39126	0.0167905	0.0448295	1
Dync1li2	712.158	0.199274	0.0849434	2.34596	0.0189782	0.0494696	1
Dync2h1	48.5824	-0.906013	0.177521	-5.10369	3.33101e-07	5.95825e-06	1
Dynlt1	664.235	1.03418	0.15883	6.51123	7.45399e-11	3.82171e-09	1
Dyrk2	646.722	-0.788888	0.171133	-4.60978	4.03093e-06	4.71069e-05	1
Dysf	6.15681	2.59905	0.501642	5.18109	2.20593e-07	4.12681e-06	0
Dzip1	5.36353	-1.58423	0.432007	-3.66714	0.000245275	0.00143257	0
E130012A19Rik	6.43305	-1.10436	0.32108	-3.43951	0.000582774	0.00290918	0
E2f2	2335.72	-0.485607	0.190212	-2.55298	0.0106807	0.0311113	1
Eaf2	46.4399	0.713366	0.297542	2.39753	0.0165059	0.0442325	1
Ebag9	211.711	-0.372852	0.145431	-2.56377	0.0103542	0.0303338	1
Ebi3	269.938	0.737443	0.245879	2.99921	0.00270682	0.0102316	1
Ecd	93.9494	-0.310317	0.123435	-2.51402	0.0119365	0.0340067	1
Ech1	615.115	0.290324	0.0978996	2.96552	0.00302167	0.0111709	1
Ecscr-ps1	0.884857	2.90865	0.850388	3.42038	0.00062533	0.00307657	0
Edaradd	2.75876	-1.21353	0.471811	-2.57207	0.0101094	0.0297908	0
Edil3	37.2297	1.30768	0.266725	4.90274	9.45103e-07	1.41485e-05	1
Eea1	391.924	0.450515	0.178839	2.51912	0.011765	0.0336235	1
Eed	874.567	0.64021	0.136881	4.67712	2.90935e-06	3.5778e-05	1
Eef1a2	2.14274	2.78707	0.979364	2.8458	0.00443003	0.0153186	0
Efcab4a	15.287	1.3106	0.335693	3.90415	9.4557e-05	0.000658952	1
Efcab4b	16.8192	-0.895679	0.245009	-3.65569	0.000256487	0.00148533	1
Efemp2	12.1975	1.54901	0.23722	6.52984	6.58403e-11	3.46691e-09	1
Efha2	17.9711	-1.00704	0.241401	-4.17165	3.02401e-05	0.000251473	1
Efhb	3.50146	1.76783	0.5822	3.03646	0.00239371	0.00927162	0
Efhc2	0.532587	-2.22767	0.876001	-2.543	0.0109906	0.031844	0
Efna1	7.82363	2.31839	0.743298	3.11906	0.00181429	0.00737943	0
Efna2	13.7598	1.12206	0.274023	4.09478	4.2257e-05	0.000331589	1
Efna4	4.00392	1.15676	0.433929	2.66579	0.0076807	0.0238772	0
Efr3a	762.04	-0.370001	0.0971114	-3.81007	0.000138927	0.000904385	1
Eftud1	124.179	-0.286712	0.108733	-2.63684	0.0083683	0.0256177	1
Eftud2	489.912	-0.249836	0.106666	-2.34223	0.0191691	0.0498623	1
Egfl7	16.0761	2.16368	0.351797	6.15037	7.73033e-10	3.10992e-08	1
Egfl8	61.2081	0.593297	0.191563	3.09714	0.00195398	0.00783281	1
Egln1	587.228	0.507505	0.158533	3.20125	0.00136834	0.00585731	1
Egln3	758.266	2.0938	0.24799	8.44309	3.09067e-17	6.90992e-15	1
Egr1	155.109	1.61338	0.323392	4.98894	6.07109e-07	9.98483e-06	1
Egr2	24.8428	1.00511	0.293174	3.42837	0.000607223	0.00300374	1
Ehbp1l1	2504.58	0.452048	0.127574	3.54341	0.000394987	0.00213763	1
Ehd4	1534.47	0.837522	0.123166	6.79993	1.04671e-11	7.39642e-10	1
Ehmt1	157.684	-0.686951	0.15975	-4.30016	1.70675e-05	0.000156745	1
Ehmt2	827.472	-0.223236	0.0948748	-2.35295	0.018625	0.0486885	1
Eif1a	862.798	0.42136	0.168618	2.4989	0.0124578	0.035205	1
Eif1ax	1207.73	-0.314016	0.12198	-2.57432	0.0100438	0.0296365	1
Eif1b	391.775	0.283972	0.0766196	3.70625	0.000210348	0.00127036	1
Eif2a	385.535	0.249639	0.106524	2.34351	0.0191033	0.0497326	1
Eif2ak2	540.309	-0.990888	0.211513	-4.68477	2.80278e-06	3.4781e-05	1
Eif2ak3	424.619	-0.553029	0.149546	-3.69805	0.00021726	0.0013007	1
Eif2ak4	162.304	-0.902342	0.199215	-4.5295	5.91241e-06	6.48179e-05	1
Eif2b2	618.392	0.413614	0.116489	3.55069	0.000384229	0.0020852	1
Eif2c1	112.337	-1.23447	0.235109	-5.25064	1.51568e-07	3.04878e-06	1
Eif2c4	170.598	-0.646108	0.217215	-2.97451	0.00293459	0.0108905	1
Eif2s1	792.887	0.444566	0.133465	3.33096	0.000865481	0.00403398	1
Eif2s2	1540.83	0.392597	0.165971	2.36546	0.0180079	0.0473899	1
Eif3c	2674.07	0.43978	0.102753	4.27998	1.86912e-05	0.000169714	1
Eif3k	632.941	0.600563	0.162978	3.68493	0.000228762	0.00135705	1
Eif4a1	4157.27	0.479726	0.125644	3.81814	0.00013446	0.000879082	1
Eif4a3	954.033	0.278608	0.0967718	2.87902	0.00398917	0.0139965	1
Eif4e3	541.131	0.56781	0.151727	3.74232	0.000182327	0.00112315	1
Eif4ebp1	1472.75	0.786025	0.185717	4.23237	2.3124e-05	0.000201898	1
Eif4ebp2	484.864	-0.940468	0.144376	-6.51401	7.31719e-11	3.76573e-09	1
Eif4ebp3	141.124	0.460228	0.136236	3.37816	0.000729718	0.00349557	1
Eif4enif1	643.619	0.550506	0.158047	3.48317	0.00049551	0.00255106	1
Eif4g3	1305.05	-0.496767	0.170098	-2.92047	0.003495	0.0126078	1
Eif5	6276.4	0.287175	0.116128	2.47291	0.013402	0.0373165	1
Eif5a2	3.58781	-1.07204	0.386237	-2.77561	0.0055098	0.0181767	0
Eif6	763.179	0.32433	0.0779693	4.15972	3.18641e-05	0.000262259	1
Elac2	159.124	-0.396259	0.146602	-2.70296	0.00687247	0.021802	1
Elane	132.601	1.18718	0.309869	3.83122	0.000127512	0.000842329	1
Elavl1	854.386	0.350571	0.0904573	3.87554	0.000106389	0.00072692	1
Elf4	320.344	-0.497134	0.157082	-3.1648	0.00155191	0.0064784	1
Elk4	1733.16	-0.57244	0.101863	-5.61972	1.91267e-08	5.15513e-07	1
Ell	1799.07	1.06008	0.212621	4.98576	6.17202e-07	1.00928e-05	1
Ell2	4613.69	-0.896609	0.224397	-3.99564	6.4519e-05	0.000476658	1
Elmo1	383.927	-0.75691	0.14488	-5.2244	1.74717e-07	3.41864e-06	1
Eln	4.88554	1.77059	0.613679	2.88521	0.00391147	0.0137724	0
Elof1	203.191	0.345144	0.10076	3.42539	0.000613909	0.00302803	1
Elovl1	1332.94	0.514583	0.101017	5.094	3.50581e-07	6.24181e-06	1
Elovl2	3.83272	3.1233	1.19888	2.60519	0.00918245	0.0275959	0
Elp3	143.681	-0.350892	0.123073	-2.85108	0.0043571	0.0151124	1
Elp5	277.09	0.515032	0.120363	4.27899	1.87742e-05	0.000170128	1
Eltd1	3.32195	4.31874	0.794199	5.43785	5.3927e-08	1.26541e-06	0
Emc6	66.73	0.353811	0.146143	2.42099	0.0154782	0.042	1
Emcn	9.06335	2.75314	0.449307	6.12752	8.92603e-10	3.54907e-08	1
Emd	559.729	0.928037	0.1486	6.2452	4.23257e-10	1.80952e-08	1
Eme2	119.144	-0.370002	0.141283	-2.61887	0.00882216	0.0267192	1
Emid2	1.01548	-2.56404	0.789558	-3.24743	0.00116452	0.00515806	0
Emilin1	12.9636	1.12659	0.34159	3.29808	0.000973473	0.00444169	1
Emilin2	3216.1	0.76229	0.253839	3.00305	0.0026729	0.0101358	1
Eml1	4.89804	1.83632	0.383315	4.79063	1.66262e-06	2.26564e-05	0
Eml3	634.144	-0.649102	0.126494	-5.13147	2.87483e-07	5.22063e-06	1
Emp1	462.579	1.25242	0.274861	4.55657	5.19964e-06	5.84606e-05	1
Emp2	7.67884	2.82828	1.11669	2.53273	0.0113177	0.0325815	0
Emp3	1484.71	0.425531	0.173188	2.45705	0.0140085	0.0386424	1
Emr1	284.807	-1.22607	0.272459	-4.50002	6.79474e-06	7.25659e-05	1
Enah	1.64877	1.97088	0.730142	2.69931	0.00694841	0.022002	0
Endov	35.7601	-0.726077	0.156321	-4.64478	3.40438e-06	4.07629e-05	1
Eng	128.046	2.83075	0.310152	9.12698	7.04357e-20	2.34293e-17	1
Enkur	38.3453	0.478571	0.200867	2.38252	0.0171945	0.0457379	1
Eno1	8171.97	1.02193	0.144371	7.07852	1.45704e-12	1.31597e-10	1
Eno3	183.279	-0.746621	0.17958	-4.15759	3.21621e-05	0.000264074	1
Enox2	11.6927	-0.702679	0.292895	-2.39909	0.0164361	0.0440816	1
Enpep	15.8396	2.42597	0.461875	5.25244	1.50097e-07	3.02815e-06	1
Enpp1	233.142	-0.830688	0.169717	-4.89455	9.85327e-07	1.46223e-05	1
Enpp5	38.9251	-0.845516	0.186419	-4.53556	5.74518e-06	6.3341e-05	1
Entpd4	204.584	-0.739361	0.152106	-4.86084	1.16891e-06	1.6816e-05	1
Entpd5	222.778	-0.506186	0.21442	-2.36072	0.0182393	0.047801	1
Entpd6	43.7011	-0.665576	0.209908	-3.1708	0.00152018	0.00636936	1
Eogt	31.1957	-0.515779	0.218291	-2.3628	0.0181373	0.0476327	1
Eomes	63.1776	-1.12568	0.27943	-4.02849	5.61367e-05	0.000423916	1
Ep300	66.2229	-0.797118	0.283103	-2.81564	0.00486797	0.0165436	1
Epas1	14.7198	1.34116	0.335429	3.99835	6.37862e-05	0.00047278	1
Epb4.1	10242.8	-1.01454	0.214951	-4.71987	2.35994e-06	3.03917e-05	1
Epb4.1l5	10.1654	-1.15126	0.321528	-3.58059	0.000342821	0.0018944	1
Epc2	493.435	-0.394792	0.0803536	-4.91318	8.96123e-07	1.35793e-05	1
Epcam	4.26675	2.1924	0.623819	3.51448	0.000440612	0.00232819	0
Epg5	310.701	-0.495523	0.193263	-2.56398	0.0103479	0.0303232	1
Epha10	1.04861	-1.51973	0.636436	-2.38787	0.0169462	0.0451655	0
Epha4	2.42544	2.81761	0.82763	3.40443	0.000663018	0.00323321	0
Ephb3	1.82543	3.50552	1.27365	2.75233	0.0059172	0.0192644	0
Ephb4	4.32669	1.61021	0.529468	3.04118	0.0023565	0.00915349	0
Ephb6	87.5564	-1.52878	0.282257	-5.41628	6.08505e-08	1.39946e-06	1
Epm2aip1	69.109	-0.798863	0.236734	-3.37452	0.000739439	0.00353345	1
Epn2	10.8459	0.934532	0.38241	2.4438	0.0145336	0.0398091	1
Epor	393.499	0.869497	0.2292	3.79362	0.000148465	0.000955532	1
Eps15	1290.39	-0.365913	0.130165	-2.81115	0.00493641	0.0167345	1
Eps8	36.7645	0.640676	0.222423	2.88044	0.00397119	0.0139441	1
Eps8l1	39.3652	1.92434	0.335656	5.73308	9.86237e-09	2.95611e-07	1
Eps8l2	11.3919	0.990171	0.390229	2.53741	0.0111675	0.032247	0
Epsti1	312.897	-1.00603	0.15024	-6.69613	2.14016e-11	1.35756e-09	1
Ept1	70.4501	-0.479483	0.162895	-2.9435	0.00324523	0.0118561	1
Epx	2.88289	2.41176	0.913958	2.63881	0.00831984	0.025498	0
Erap1	681.002	-0.300626	0.118075	-2.54606	0.0108945	0.0316249	1
Erc1	12.6535	-1.18894	0.284819	-4.17435	2.98838e-05	0.000249269	1
Ercc1	60.1661	0.484553	0.1093	4.43324	9.28267e-06	9.39845e-05	1
Ercc2	161.486	-0.45777	0.161289	-2.8382	0.00453693	0.015621	1
Ercc5	175.853	-0.687618	0.155689	-4.41661	1.0026e-05	0.000100614	1
Ercc6	108.977	-0.507041	0.191921	-2.64193	0.00824342	0.0253093	1
Erf	328.673	0.595842	0.112645	5.28956	1.22614e-07	2.56166e-06	1
Erg	33.6167	1.61301	0.459559	3.50991	0.000448266	0.00236041	1
Ergic1	64.4029	-0.419675	0.14706	-2.85376	0.0043205	0.0150007	1
Eri1	557.733	0.667498	0.16258	4.10567	4.03149e-05	0.000319103	1
Eri2	87.0208	-0.512278	0.151042	-3.39164	0.000694767	0.00335644	1
Eri3	68.8806	-0.404151	0.151861	-2.66132	0.00778359	0.0241256	1
Erlec1	250.676	-0.331727	0.139563	-2.37689	0.0174592	0.0462833	1
Ermap	340.649	0.707666	0.277145	2.55342	0.0106671	0.0310785	1
Ero1l	1277.12	1.29445	0.173971	7.44057	1.00248e-13	1.26591e-11	1
Erp27	54.5638	-3.36865	0.645478	-5.21885	1.80035e-07	3.49385e-06	1
Erp29	728.459	0.91428	0.129837	7.04175	1.89838e-12	1.64905e-10	1
Erp44	955.551	0.449075	0.0986607	4.55171	5.32111e-06	5.96787e-05	1
Erv3	5.467	2.41572	0.6793	3.5562	0.000376261	0.00204848	0
Esam	218.95	1.26702	0.256134	4.94668	7.54904e-07	1.18747e-05	1
Esco2	46.7155	-1.29965	0.300866	-4.31969	1.56245e-05	0.000145254	1
Esd	275.918	0.845182	0.197791	4.2731	1.92771e-05	0.000173877	1
Esm1	4.6288	2.71166	0.558069	4.85901	1.17974e-06	1.69362e-05	0
Esrp1	1.36497	3.52544	1.20243	2.93192	0.00336878	0.012232	0
Esyt1	2308.21	-0.309803	0.118781	-2.60818	0.00910264	0.0274052	1
Esyt2	342.533	-0.693637	0.147913	-4.6895	2.73875e-06	3.42148e-05	1
Etaa1	108.048	-0.672875	0.162691	-4.13591	3.53544e-05	0.000285981	1
Etf1	1263.71	0.517603	0.178146	2.90549	0.0036668	0.0131013	1
Etfb	248.933	0.763403	0.184414	4.13961	3.47894e-05	0.000281745	1
Etfdh	256.677	0.628035	0.148364	4.23308	2.30517e-05	0.000201525	1
Ethe1	587.291	0.784979	0.27858	2.81778	0.00483563	0.0164642	1
Etnk1	1462.74	-0.644362	0.135706	-4.74822	2.05217e-06	2.6808e-05	1
Ets1	4283.21	-1.22395	0.165764	-7.38365	1.5401e-13	1.84245e-11	1
Ets2	5652.79	0.81802	0.260633	3.13858	0.00169766	0.00698	1
Etv3	100.916	-0.81447	0.242404	-3.35997	0.000779498	0.00370153	1
Exd2	138.967	-0.495286	0.121412	-4.07938	4.51551e-05	0.000349702	1
Exo5	2717.93	0.824314	0.225101	3.66198	0.000250273	0.00145429	1
Exoc3l4	18.5423	1.72844	0.366851	4.71154	2.45851e-06	3.13356e-05	1
Exoc4	134.004	-0.767436	0.116281	-6.59987	4.11529e-11	2.30964e-09	1
Exoc7	134.915	-0.606867	0.168558	-3.60034	0.000317806	0.00177859	1
Exosc10	337.75	-0.573916	0.0960759	-5.97357	2.32116e-09	8.30866e-08	1
Exosc2	95.7528	-0.491664	0.119523	-4.11355	3.89614e-05	0.00031019	1
Exosc5	3601.89	0.879781	0.285015	3.08679	0.00202332	0.0080543	1
Exosc7	89.8715	0.303392	0.122553	2.47559	0.0133015	0.0370974	1
Ext1	161.37	0.447193	0.158078	2.82894	0.0046702	0.015979	1
Extl2	9.95218	-1.1536	0.263051	-4.38547	1.15738e-05	0.000113149	1
Extl3	126.722	-0.766212	0.165476	-4.63034	3.65058e-06	4.32551e-05	1
F10	32.6936	3.11308	0.873076	3.56565	0.000362956	0.00198875	1
F12	62.022	1.76882	0.477507	3.70429	0.000211985	0.00127753	1
F2	126.36	4.86403	1.14806	4.23673	2.26797e-05	0.000198655	1
F2rl3	138.973	0.732455	0.261592	2.8	0.00511032	0.0171873	1
F3	131.726	3.74534	0.676	5.54044	3.01721e-08	7.68741e-07	1
F9	71.3059	4.82749	1.36553	3.53526	0.00040737	0.00219074	1
Faah	327.611	-1.52604	0.320104	-4.76734	1.86671e-06	2.48372e-05	1
Fabp1	184.251	3.36683	0.967557	3.47972	0.000501937	0.00257734	1
Fabp4	133.22	1.35399	0.547842	2.4715	0.0134547	0.0374328	1
Fabp5	173.962	2.00775	0.364868	5.50268	3.74069e-08	9.24194e-07	1
Fabp7	5.57013	3.76663	1.09856	3.4287	0.000606476	0.00300113	0
Fadd	153.272	-0.364364	0.113613	-3.20708	0.00134092	0.00576709	1
Faf2	193.125	-0.466178	0.131769	-3.53783	0.000403432	0.00217556	1
Fahd1	52.2402	0.375175	0.137139	2.73573	0.00622414	0.0200342	1
Fahd2a	63.9961	-0.788724	0.203142	-3.88262	0.000103337	0.000709982	1
Fam101a	36.0399	-1.59079	0.271762	-5.85361	4.81003e-09	1.55818e-07	1
Fam102a	70.2453	-1.24389	0.240126	-5.18016	2.21696e-07	4.14105e-06	1
Fam105b	581.621	-0.338515	0.0968512	-3.4952	0.000473702	0.00247144	1
Fam108c1	133.905	-0.323229	0.116567	-2.77291	0.00555575	0.0182885	1
Fam109b	69.2077	-0.523242	0.164182	-3.18696	0.00143778	0.00608956	1
Fam110a	63.4169	0.575258	0.18904	3.04305	0.00234195	0.00910276	1
Fam114a1	85.0271	0.716387	0.298211	2.40229	0.016293	0.0437726	1
Fam115c	108.343	-1.45613	0.231008	-6.30337	2.91249e-10	1.3066e-08	1
Fam117a	7836.94	-0.500005	0.211117	-2.36838	0.0178663	0.0471478	1
Fam117b	384.774	-0.648489	0.130432	-4.97184	6.63208e-07	1.07293e-05	1
Fam118a	63.9201	-0.46723	0.144742	-3.22801	0.00124653	0.00543831	1
Fam122b	54.4094	-0.791317	0.169954	-4.65607	3.22296e-06	3.89383e-05	1
Fam123b	21.376	-0.922171	0.367158	-2.51165	0.012017	0.0342145	1
Fam125b	92.3114	-1.37384	0.23591	-5.82355	5.76092e-09	1.83141e-07	1
Fam126b	41.4834	-0.91038	0.196577	-4.63116	3.63628e-06	4.31231e-05	1
Fam129b	285.944	1.82147	0.268757	6.77738	1.22372e-11	8.47163e-10	1
Fam131a	30.2489	0.86936	0.20101	4.32495	1.52566e-05	0.000142416	1
Fam131a	30.2489	0.86936	0.20101	4.32495	1.52566e-05	0.000142416	1
Fam134c	1322.83	-0.270429	0.0601018	-4.49951	6.81095e-06	7.26821e-05	1
Fam136a	114.236	0.448396	0.128969	3.47678	0.000507469	0.00259792	1
Fam13a	6.42747	2.22677	0.458055	4.86136	1.1658e-06	1.6789e-05	0
Fam154b	3.42439	-1.67786	0.525925	-3.1903	0.00142124	0.00604205	0
Fam159b	1.08145	2.57924	0.95668	2.69603	0.00701712	0.0221629	0
Fam160a2	358.43	-0.492537	0.18254	-2.69824	0.00697066	0.0220501	1
Fam162a	209.127	1.16811	0.168657	6.92592	4.3314e-12	3.49536e-10	1
Fam167a	14.1867	1.91363	0.409715	4.67063	3.00274e-06	3.67276e-05	1
Fam167b	6.57199	3.31728	0.473432	7.00686	2.43718e-12	2.05174e-10	1
Fam168b	106.613	-0.46886	0.181951	-2.57684	0.00997076	0.029465	1
Fam169b	57.7253	-1.19419	0.266765	-4.47655	7.58586e-06	7.89137e-05	1
Fam171a1	8.97319	1.15505	0.345245	3.34558	0.00082111	0.00386015	0
Fam172a	300.266	-0.315302	0.1335	-2.3618	0.0181862	0.0477153	1
Fam173a	84.8993	-0.44681	0.180363	-2.47729	0.0132386	0.0369546	1
Fam174a	202.626	0.417848	0.143986	2.90201	0.00370775	0.0132234	1
Fam175a	71.6595	-0.695545	0.151117	-4.6027	4.1704e-06	4.82408e-05	1
Fam178a	358.041	-0.441817	0.13578	-3.25391	0.00113829	0.00506658	1
Fam179b	170.244	-0.765059	0.174383	-4.38723	1.14804e-05	0.000112479	1
Fam183b	11.2481	1.66864	0.385694	4.32634	1.51605e-05	0.00014181	1
Fam184a-ps1	149.915	1.39531	0.26386	5.28807	1.23612e-07	2.57771e-06	1
Fam189a2	129.587	-0.789106	0.25207	-3.1305	0.00174508	0.00713196	1
Fam189b	665.742	-0.719101	0.224589	-3.20185	0.00136549	0.00584694	1
Fam193a	360.88	-0.430904	0.144527	-2.98149	0.00286852	0.0107109	1
Fam195a	25.5385	1.13485	0.215124	5.27531	1.32535e-07	2.73038e-06	1
Fam195b	819.808	0.465919	0.174812	2.66526	0.00769296	0.0239099	1
Fam198b	99.8664	0.726958	0.281871	2.57904	0.00990756	0.0293164	1
Fam199x	9.05335	-1.06312	0.343818	-3.09209	0.0019875	0.00795115	0
Fam19a3	20.7167	-1.26395	0.284177	-4.44775	8.67754e-06	8.85148e-05	1
Fam203a	189.164	-0.335932	0.127159	-2.64183	0.00824604	0.0253116	1
Fam204a	141.843	-0.608192	0.137999	-4.4072	1.04714e-05	0.000103972	1
Fam208b	327.594	-0.665139	0.155704	-4.27182	1.93885e-05	0.00017465	1
Fam211a	40.1968	0.737461	0.308518	2.39034	0.0168329	0.0449162	1
Fam214a	174.508	-0.3975	0.137228	-2.89665	0.00377169	0.0134059	1
Fam216a	100.05	0.451871	0.158643	2.84835	0.0043947	0.0152119	1
Fam219a	42.362	-0.722676	0.211151	-3.42255	0.000620368	0.00305436	1
Fam21c	753.639	0.391727	0.129754	3.01901	0.00253604	0.00971003	1
Fam227a	1.99206	1.64196	0.645225	2.54479	0.0109344	0.0316947	0
Fam227b	8.13143	-0.937837	0.37179	-2.52249	0.0116526	0.0333302	0
Fam228b	1.23539	-1.48045	0.620806	-2.38472	0.0170921	0.0455101	0
Fam24a	1120.46	-0.429282	0.156048	-2.75097	0.00594199	0.0193175	1
Fam25c	12.254	1.49086	0.454699	3.27877	0.0010426	0.00471766	1
Fam26e	11.9858	-0.883941	0.349847	-2.52665	0.0115156	0.0330144	1
Fam26f	240.616	-1.17576	0.244501	-4.80881	1.51829e-06	2.10431e-05	1
Fam32a	1622.71	0.397116	0.14222	2.79227	0.00523401	0.0175169	1
Fam40b	48.5109	2.40632	0.320366	7.51114	5.86128e-14	8.15674e-12	1
Fam50a	8.34262	20.3159	4.19861	4.83873	1.30669e-06	1.84287e-05	1
Fam53a	103.809	-0.565592	0.150405	-3.76045	0.000169605	0.00106153	1
Fam53b	688.327	-0.760834	0.186131	-4.08764	4.35788e-05	0.000339392	1
Fam53c	46.1024	-1.01349	0.165441	-6.12601	9.01122e-10	3.57241e-08	1
Fam54b	411.957	-0.388038	0.0896784	-4.327	1.51155e-05	0.000141486	1
Fam57a	37.3447	1.06821	0.326981	3.26689	0.00108737	0.00487656	1
Fam58b	127.82	0.587024	0.181659	3.23146	0.0012316	0.00538698	1
Fam60a	313.049	-0.459068	0.122538	-3.74633	0.000179442	0.00110985	1
Fam65a	158.442	-0.675323	0.238669	-2.82954	0.00466156	0.0159574	1
Fam65b	3746.04	-0.567927	0.171513	-3.31128	0.000928717	0.00427611	1
Fam65c	5.62173	1.78475	0.484836	3.68115	0.000232188	0.00136867	0
Fam69a	383.837	-0.556147	0.190837	-2.91426	0.00356538	0.0128027	1
Fam71b	8.21323	-1.06114	0.361484	-2.9355	0.00333006	0.0121269	0
Fam73a	7.60263	-1.62444	0.300911	-5.39841	6.72347e-08	1.51311e-06	1
Fam73b	86.1078	-0.518297	0.169191	-3.06338	0.00218852	0.0086238	1
Fam76b	441.585	-0.308392	0.0992642	-3.10678	0.00189138	0.00762479	1
Fam78a	91.3115	-0.881146	0.215948	-4.08037	4.49647e-05	0.000348425	1
Fam83d	3.5462	0.951812	0.390465	2.43764	0.0147835	0.0403963	0
Fam83f	1.47505	1.82917	0.745415	2.45389	0.0141319	0.0389434	0
Fam83g	12.7279	0.745594	0.299155	2.49233	0.0126907	0.0357227	1
Fam86a	26.8842	-0.734909	0.195913	-3.75119	0.000175995	0.00109478	1
Fam8a1	51.4506	-0.438726	0.181361	-2.41907	0.0155603	0.0421723	1
Fam96a	843.813	0.770001	0.137012	5.61996	1.90998e-08	5.15513e-07	1
Fam98b	45.5303	-0.447477	0.190426	-2.34987	0.0187797	0.0490178	1
Fan1	14.6669	-0.904037	0.241383	-3.74524	0.000180218	0.00111264	1
Fancb	54.7684	-0.911333	0.191788	-4.75177	2.01648e-06	2.64176e-05	1
Farp2	46.6793	0.764322	0.205748	3.71484	0.000203329	0.00123135	1
Farsb	365.944	0.47625	0.119367	3.9898	6.61298e-05	0.000486079	1
Fas	205.956	-1.07302	0.279847	-3.83431	0.000125919	0.000837462	1
Faslg	78.6876	-1.09206	0.223505	-4.88609	1.02859e-06	1.51699e-05	1
Fastkd1	247.63	-0.389189	0.154023	-2.52682	0.0115102	0.0330058	1
Fat2	4.0946	4.32679	0.804906	5.37552	7.63618e-08	1.69613e-06	0
Fblim1	1.92484	2.26866	0.758937	2.98926	0.00279652	0.0104926	0
Fbp1	27.7533	4.85112	1.08636	4.46548	7.98907e-06	8.2824e-05	1
Fbxl12	250.928	-0.31902	0.117148	-2.72322	0.00646487	0.0206967	1
Fbxl15	22.3707	0.478338	0.194139	2.4639	0.0137435	0.0380269	1
Fbxl17	166.667	-0.648031	0.224556	-2.88583	0.0039038	0.01375	1
Fbxl20	60.4898	-0.569108	0.156996	-3.62498	0.000288981	0.00164008	1
Fbxl5	22162.3	0.761544	0.303783	2.50686	0.0121808	0.0345798	1
Fbxo10	2.80676	-1.60644	0.544464	-2.9505	0.00317257	0.0116405	0
Fbxo21	63.0675	-0.909838	0.213863	-4.25431	2.09697e-05	0.000186552	1
Fbxo30	480.609	0.689909	0.186038	3.70844	0.000208542	0.00126124	1
Fbxo32	14.2304	-0.832875	0.242687	-3.43189	0.000599392	0.00297383	1
Fbxo34	307.063	0.824759	0.151916	5.42905	5.66548e-08	1.31628e-06	1
Fbxo39	43.9285	0.643461	0.257496	2.49892	0.0124573	0.035205	1
Fbxo42	225.954	-0.420894	0.172683	-2.43738	0.014794	0.0404087	1
Fbxo46	234.61	-0.512396	0.135549	-3.78016	0.000156728	0.00100093	1
Fbxo6	241.389	0.405041	0.0871928	4.64535	3.39497e-06	4.07162e-05	1
Fbxo8	216.121	-0.689694	0.120431	-5.72688	1.02296e-08	3.03946e-07	1
Fbxw17	56.2475	-0.631645	0.144625	-4.36747	1.25694e-05	0.000121146	1
Fbxw5	303.848	-0.308082	0.125817	-2.44865	0.0143392	0.0394428	1
Fcer2	346.937	-1.76095	0.297463	-5.9199	3.22146e-09	1.09836e-07	1
Fcgr1a	3937.94	1.11765	0.211925	5.27378	1.33643e-07	2.74906e-06	1
Fcgr2a	7560.57	1.33835	0.251281	5.32611	1.00338e-07	2.15158e-06	1
Fcgr2b	1783.01	1.02209	0.200043	5.10935	3.23276e-07	5.82409e-06	1
Fcgr3a	290.477	-0.878818	0.357306	-2.45957	0.0139104	0.0384107	1
Fcho1	443.623	-0.703693	0.211511	-3.32699	0.000877897	0.00407978	1
Fcho2	1456.85	0.761981	0.228131	3.3401	0.000837486	0.00392226	1
Fcn1	210.941	1.46286	0.193232	7.57048	3.71843e-14	5.39488e-12	1
Fcnb	5476.1	1.13606	0.294861	3.85286	0.000116745	0.000787815	1
Fcrl5	82.4093	1.33231	0.320246	4.16027	3.17871e-05	0.000261941	1
Fcrlb	7.21506	1.32239	0.337189	3.9218	8.78911e-05	0.000619818	0
Fdx1	64.8197	0.470756	0.12704	3.70558	0.000210907	0.00127216	1
Fdxr	35.2196	-0.7187	0.186989	-3.84354	0.000121271	0.000812322	1
Fech	38812.7	-0.979928	0.261151	-3.75234	0.000175193	0.00109249	1
Fem1b	107.742	-0.370036	0.127164	-2.90991	0.00361531	0.0129513	1
Fem1c	1095.78	0.538881	0.216216	2.49233	0.0126907	0.0357227	1
Fez2	63.0873	0.577268	0.198138	2.91346	0.00357453	0.0128254	1
Ffar2	193.199	1.28916	0.42117	3.06091	0.00220664	0.00868268	1
Fga	217.591	6.12745	0.945968	6.47744	9.32939e-11	4.67773e-09	1
Fgb	385.216	8.4324	1.06577	7.91204	2.53207e-15	4.48472e-13	1
Fgd1	0.987307	2.96971	1.11651	2.65981	0.00781855	0.0242159	0
Fgd5	5.35307	2.67079	0.453122	5.89419	3.76518e-09	1.26166e-07	0
Fgf15	1.7075	4.8015	1.28276	3.7431	0.000181764	0.00112066	0
Fgg	269.028	5.5974	0.84285	6.64104	3.11482e-11	1.89203e-09	1
Fggy	28.887	0.729204	0.239873	3.03996	0.00236609	0.00918029	1
Fgl1	23.2674	4.48276	1.41564	3.16659	0.00154237	0.00644253	1
Fh	248.354	0.785739	0.159322	4.93177	8.14862e-07	1.25716e-05	1
Fhdc1	1605.14	0.626261	0.231197	2.70878	0.00675307	0.0214681	1
Fhl1	2610.14	0.780346	0.249242	3.13088	0.00174283	0.0071292	1
Fhl3	70.4902	0.826334	0.194012	4.2592	2.05161e-05	0.000183115	1
Fhod3	5.13001	1.81022	0.624448	2.89892	0.00374455	0.0133372	0
Filip1	20.9442	1.79072	0.308576	5.80316	6.50748e-09	2.03553e-07	1
Fkbp10	6.71316	-1.1476	0.359725	-3.1902	0.00142175	0.00604211	0
Fkbp11	57.287	0.805705	0.193751	4.15845	3.20411e-05	0.000263238	1
Fkbp14	34.9545	-0.499881	0.172155	-2.90366	0.00368829	0.0131609	1
Fkbp2	257.662	1.34572	0.174579	7.7084	1.27405e-14	1.98588e-12	1
Fkbp4	2983.99	2.05015	0.231489	8.85634	8.26863e-19	2.30753e-16	1
Fkrp	96.3037	-0.819628	0.132268	-6.19672	5.76513e-10	2.3971e-08	1
Fktn	45.6969	-0.610963	0.193145	-3.16323	0.00156027	0.00650335	1
Fli1	722.944	-0.305977	0.119962	-2.55061	0.0107533	0.0312828	1
Flnb	304.454	0.732103	0.262992	2.78374	0.00537357	0.0178572	1
Flrt3	4.95624	3.38845	0.945399	3.58415	0.000338173	0.00187404	0
Flt1	7.26127	3.39534	0.511291	6.64072	3.12148e-11	1.89203e-09	1
Flt3	47.2559	1.45193	0.257008	5.64937	1.61033e-08	4.47283e-07	1
Flt3l	122.801	-0.692127	0.153839	-4.49903	6.82637e-06	7.27897e-05	1
Flt4	4.13096	3.31453	0.733138	4.52102	6.15415e-06	6.65058e-05	0
Flywch1	61.9585	-0.62401	0.161305	-3.86852	0.000109499	0.00074481	1
Fmnl3	336.066	-0.780222	0.200744	-3.88665	0.000101636	0.000700763	1
Fmo1	8.28223	2.11061	0.797136	2.64775	0.00810304	0.0249569	0
Fmo3	49.5387	3.21122	0.886457	3.62253	0.000291731	0.00165363	1
Fmo5	466.647	0.870968	0.30101	2.89348	0.00380997	0.0135138	1
Fmr1	690.922	-0.561191	0.0988119	-5.67938	1.3518e-08	3.83859e-07	1
Fn1	12552.7	1.07065	0.277199	3.8624	0.00011228	0.000760316	1
Fnbp1	331.814	-0.524763	0.208613	-2.51549	0.0118867	0.033886	1
Fnbp1l	89.6091	0.68305	0.271796	2.5131	0.0119676	0.034081	1
Fnbp4	1981.57	-0.627502	0.119973	-5.23036	1.69182e-07	3.33426e-06	1
Fnta	468.514	0.403429	0.0809462	4.98391	6.23127e-07	1.01653e-05	1
Focad	172.363	-1.2504	0.19479	-6.41922	1.36977e-10	6.5547e-09	1
Folr1	5.213	0.893298	0.344546	2.59268	0.009523	0.0283817	0
Fos	1285.55	1.3737	0.23502	5.84506	5.06377e-09	1.63262e-07	1
Fosb	50.9833	2.38404	0.468069	5.09334	3.51811e-07	6.25554e-06	1
Fosl1	37.0022	3.00416	0.565688	5.31063	1.09246e-07	2.32072e-06	1
Fosl2	431.066	0.968774	0.292083	3.31677	0.000910645	0.00420283	1
Foxj3	179.409	-0.416567	0.133586	-3.11834	0.00181871	0.00739301	1
Foxk1	117.611	-0.642651	0.204926	-3.13602	0.0017126	0.00703509	1
Foxk2	404.446	0.267796	0.103728	2.58172	0.00983099	0.0291679	1
Foxn3	192.461	-1.03581	0.173525	-5.96922	2.38384e-09	8.48789e-08	1
Foxo1	241.921	-0.679313	0.26547	-2.5589	0.0105003	0.0306843	1
Foxp1	222.13	-0.708799	0.168903	-4.19648	2.71095e-05	0.00022907	1
Foxp3	38.5438	-1.40045	0.307284	-4.5575	5.17665e-06	5.82982e-05	1
Foxp4	130.047	-0.701419	0.211878	-3.31049	0.00093133	0.00428525	1
Foxr1	1.58633	-2.25987	0.59821	-3.77773	0.000158266	0.00100772	0
Foxred1	93.8408	-0.351939	0.10415	-3.37915	0.00072711	0.00348675	1
Fpr1	1019.22	0.863768	0.337484	2.55943	0.0104843	0.0306518	1
Fpr2l	671.643	1.28306	0.313601	4.09137	4.2883e-05	0.000335535	1
Frat2	8.45305	0.953407	0.29069	3.27981	0.00103876	0.0047034	0
Frem3	8.55944	-1.36874	0.508388	-2.69231	0.00709582	0.0223701	0
Frg1	333.289	0.487023	0.174258	2.79484	0.00519248	0.0174092	1
Frmd4a	235.76	1.19328	0.242152	4.92781	8.31558e-07	1.27856e-05	1
Fry	261.556	-0.794002	0.182259	-4.35645	1.32192e-05	0.000126057	1
Fryl	333.815	-0.738867	0.236475	-3.12451	0.00178103	0.00726364	1
Fst	4.09135	1.23743	0.470101	2.63226	0.00848189	0.0258899	0
Fto	130.697	-0.643683	0.178988	-3.59623	0.000322859	0.00180236	1
Ftsj1	102.577	0.62598	0.207337	3.01915	0.00253489	0.00971003	1
Ftsjd1	91.2471	-0.47381	0.139449	-3.39774	0.00067946	0.00329768	1
Ftsjd2	527.004	-0.948744	0.126529	-7.49825	6.46755e-14	8.82044e-12	1
Fubp3	69.1392	-0.437869	0.162602	-2.69289	0.00708358	0.0223521	1
Fuca1	1435.7	0.573452	0.136661	4.19618	2.71457e-05	0.000229092	1
Fuca2	136.157	0.453893	0.185644	2.44497	0.0144864	0.0397277	1
Fuk	42.1136	-0.714174	0.221709	-3.22123	0.00127644	0.00553867	1
Fundc1	436.917	-0.536553	0.171454	-3.12942	0.00175149	0.0071539	1
Fundc2	165.333	0.361817	0.129837	2.78671	0.00532465	0.0177569	1
Fuom	32.7939	1.19939	0.277989	4.31454	1.59937e-05	0.000148316	1
Fuom	10.9517	-1.27625	0.437954	-2.91411	0.00356699	0.0128051	1
Fut11	30.6684	-0.64355	0.171254	-3.75787	0.000171367	0.0010701	1
Fv1	168.954	-0.785388	0.161861	-4.85223	1.22082e-06	1.73795e-05	1
Fxyd1	9.13433	2.13967	0.840614	2.54536	0.0109165	0.0316628	0
Fxyd2	453.374	2.2239	0.305857	7.27105	3.56697e-13	3.92309e-11	1
Fzd3	24.422	0.892153	0.320996	2.77933	0.00544719	0.0180313	1
Fzd6	4.53922	1.96349	0.6014	3.26487	0.00109514	0.00490655	0
Fzd7	14.703	2.13718	0.486094	4.39665	1.09935e-05	0.000108331	0
G0s2	1247.02	2.43778	0.283235	8.60691	7.50534e-18	1.79575e-15	1
G3bp1	1233.81	-0.261949	0.0940997	-2.78374	0.00537366	0.0178572	1
G3bp2	454.311	-0.43376	0.101163	-4.28773	1.80512e-05	0.00016456	1
G6pd	5562.99	0.452984	0.126419	3.58319	0.000339426	0.00187869	1
Gab1	54.7405	2.77811	0.411645	6.74879	1.49084e-11	1.00158e-09	1
Gab2	425.253	0.497056	0.196687	2.52714	0.0114994	0.0329819	1
Gabbr1	581.287	-0.62208	0.19852	-3.13359	0.00172684	0.00708288	1
Gabpb2	32.6183	-0.501343	0.201169	-2.49215	0.0126974	0.035734	1
Gabra1	92.1259	2.86029	0.32704	8.74599	2.21065e-18	5.68847e-16	1
Gad1	13.1255	0.97146	0.405213	2.39741	0.0165116	0.0442325	1
Gadd45gip1	165.167	0.361882	0.122737	2.94842	0.003194	0.0117033	1
Galk2	182.654	-0.337891	0.135752	-2.48904	0.0128089	0.0359811	1
Galm	110.632	-0.395313	0.15267	-2.58933	0.00961639	0.028635	1
Galnt1	1531.55	0.275911	0.101659	2.71409	0.00664576	0.0211714	1
Galnt12	37.6248	-1.23688	0.220379	-5.6125	1.99428e-08	5.33294e-07	1
Galnt3	396.594	1.34351	0.296885	4.52535	6.02967e-06	6.56811e-05	1
Galnt5	0.984873	-2.34284	0.737648	-3.1761	0.00149271	0.00627544	0
Galnt6	169.643	-1.22068	0.213579	-5.71534	1.09487e-08	3.21807e-07	1
Galnt7	54.8215	-0.670514	0.127886	-5.24304	1.57948e-07	3.14926e-06	1
Galntl4	2.54536	3.92238	0.726575	5.39845	6.72208e-08	1.51311e-06	0
Ganc	170.315	-0.76509	0.151029	-5.06586	4.06566e-07	7.05438e-06	1
Gapdh	49988.7	0.835938	0.204513	4.08746	4.36118e-05	0.000339392	1
Gapt	36.8766	0.720609	0.237375	3.03574	0.00239947	0.00929131	1
Garnl3	16.2971	-1.78319	0.309621	-5.75926	8.44836e-09	2.5776e-07	1
Gart	373.104	-0.524622	0.123431	-4.25031	2.13475e-05	0.000188927	1
Gata4	6.60769	2.96199	0.559977	5.28949	1.22655e-07	2.56166e-06	1
Gatad1	1760.98	0.523282	0.205039	2.55211	0.0107072	0.0311753	1
Gatm	396.266	0.47556	0.200937	2.36671	0.0179469	0.0472966	1
Gatsl2	18.5247	-0.810361	0.30396	-2.66602	0.00767561	0.0238668	1
Gatsl3	51.8626	-0.51475	0.149251	-3.4489	0.000562872	0.00283238	1
Gbas	101.517	-0.575797	0.151729	-3.79491	0.000147696	0.000951928	1
Gbp2	2192.23	-0.705494	0.238206	-2.9617	0.00305943	0.0112891	1
Gbp4	65.0653	-0.427551	0.179767	-2.37836	0.0173896	0.046122	1
Gbp5	373.006	-0.886327	0.144037	-6.15347	7.5804e-10	3.05862e-08	1
Gbp7	803.646	-0.81014	0.120638	-6.71546	1.87471e-11	1.22332e-09	1
Gc	1183.36	3.25075	1.05226	3.08932	0.00200618	0.00800008	1
Gcap14	75.1222	-0.654258	0.156106	-4.19111	2.77595e-05	0.000233118	1
Gcfc1	555.569	0.214284	0.0855546	2.50464	0.0122575	0.0347298	1
Gchfr	223.257	0.899216	0.237081	3.79287	0.000148918	0.00095799	1
Gckr	6.8149	2.92444	1.18406	2.46984	0.0135175	0.0375548	0
Gclc	444.204	1.30613	0.193035	6.7663	1.32119e-11	9.10019e-10	1
Gcn1l1	490.478	-0.673743	0.212543	-3.16992	0.00152481	0.00638679	1
Gcnt1	1332.17	0.828738	0.275353	3.00974	0.00261475	0.00996645	1
Gcnt2	475.757	1.18777	0.361354	3.287	0.0010126	0.00460023	1
Gcsam	18.2228	0.687596	0.265898	2.58594	0.00971139	0.0288612	1
Gda	3204.03	-0.612301	0.227951	-2.68611	0.00722887	0.022709	1
Gdap2	315.657	0.300259	0.105947	2.83405	0.00459625	0.0157655	1
Gdf11	2.83724	-1.66442	0.614497	-2.70859	0.00675697	0.0214756	0
Gdpd1	33.8827	-1.12061	0.394867	-2.83794	0.00454057	0.0156296	1
Gdpd2	91.6712	0.781091	0.301247	2.59286	0.00951828	0.0283738	1
Gem	64.7515	0.719308	0.30406	2.36568	0.0179972	0.0473743	1
Gemin4	97.0071	-0.815921	0.166862	-4.88979	1.00944e-06	1.49314e-05	1
Get4	236.682	0.325949	0.0951409	3.42596	0.000612639	0.00302504	1
Gfi1	45.6525	-1.25682	0.169092	-7.43275	1.06362e-13	1.3187e-11	1
Gfpt2	95.0732	1.74521	0.334067	5.22412	1.74981e-07	3.41889e-06	1
Gfra2	14.4769	0.954533	0.259763	3.67463	0.000238193	0.00139479	1
Gfra3	222.077	-1.2229	0.19634	-6.2285	4.70927e-10	2.00078e-08	1
Gga3	950.401	0.342271	0.133285	2.56797	0.0102297	0.0300415	1
Ggact	49.1648	-0.673499	0.193218	-3.48569	0.000490873	0.00253389	1
Ggh	261.653	1.66466	0.250819	6.6369	3.20352e-11	1.91621e-09	1
Ggps1	501.315	0.324993	0.129101	2.51736	0.0118238	0.0337561	1
Ggt7	23.301	-0.666172	0.212646	-3.13278	0.00173161	0.00709607	1
Ghr	28.0826	3.48646	0.910431	3.82946	0.000128422	0.00084569	1
Gid4	114.636	-0.409127	0.123845	-3.30353	0.000954744	0.00437086	1
Gigyf1	246.135	-0.941325	0.185233	-5.08184	3.73805e-07	6.55264e-06	1
Gimap1	201.624	-1.09166	0.185406	-5.88791	3.91109e-09	1.30414e-07	1
Gimap4	1265.9	-0.600604	0.244142	-2.46007	0.0138912	0.0383808	1
Gimap5	698.794	-0.537807	0.208491	-2.57952	0.0098937	0.0292945	1
Gimap6	1184.99	-0.665358	0.201596	-3.30045	0.000965302	0.00440884	1
Gimap7	1704.51	-0.546549	0.199411	-2.74082	0.00612868	0.0197936	1
Gimap8	402.299	-0.666502	0.203407	-3.27669	0.0010503	0.00474619	1
Gimap9	763.854	-0.623497	0.215175	-2.89762	0.00376004	0.0133809	1
Gins2	349.658	0.745843	0.223177	3.34193	0.000831965	0.00389909	1
Gipc1	248.371	0.320636	0.110895	2.89135	0.00383586	0.0135738	1
Git2	1565.09	-0.285419	0.114386	-2.49523	0.0125877	0.0355133	1
Gja4	1.48356	2.91833	0.837296	3.48542	0.000491359	0.00253544	0
Gja5	1.16868	2.93851	0.972951	3.0202	0.00252605	0.00968247	0
Gjc2	10.088	1.14653	0.353347	3.24477	0.00117544	0.00519072	0
Gkap1	28.7713	-0.509152	0.19898	-2.55881	0.0105032	0.0306862	1
Gla	741.561	0.983694	0.171538	5.73454	9.77763e-09	2.93717e-07	1
Glb1l	28.346	-0.478561	0.171609	-2.78868	0.00529236	0.0176688	1
Glb1l3	0.987153	-3.27179	1.30833	-2.50074	0.0123935	0.0350452	0
Glcci1	166.156	-0.552448	0.140154	-3.94171	8.09031e-05	0.000576768	1
Glce	54.7938	-1.56652	0.198811	-7.87946	3.28809e-15	5.74909e-13	1
Gldc	3.34315	1.6394	0.657343	2.49398	0.012632	0.0356234	0
Glg1	328.884	-0.75559	0.187248	-4.03523	5.45496e-05	0.000413764	1
Gli1	7.80349	1.62478	0.596638	2.72323	0.00646476	0.0206967	0
Gli4	45.6914	-0.384452	0.142859	-2.69113	0.00712103	0.0224391	1
Glipr1	9981.29	0.48872	0.187414	2.6077	0.0091154	0.0274367	1
Glmn	63.8655	-0.7566	0.166546	-4.54288	5.54912e-06	6.17786e-05	1
Glod4	478.554	0.460887	0.120714	3.818	0.000134541	0.000879187	1
Glrx	6357.14	0.746199	0.230135	3.24244	0.0011851	0.00521872	1
Glrx3	465.324	0.327267	0.127608	2.56463	0.0103285	0.0302842	1
Gls	305.491	-0.433821	0.126003	-3.44296	0.000575394	0.00288212	1
Glt8d1	150.03	0.408059	0.113348	3.60005	0.000318154	0.00177973	1
Gltp	2375.45	-0.65574	0.196494	-3.3372	0.000846263	0.00395386	1
Gltpd1	58.3143	-0.42333	0.130551	-3.24265	0.00118424	0.00521663	1
Glyat	14.3592	4.89243	1.15964	4.21891	2.45488e-05	0.000211762	1
Glycam1	0.436181	2.22886	0.943527	2.36227	0.0181636	0.0476862	0
Gm11435	4.07036	-1.74786	0.487748	-3.58354	0.000338969	0.00187692	0
Gm12253	6433.53	1.12486	0.323682	3.47519	0.0005105	0.00261246	1
Gm16432	1.16053	-2.12377	0.709598	-2.99293	0.00276317	0.0104014	0
Gm166	241.888	0.790469	0.23667	3.33996	0.00083791	0.0039229	1
Gm17455	8.2059	-1.53687	0.453818	-3.38654	0.000707798	0.00341033	0
Gm17673	14.2322	1.20053	0.291742	4.11505	3.87103e-05	0.000308732	1
Gm22	3.5048	3.82939	0.83158	4.60495	4.12568e-06	4.78046e-05	0
Gm5414	0.684763	2.87985	1.20363	2.39264	0.0167278	0.044697	0
Gm6377	575.78	1.02136	0.203738	5.0131	5.35607e-07	8.92985e-06	1
Gm6484	1.58553	3.59133	1.09762	3.27192	0.00106821	0.00481593	0
Gm6537	37.6007	2.50075	0.587008	4.26016	2.04277e-05	0.000182683	1
Gm7694	25.0186	-1.0753	0.265116	-4.05596	4.99294e-05	0.000382334	1
Gmcl1	309.36	-0.310081	0.103588	-2.99341	0.00275877	0.0103905	1
Gmeb1	125.287	0.41452	0.115441	3.59075	0.000329723	0.00183242	1
Gmnn	61.6615	0.592279	0.18644	3.17678	0.00148922	0.00626853	1
Gmppa	176.922	0.531041	0.121983	4.3534	1.34041e-05	0.00012739	1
Gmppb	109.175	0.466585	0.113214	4.12128	3.76775e-05	0.000301553	1
Gmpr	1598.21	0.735045	0.277998	2.64406	0.00819173	0.0251903	1
Gmpr2	85.6888	0.334752	0.130968	2.55599	0.0105887	0.0308895	1
Gna15	463.749	2.09571	0.323137	6.48552	8.84241e-11	4.49973e-09	1
Gnaq	177.42	0.631518	0.222013	2.84451	0.00444792	0.0153727	1
Gnb3	1.46025	3.032	1.15516	2.62474	0.00867157	0.0263509	0
Gnb5	28.5092	0.847012	0.294595	2.87518	0.00403799	0.014135	1
Gne	272.361	-0.591822	0.174658	-3.38846	0.000702873	0.0033896	1
Gng11	4274.42	0.610306	0.241236	2.52991	0.0114092	0.0327644	1
Gng11	4274.42	0.610306	0.241236	2.52991	0.0114092	0.0327644	1
Gng2	10.6307	0.988336	0.297822	3.31855	0.000904871	0.00418327	1
Gng4	2.50024	1.97202	0.562674	3.50472	0.000457082	0.00240034	0
Gngt2	175.077	0.600328	0.219682	2.73271	0.00628151	0.020176	1
Gnl1	193.171	-0.579551	0.145489	-3.98348	6.79135e-05	0.000496092	1
Gnl3l	135.395	-0.639334	0.167302	-3.82144	0.000132675	0.000868659	1
Gnmt	19.2212	4.19804	1.53093	2.74216	0.00610374	0.0197305	1
Gnpat	257.638	-0.325605	0.11563	-2.81592	0.00486383	0.0165378	1
Gnpda1	588.671	0.924374	0.126443	7.31059	2.65967e-13	2.99774e-11	1
Gnpda2	206.035	-0.644054	0.140659	-4.57882	4.676e-06	5.32759e-05	1
Gnpnat1	148.501	-0.591852	0.142818	-4.1441	3.4115e-05	0.000277271	1
Gnptg	148.647	0.218204	0.0871023	2.50515	0.01224	0.0347045	1
Golm1	41.7433	-1.39675	0.323497	-4.31767	1.57684e-05	0.000146491	1
Gon4l	337.427	-0.551294	0.160717	-3.43022	0.000603099	0.00298876	1
Gorasp2	1844.94	0.726852	0.22813	3.18613	0.00144188	0.00610316	1
Gosr2	937.8	0.212234	0.0896845	2.36645	0.0179594	0.0473113	1
Got2	723.693	-0.298399	0.113223	-2.63549	0.00840159	0.0257028	1
Gp9	1458.35	0.86312	0.258206	3.34275	0.000829513	0.00389027	1
Gpam	53.8631	-0.459155	0.184832	-2.48418	0.0129851	0.0363936	1
Gpatch1	72.9846	-0.403991	0.156932	-2.57431	0.010044	0.0296365	1
Gpatch4	47.3538	-0.486626	0.144957	-3.35705	0.000787802	0.00373576	1
Gpcpd1	3408.28	0.756878	0.164746	4.59422	4.34381e-06	5.00345e-05	1
Gpd1	21.3952	2.00637	0.767888	2.61284	0.00897939	0.0271472	1
Gpd1l	158.93	-0.593889	0.151775	-3.91295	9.11746e-05	0.000638643	1
Gpi	3742.16	1.09489	0.12585	8.69997	3.31969e-18	8.23163e-16	1
Gpihbp1	4.09836	3.81499	0.877691	4.34662	1.38249e-05	0.000131025	0
Gpn1	123.237	-0.29744	0.107022	-2.77924	0.00544858	0.0180315	1
Gpnmb	2839.49	2.39666	0.28121	8.52266	1.55927e-17	3.6043e-15	1
Gpr114	153.075	0.905959	0.234914	3.85655	0.000114997	0.000776784	1
Gpr116	19.5242	3.60545	0.500823	7.19905	6.06318e-13	6.08012e-11	1
Gpr124	211.12	-0.846197	0.295455	-2.86404	0.00418269	0.0145631	1
Gpr137	57.2673	0.780095	0.18454	4.22724	2.36575e-05	0.000205808	1
Gpr150	4.00334	-1.0448	0.444606	-2.34994	0.0187766	0.0490178	0
Gpr153	3.06922	1.54886	0.589538	2.62725	0.00860792	0.0262159	0
Gpr155	140.493	-1.07788	0.219355	-4.91386	8.93015e-07	1.3573e-05	1
Gpr160	48.7675	-1.04028	0.159525	-6.52109	6.97968e-11	3.64708e-09	1
Gpr171	404.772	0.956002	0.223897	4.26983	1.95619e-05	0.000175864	1
Gpr174	926.103	-0.527239	0.216158	-2.43913	0.0147225	0.0402618	1
Gpr176	6.15776	-1.46616	0.525373	-2.79071	0.00525922	0.0175797	0
Gpr18	213.887	-0.898693	0.170911	-5.25824	1.45443e-07	2.94295e-06	1
Gpr182	12.8135	4.21022	0.599004	7.0287	2.08462e-12	1.78805e-10	1
Gpr19	30.5144	-0.604812	0.188539	-3.20789	0.00133712	0.0057544	1
Gpr33	2.8656	3.44274	0.7736	4.45028	8.57582e-06	8.77794e-05	0
Gpr37	2.08199	3.75603	0.918214	4.09058	4.30299e-05	0.000336299	0
Gpr37l1	3.33452	4.80117	1.17973	4.06972	4.70695e-05	0.000363085	0
Gpr4	46.422	-0.90226	0.37986	-2.37524	0.0175375	0.04645	1
Gpr56	30.5237	0.867572	0.349845	2.47988	0.0131428	0.0367674	1
Gpr68	33.0105	-1.4187	0.272934	-5.19798	2.01466e-07	3.85356e-06	1
Gpr68	33.0105	-1.4187	0.272934	-5.19798	2.01466e-07	3.85356e-06	1
Gpr85	5.31141	3.70595	0.746801	4.96244	6.96144e-07	1.11301e-05	0
Gprasp2	111.079	0.704463	0.286024	2.46295	0.0137799	0.038112	1
Gprc5d	104.352	1.81715	0.397192	4.575	4.7622e-06	5.41224e-05	1
Gprin3	12.4079	-1.39608	0.308567	-4.52441	6.05648e-06	6.5763e-05	1
Gpt2	193.754	1.23333	0.183312	6.72802	1.71982e-11	1.13309e-09	1
Gramd1a	1237.26	-0.737368	0.189255	-3.89616	9.77308e-05	0.000677952	1
Gramd1c	8.53839	0.839713	0.30678	2.73718	0.00619677	0.0199696	0
Gramd3	109.132	1.00642	0.210365	4.78416	1.71705e-06	2.32313e-05	1
Grap	574.59	-0.815056	0.196704	-4.14356	3.41961e-05	0.000277599	1
Grasp	12.4909	-1.15355	0.26297	-4.38664	1.15115e-05	0.000112702	1
Grb2	4018.42	0.304168	0.126003	2.41398	0.0157792	0.0426892	1
Grb7	11.4226	1.40014	0.520036	2.69239	0.00709429	0.0223701	0
Grcc10	765.03	0.408251	0.134326	3.03924	0.00237173	0.00919694	1
Grhl3	3.19837	-1.80281	0.516158	-3.49276	0.000478059	0.00248467	0
Gria3	8.4967	-1.45038	0.473741	-3.06155	0.00220192	0.0086666	1
Grik5	2.051	1.26711	0.53101	2.38622	0.0170225	0.0453511	0
Grlf1	27.3264	-1.29081	0.302055	-4.27344	1.92482e-05	0.00017373	1
Grpel1	411.045	0.317375	0.10813	2.93512	0.00333423	0.0121356	1
Grrp1	2.19776	3.15224	0.65866	4.78583	1.7028e-06	2.30614e-05	0
Grsf1	632.574	0.195364	0.071498	2.73244	0.00628676	0.0201881	1
Gsdma	847.71	0.83562	0.20419	4.09236	4.27006e-05	0.000334492	1
Gsdmd	155.726	-0.546476	0.146158	-3.73895	0.000184791	0.00113573	1
Gsg1	214.704	4.31982	0.376438	11.4755	1.75122e-30	2.1712e-27	1
Gsg2	212.222	-0.481752	0.144685	-3.32967	0.000869479	0.00404847	1
Gsr	1639.87	0.672495	0.153189	4.38996	1.13371e-05	0.000111394	1
Gsta1	468.616	0.919203	0.258584	3.55475	0.00037834	0.00205734	1
Gsta2	63.3634	4.30935	0.666447	6.46616	1.00522e-10	5.02166e-09	1
Gsta4	1696.06	0.826327	0.282039	2.92983	0.00339144	0.0123012	1
Gstcd	18.9649	-0.665669	0.222376	-2.99344	0.00275851	0.0103905	1
Gstk1	82.4881	1.65429	0.210043	7.87595	3.38172e-15	5.83797e-13	1
Gstm1	420.926	0.634969	0.208495	3.0455	0.00232297	0.00904385	1
Gstm2	66.9482	2.84564	0.80533	3.53351	0.000410085	0.00220274	1
Gstm7	24.9578	0.786725	0.309947	2.53826	0.0111406	0.032176	1
Gstt1	4.68923	3.54007	0.753276	4.69957	2.60709e-06	3.29102e-05	0
Gtdc1	191.45	-0.559887	0.166545	-3.36178	0.000774404	0.00368119	1
Gtf2a1	35.2337	-1.01267	0.191317	-5.29314	1.20231e-07	2.52652e-06	1
Gtf2a2	547.937	0.340539	0.13077	2.60409	0.00921173	0.0276595	1
Gtf2b	490.043	0.412888	0.158306	2.60817	0.0091029	0.0274052	1
Gtf2e1	110.193	-0.534109	0.109197	-4.89125	1.00197e-06	1.4837e-05	1
Gtf2e2	430.147	0.551155	0.122716	4.4913	7.07906e-06	7.48405e-05	1
Gtf2h1	594.792	0.509953	0.118791	4.29287	1.76379e-05	0.000161332	1
Gtf2i	690.407	-1.03408	0.180411	-5.73179	9.93763e-09	2.96563e-07	1
Gtf2ird2	51.5281	-0.476803	0.185464	-2.57086	0.0101446	0.0298688	1
Gtf3c1	423.876	-0.648969	0.198369	-3.27153	0.00106968	0.00481782	1
Gtf3c2	756.095	-0.309764	0.125938	-2.45966	0.0139068	0.0384107	1
Gtf3c3	123.782	-0.570353	0.151263	-3.7706	0.000162854	0.00102967	1
Gtf3c4	100.544	-0.679867	0.179056	-3.79695	0.000146489	0.000945487	1
Gtf3c5	107.111	-0.608395	0.12708	-4.78751	1.68866e-06	2.28995e-05	1
Gtpbp2	744.897	0.382551	0.128131	2.98562	0.00283003	0.0105945	1
Gtpbp3	29.4996	-0.716247	0.23831	-3.00553	0.00265118	0.0100856	1
Gtse1	141.041	-0.727015	0.247888	-2.93284	0.00335879	0.0122087	1
Gucy1a3	928.176	0.937332	0.226995	4.1293	3.63867e-05	0.000293114	1
Gucy1b2	2.18143	3.98471	1.09724	3.63159	0.000281679	0.00161071	0
Gucy1b3	1796.45	1.24308	0.244022	5.09413	3.50338e-07	6.24181e-06	1
Guk1	733.471	0.496771	0.207045	2.39934	0.0164245	0.0440593	1
Gulp1	28.3563	1.59087	0.287077	5.5416	2.99716e-08	7.65455e-07	1
Gyg1	1068.1	1.79446	0.22453	7.9921	1.3266e-15	2.51281e-13	1
Gypc	1447.48	-0.613457	0.204197	-3.00424	0.00266246	0.0101148	1
Gys1	168.153	2.18403	0.219993	9.92772	3.15392e-23	1.72053e-20	1
Gys2	6.0245	5.01015	1.17048	4.28044	1.86528e-05	0.000169478	0
Gzmbl2	20.02	2.16803	0.573417	3.78089	0.000156269	0.000999151	1
Gzmbl3	146.33	1.26647	0.343114	3.6911	0.000223287	0.00133036	1
Gzmf	5.46083	4.52355	0.745838	6.06506	1.31904e-09	4.98312e-08	0
Gzmk	840.072	-1.50954	0.303356	-4.97615	6.48617e-07	1.05057e-05	1
Gzmm	587.715	-1.16749	0.229621	-5.08442	3.68744e-07	6.47225e-06	1
Haghl	11.7152	-1.29325	0.335479	-3.85492	0.000115767	0.0007816	1
Hal	10.3761	4.04673	0.804473	5.03029	4.89749e-07	8.24593e-06	1
Hamp	23.3955	5.12232	0.872662	5.86977	4.36396e-09	1.43067e-07	1
Hao1	17.0027	5.34375	1.28592	4.1556	3.24431e-05	0.000266061	1
Hao2	27.0285	5.8045	1.25961	4.60817	4.06228e-06	4.72305e-05	1
Hap1	36.3547	-1.03357	0.296276	-3.48854	0.000485666	0.00251558	1
Haus1	74.8665	-0.522271	0.215567	-2.42278	0.0154023	0.041819	1
Haus5	110.631	-0.628788	0.197002	-3.19179	0.00141393	0.00601472	1
Haus7	180.013	0.778006	0.193682	4.01692	5.89626e-05	0.000442317	1
Haus8	128.982	0.663586	0.2064	3.21506	0.00130419	0.00562866	1
Havcr1	30.1351	-0.965618	0.329263	-2.93267	0.00336065	0.012209	1
Havcr2	24.8715	1.82658	0.36043	5.06778	4.02486e-07	7.00141e-06	1
Hba-a2	1.63032e+06	-0.745388	0.312027	-2.38886	0.0169008	0.0450709	1
Hbe2	11.3103	1.18945	0.446875	2.66169	0.00777483	0.0241149	0
Hbp1	2314.27	0.542871	0.130106	4.17253	3.01238e-05	0.000250811	1
Hcar2	2197.53	1.7301	0.343169	5.04154	4.61797e-07	7.90212e-06	1
Hcfc1	685.207	-0.423958	0.178728	-2.37209	0.017688	0.046786	1
Hcfc2	186.717	-0.356076	0.095359	-3.73406	0.000188418	0.00115386	1
Hcst	313.234	-0.918496	0.176777	-5.19578	2.03863e-07	3.87766e-06	1
Hdac7	190.282	-1.39135	0.252455	-5.51128	3.56227e-08	8.89786e-07	1
Hdac8	58.9262	-0.461024	0.130715	-3.52694	0.000420397	0.0022475	1
Hdgfrp3	92.0811	-0.531117	0.164159	-3.23538	0.0012148	0.00532032	1
Hdhd3	6.20778	0.921497	0.384746	2.39508	0.016617	0.0444793	0
Hdlbp	1715.57	0.538178	0.127858	4.20918	2.56297e-05	0.000219121	1
Heatr1	177.56	-0.375061	0.139733	-2.68413	0.00727179	0.0228246	1
Heatr1	177.56	-0.375061	0.139733	-2.68413	0.00727179	0.0228246	1
Heatr2	32.5062	-0.6472	0.207352	-3.12126	0.0018008	0.00733112	1
Heatr3	57.1481	-0.693353	0.116002	-5.97709	2.27152e-09	8.15238e-08	1
Heatr5a	315.107	0.654459	0.141994	4.60905	4.0451e-06	4.71514e-05	1
Heatr5b	224.812	-0.279063	0.115801	-2.40986	0.0159587	0.0430298	1
Heatr7b1	32.889	1.27714	0.399373	3.19786	0.0013845	0.00590427	1
Heca	2762.23	-0.370282	0.100701	-3.67704	0.000235956	0.00138305	1
Hectd1	2635.52	0.36626	0.117917	3.10608	0.00189586	0.00763783	1
Hectd2	11.5683	-0.671199	0.243823	-2.75281	0.00590861	0.0192457	1
Heg1	52.322	-0.945334	0.343486	-2.75217	0.00592009	0.0192693	1
Helq	48.8353	-0.807301	0.171057	-4.7195	2.36425e-06	3.04185e-05	1
Helz	242.534	-0.480819	0.204582	-2.35025	0.0187606	0.0489961	1
Hepacam2	21.448	-1.37654	0.307094	-4.48248	7.37818e-06	7.72245e-05	1
Herc3	323.708	-1.03292	0.165069	-6.2575	3.91189e-10	1.70448e-08	1
Herc6	599.984	-1.50914	0.229373	-6.57941	4.72312e-11	2.58691e-09	1
Herpud1	794.584	0.420557	0.104794	4.01318	5.9905e-05	0.000447908	1
Hes1	143.883	2.89678	0.315928	9.16911	4.76955e-20	1.62618e-17	1
Hes6	89.8891	-0.740488	0.178512	-4.1481	3.35245e-05	0.000273777	1
Hgd	15.3362	2.34809	0.732611	3.20511	0.00135013	0.00579939	1
Hgf	31.6383	0.631502	0.258554	2.44244	0.0145884	0.0399512	1
Hgfac	10.9262	4.1269	1.30645	3.15886	0.00158386	0.0065936	0
Hhex	392.313	0.931744	0.135639	6.86927	6.45301e-12	5.01379e-10	1
Hiat1	1611.75	0.336032	0.140451	2.39253	0.0167329	0.0447018	1
Hibch	171.085	0.388427	0.14203	2.73482	0.00624143	0.0200804	1
Hid1	7.6627	1.26933	0.357919	3.54641	0.000390519	0.00211597	0
Hif1a	2436.59	1.25592	0.24916	5.04062	4.64026e-07	7.92445e-06	1
Higd1a	158.974	0.790883	0.148843	5.31353	1.07524e-07	2.29126e-06	1
Higd2a	337.094	0.347605	0.14031	2.47741	0.013234	0.0369546	1
Hinfp	204.612	0.318119	0.112541	2.8267	0.00470303	0.0160516	1
[truncated: 3,246 more rows]

## Sheet: EIH vs Control
S5 Table. List of Genes in the Three Treatment Groups that Significantly Differed from Control Group
3rd Sheet: Genes differentially expressed between EIH and Control at FDR-adj-p < 0.05
NCBI Gene Symbol	baseMean	log2FoldChange	lfcSE	stat	pvalue	padj	DAFS
A1cf	0.939753	3.47223	1.31684	2.63679	0.00836946	0.0213351	0
A230050P20Rik	190.353	-0.906329	0.187353	-4.83755	1.31446e-06	1.31911e-05	1
A430107O13Rik	1.46283	1.98632	0.692386	2.8688	0.00412035	0.0117167	0
A830010M20Rik	39.0256	-0.711394	0.221478	-3.21203	0.00131802	0.00448819	1
Aadat	12.627	3.6446	1.16157	3.13765	0.00170307	0.00556589	1
Aagab	124.488	-0.533222	0.0922917	-5.77757	7.57882e-09	1.60746e-07	1
Aamdc	38.1826	1.42684	0.240092	5.94291	2.8e-09	6.68764e-08	1
Aamp	2226.8	1.36886	0.303125	4.51584	6.30667e-06	4.87035e-05	1
Aars	1007.08	1.03022	0.171644	6.00204	1.9485e-09	4.88487e-08	1
Aars2	73.49	-0.617004	0.185146	-3.33252	0.000860634	0.00311335	1
Aasdh	141.887	-0.532396	0.148752	-3.57909	0.000344792	0.001438	1
Aasdhppt	427.295	0.359986	0.136512	2.63703	0.00836344	0.0213237	1
Aass	4.87985	4.14452	1.63378	2.53676	0.0111882	0.0271649	1
Aatk	3.63095	0.984536	0.403704	2.43876	0.0147379	0.0341162	0
Abat	6.05556	2.13342	0.686568	3.10737	0.00188759	0.00607575	0
Abca1	78.6445	1.51289	0.269065	5.62278	1.87909e-08	3.54945e-07	1
Abca13	18.0563	-1.67966	0.65245	-2.57439	0.0100418	0.0247873	1
Abca2	285.899	-1.10376	0.231418	-4.76953	1.84657e-06	1.75862e-05	1
Abca6	4.32287	2.92377	1.03893	2.81421	0.00488972	0.0135485	0
Abca8a	14.4317	3.21435	0.670524	4.79378	1.63667e-06	1.57968e-05	1
Abcb11	27.9381	1.47476	0.410342	3.59397	0.000325673	0.00137254	1
Abcb4	121.081	0.774648	0.204929	3.78008	0.000156778	0.000737542	1
Abcb6	327.863	0.95216	0.200565	4.74739	2.06059e-06	1.92534e-05	1
Abcb7	70.8657	-0.70402	0.162665	-4.32803	1.50448e-05	0.000101776	1
Abcb8	125.269	-0.530597	0.151564	-3.5008	0.000463859	0.00184435	1
Abcb9	18.4534	0.933495	0.295341	3.16074	0.0015737	0.00520926	1
Abcc10	115.067	-0.765207	0.183234	-4.17612	2.96518e-05	0.000181585	1
Abcc2	12.3846	2.65311	0.803163	3.30332	0.000955463	0.0034067	1
Abcc4	227.39	0.599258	0.219018	2.73612	0.00621693	0.0166085	1
Abcc6	6.27772	3.96331	1.36443	2.90474	0.00367562	0.0106361	1
Abcd1	245.886	-0.573809	0.16444	-3.48948	0.000483969	0.00191315	1
Abcd2	9.47702	1.49139	0.597307	2.49686	0.01253	0.0298227	0
Abcd4	55.8079	-0.536233	0.1642	-3.26572	0.00109186	0.00380839	1
Abcg2	108.56	0.982088	0.246232	3.98847	6.65014e-05	0.000359899	1
Abcg3l1	90.9095	-0.767323	0.173956	-4.41101	1.02887e-05	7.35418e-05	1
Abcg3l3	22.9056	-0.862285	0.226041	-3.81473	0.000136333	0.000654454	1
Abcg4	56.1997	0.915916	0.194341	4.71293	2.44185e-06	2.21276e-05	1
Abhd1	48.5495	-0.419455	0.150946	-2.77884	0.00545532	0.0148799	1
Abhd13	193.578	-0.230677	0.0872166	-2.64487	0.00817214	0.020922	1
Abhd14a	15.324	-0.755173	0.313886	-2.40588	0.0161334	0.0368864	1
Abhd14b	28.2701	1.61771	0.422603	3.82798	0.000129201	0.000625948	1
Abhd2	237.965	0.479189	0.155407	3.08345	0.00204615	0.00651692	1
Abhd3	8.92794	3.19988	0.428973	7.45939	8.69269e-14	6.73584e-12	1
Abhd4	14566.5	0.706832	0.238088	2.96879	0.00298974	0.00898307	1
Abhd5	430.187	0.511269	0.13455	3.79984	0.000144788	0.000689702	1
Abhd8	28.3009	-0.867516	0.219158	-3.9584	7.54533e-05	0.000399469	1
Abi1	2601.97	0.289123	0.120897	2.39148	0.0167807	0.0381172	1
Abi2	271.044	0.795391	0.214995	3.69958	0.000215956	0.000970095	1
Ablim1	55.3951	-0.843815	0.270014	-3.12508	0.00177756	0.00576648	1
Ablim2	5.08883	2.01428	0.482883	4.17135	3.02797e-05	0.000185098	0
Abr	716.967	-0.688143	0.184621	-3.72733	0.000193521	0.0008821	1
Abracl	891.642	-0.473275	0.143628	-3.29514	0.000983741	0.00348889	1
Abtb1	10125.8	0.806419	0.205554	3.92316	8.73957e-05	0.000450966	1
Acaa1a	193.48	-0.500036	0.176803	-2.82821	0.00468098	0.0130524	1
Acaa2	350.769	0.430021	0.187612	2.29208	0.021901	0.0475993	1
Acaca	90.6307	-0.527327	0.215717	-2.44453	0.014504	0.0336691	1
Acacb	3.31095	1.37213	0.547847	2.50459	0.0122594	0.0293219	0
Acad11	138.487	0.638043	0.247207	2.58101	0.00985108	0.0244142	1
Acadl	472.908	0.452942	0.157496	2.87589	0.00402893	0.0114975	1
Acadm	499.393	-0.684391	0.265512	-2.57763	0.00994801	0.0246048	1
Acadsb	29.9201	-1.20166	0.373864	-3.21417	0.00130824	0.00446044	1
Acat1	317.517	-0.339939	0.144156	-2.35813	0.0183671	0.0410371	1
Acat3	215.245	-1.17058	0.198814	-5.88779	3.91397e-09	8.89827e-08	1
Acbd4	519.055	1.02437	0.308068	3.32514	0.000883741	0.00318595	1
Acbd6	59.9331	-0.575556	0.143105	-4.02193	5.77233e-05	0.000318716	1
Accs	17.5017	-0.589906	0.249483	-2.36451	0.0180539	0.0404699	1
Acd	263.919	-0.651191	0.144475	-4.50729	6.56595e-06	5.02223e-05	1
Ache	47.6409	0.711802	0.295083	2.41221	0.0158561	0.0363744	1
Acly	825.675	-0.463814	0.126618	-3.6631	0.00024918	0.00109447	1
Acnat2	56.2785	1.97618	0.500272	3.95022	7.80806e-05	0.000410669	1
Aco2	1185.84	0.331489	0.0903827	3.66762	0.000244819	0.00107739	1
Acot11	10.0017	-0.660278	0.278739	-2.3688	0.0178459	0.0401223	1
Acot2	71.8266	-0.578931	0.230085	-2.51616	0.0118642	0.0285268	1
Acot3	22.3961	-1.21305	0.287164	-4.22423	2.39755e-05	0.00015166	1
Acox1	2493.97	1.29451	0.177344	7.29942	2.89017e-13	1.92819e-11	1
Acox2	12.6998	3.83096	1.32879	2.88304	0.00393857	0.0112679	1
Acoxl	2.61687	2.15526	0.659938	3.26585	0.00109136	0.00380839	0
Acp5	709.409	-0.56113	0.209152	-2.68288	0.00729903	0.0190188	1
Acp6	81.9862	-0.705624	0.155131	-4.54857	5.40123e-06	4.28766e-05	1
Acpl2	117.544	-0.902543	0.177208	-5.09314	3.52185e-07	4.36248e-06	1
Acrbp	89.9654	0.439911	0.149429	2.94395	0.00324052	0.00957829	1
Acsl1	1424.25	0.514452	0.189459	2.71537	0.00662024	0.0174873	1
Acsl3	74.6813	-0.557903	0.199821	-2.79202	0.00523805	0.0143793	1
Acsl4	1130.49	1.28686	0.289835	4.43998	8.99672e-06	6.56486e-05	1
Acss1	444.145	-1.49499	0.201594	-7.41585	1.20848e-13	8.75246e-12	1
Acss3	1.74117	4.09288	1.13088	3.61919	0.000295523	0.00126303	0
Acta1	5.60572	3.05704	0.689584	4.43316	9.28609e-06	6.75433e-05	0
Actb	47319.6	0.383634	0.127789	3.00209	0.00268131	0.0081917	1
Actc1	40.891	2.20508	0.874677	2.52102	0.0117014	0.0281917	1
Actg1	45678.2	0.601517	0.168917	3.56103	0.00036941	0.00152206	1
Actr10	1295.25	0.621139	0.14806	4.19518	2.72655e-05	0.000168485	1
Actr1a	2522.89	0.340896	0.125672	2.71259	0.00667587	0.0176138	1
Actr3b	62.5216	1.5333	0.453562	3.38057	0.000723363	0.00267931	1
Actr6	392.361	0.848796	0.258591	3.28239	0.00102932	0.00362643	1
Actr8	308.656	0.416606	0.092408	4.50834	6.53382e-06	5.00459e-05	1
Acvr1	15.8242	1.16433	0.320665	3.63097	0.000282356	0.00121476	1
Acvrl1	43.6841	0.888775	0.254121	3.49745	0.000469725	0.00186387	1
Acy3	12.2706	1.40658	0.314813	4.46799	7.89576e-06	5.90855e-05	1
Ada	140.601	-0.681274	0.182993	-3.72295	0.00019691	0.000894555	1
Adam10	850.657	-0.338402	0.12142	-2.78703	0.00531928	0.0145613	1
Adam19	3662.84	-0.623875	0.217435	-2.86925	0.00411447	0.0117073	1
Adam9	836.394	2.04539	0.209578	9.75958	1.67848e-22	4.87046e-20	1
Adamts1	11.1878	1.88972	0.600185	3.14857	0.00164073	0.00539708	1
Adamts10	122.438	-0.781446	0.258497	-3.02303	0.00250254	0.00772093	1
Adamts2	7.1137	1.30863	0.44421	2.94598	0.00321933	0.00952391	0
Adamts3	68.1461	1.61539	0.383297	4.21445	2.50384e-05	0.000156904	1
Adamts4	1.49025	2.41171	1.02575	2.35115	0.0187153	0.0417194	0
Adamts9	6.53261	1.95687	0.662158	2.9553	0.00312369	0.0093015	0
Adar	1704.3	-0.320239	0.139468	-2.29614	0.021668	0.0471908	1
Adat2	43.3756	-0.963036	0.257031	-3.74677	0.000179126	0.000826708	1
Adck1	30.5335	-0.657845	0.169129	-3.88961	0.000100404	0.000504906	1
Adck2	71.6784	-0.676489	0.163553	-4.1362	3.53107e-05	0.000210752	1
Adck3	74.1418	-0.660128	0.241431	-2.73424	0.00625254	0.0166873	1
Adck5	903.184	1.11291	0.205004	5.42873	5.67577e-08	9.04278e-07	1
Adcy3	70.0021	-2.15137	0.296306	-7.26065	3.85225e-13	2.52581e-11	1
Adcy4	294.387	0.535884	0.213999	2.50414	0.012275	0.0293395	1
Adcy5	67.7948	1.19785	0.295071	4.05953	4.91723e-05	0.000277801	1
Adcy6	141.98	-0.89477	0.21416	-4.17804	2.94034e-05	0.000180242	1
Adcy7	631.377	-0.336646	0.147982	-2.27492	0.022911	0.0495025	1
Add1	2856.66	-0.856523	0.11819	-7.24697	4.26188e-13	2.75467e-11	1
Add2	19696.3	0.904113	0.221012	4.09079	4.29913e-05	0.00024939	1
Add3	2895.4	-0.510847	0.117619	-4.34324	1.40397e-05	9.61802e-05	1
Adh1c	52.5699	4.03811	0.930522	4.33962	1.42732e-05	9.74752e-05	1
Adh4	2.43026	3.74687	1.50934	2.48246	0.0130479	0.0308186	0
Adh5	377.214	-0.323322	0.124013	-2.60716	0.00912956	0.0229087	1
Adhfe1	10.6937	3.40383	0.735864	4.62563	3.73461e-06	3.16088e-05	1
Adi1	202.622	0.850875	0.146329	5.8148	6.07079e-09	1.32047e-07	1
Adora1	2.64599	2.51167	0.726875	3.45544	0.000549397	0.00212981	0
Adpgk	595.63	-0.802529	0.14132	-5.67879	1.3565e-08	2.65422e-07	1
Adprm	870.744	0.698993	0.224259	3.11691	0.0018276	0.00590636	1
Adrm1	872.644	0.308646	0.123046	2.50838	0.0121286	0.0290651	1
Adss	861.04	0.282053	0.101042	2.79145	0.0052472	0.0143987	1
Adtrp	25.7859	3.0462	0.71199	4.27843	1.88214e-05	0.000123111	1
Aebp2	66.906	-0.560789	0.158496	-3.53818	0.000402889	0.00163969	1
Aen	363.753	0.462283	0.199278	2.31979	0.0203524	0.0448193	1
Aes	23830.5	1.01553	0.1971	5.15234	2.57258e-07	3.33506e-06	1
Afap1l1	13.0413	0.752042	0.309968	2.42619	0.0152582	0.035185	1
Aff1	256.394	0.537788	0.224638	2.39402	0.0166649	0.0379362	1
Aff3	77.4576	-1.32943	0.289861	-4.58644	4.5087e-06	3.6922e-05	1
Afg3l1	161.418	0.3761	0.151845	2.47687	0.0132541	0.0312139	1
Afm	67.4453	4.13619	1.27153	3.25293	0.00114221	0.00395768	1
Aftph	1692.55	0.358353	0.0820418	4.36794	1.25427e-05	8.69634e-05	1
Aga	190.853	-0.345498	0.130383	-2.64988	0.00805201	0.0206532	1
Agap2	613.206	-0.753093	0.149151	-5.04921	4.43632e-07	5.31657e-06	1
Agbl3	12.5483	-1.28193	0.274116	-4.6766	2.91673e-06	2.57221e-05	1
Agbl5	21.6405	-1.13968	0.249207	-4.57321	4.80302e-06	3.88745e-05	1
Agfg2	208.668	0.49311	0.11184	4.40906	1.03819e-05	7.40524e-05	1
Aggf1	297.892	-0.50719	0.153357	-3.30725	0.000942169	0.00336178	1
Agk	116.051	-0.425811	0.134717	-3.16079	0.00157341	0.00520926	1
Agl	262.559	-0.433207	0.109458	-3.95775	7.56581e-05	0.000400398	1
Agmat	15.0827	2.70486	0.468709	5.77088	7.88599e-09	1.6546e-07	1
Agmo	19.5608	3.82851	1.23132	3.10928	0.00187541	0.00604226	1
Agpat2	212.606	0.608966	0.187646	3.24529	0.0011733	0.00405407	1
Agpat3	149.645	-1.15912	0.180308	-6.42856	1.28817e-10	4.48166e-09	1
Agpat4	335.839	0.511914	0.155417	3.29381	0.000988404	0.00350217	1
Agpat5	494.894	0.968687	0.220698	4.38919	1.13775e-05	8.0189e-05	1
Agpat6	286.368	-0.30428	0.110038	-2.76523	0.00568818	0.0154042	1
Agpat9	724.585	0.83827	0.266848	3.14138	0.00168156	0.00551144	1
Agrn	618.496	-0.778587	0.324791	-2.39719	0.0165211	0.0376404	1
Agrp	153.053	1.19606	0.283294	4.22197	2.42176e-05	0.000152907	1
Agt	33.8134	4.5748	1.02153	4.47838	7.52112e-06	5.66076e-05	1
Agt4a	126.295	0.418457	0.136047	3.07582	0.00209921	0.00665482	1
Agtpbp1	135.992	0.399731	0.150115	2.66284	0.00774849	0.0199825	1
Agtrap	122.57	-0.706559	0.187399	-3.77035	0.000163019	0.000762433	1
Agxt2	8.23307	3.74721	1.50125	2.49605	0.0125584	0.0298798	1
Ahctf1	917.28	-0.227896	0.0931325	-2.44701	0.0144047	0.0334784	1
Ahcyl1	810.248	-0.303448	0.0886771	-3.42195	0.000621737	0.00236191	1
Ahcyl2	206.128	-0.529206	0.128956	-4.10379	4.06445e-05	0.000237799	1
Ahnak	2267.38	0.493423	0.201449	2.44937	0.0143106	0.0333108	1
Ahr	124.422	1.27656	0.206247	6.18945	6.03729e-10	1.74073e-08	1
Ahsa1	1649.21	1.5765	0.168696	9.34518	9.17365e-21	2.23411e-18	1
Ahsa2	498.393	1.75621	0.245372	7.15736	8.22484e-13	5.05272e-11	1
Ahsg	502.372	4.13568	1.10713	3.7355	0.000187341	0.000858454	1
Ahsp	64370	1.06114	0.307415	3.45182	0.000556819	0.00215483	1
Aifm1	200.516	-0.407126	0.112046	-3.63355	0.000279544	0.00120532	1
Aig1	220.645	0.981762	0.197832	4.9626	6.9555e-07	7.71212e-06	1
Aimp1	362.416	0.334362	0.130195	2.56817	0.0102238	0.0251364	1
Ajuba	2.84326	2.32035	0.77571	2.99126	0.00277828	0.00843128	0
Ak1	7.50444	1.39083	0.380379	3.65642	0.000255761	0.00111905	0
Ak3	123.587	-0.496915	0.129506	-3.837	0.000124544	0.000607269	1
Ak4	87.6811	1.29457	0.25214	5.13431	2.83176e-07	3.62285e-06	1
Akap1	27.835	-0.660284	0.277928	-2.37574	0.0175139	0.0394996	1
Akap11	195.208	-0.724696	0.123316	-5.87672	4.18463e-09	9.38652e-08	1
Akap17a	565.445	0.58401	0.191182	3.05473	0.00225263	0.00706361	1
Akap2	58.1176	0.672504	0.271446	2.47749	0.013231	0.0311701	1
Akap3	1.25665	2.22798	0.759002	2.93541	0.00333111	0.00978667	0
Akap8	1236.61	-0.367543	0.11202	-3.28104	0.00103425	0.00363721	1
Akap9	351.97	-0.502181	0.134814	-3.725	0.000195319	0.000888875	1
Akip1	89.679	0.485859	0.141653	3.42991	0.000603775	0.00230201	1
Akirin2	971.442	0.5266	0.12175	4.32525	1.52359e-05	0.000103018	1
Akna	2451.54	-0.52351	0.190086	-2.75407	0.00588589	0.0158703	1
Akr1a1	2350.85	0.502575	0.111282	4.51622	6.29522e-06	4.86619e-05	1
Akr1b1	542.091	-0.463735	0.137085	-3.38282	0.000717453	0.00266031	1
Akr1b8	1115.92	6.05682	0.342781	17.6696	7.18526e-70	1.95985e-66	1
Akr1c1	4.55175	5.20258	1.46341	3.55511	0.000377818	0.00155061	0
Akr1c12	4.35362	5.09977	1.13018	4.51235	6.4112e-06	4.93431e-05	0
Akr1c13	50.8446	3.90399	1.0792	3.6175	0.000297461	0.00126972	1
Akr1c14	114.349	1.79096	0.414954	4.31605	1.58846e-05	0.000106874	1
Akr1c2	8.94623	8.48346	1.38694	6.1167	9.55359e-10	2.60584e-08	1
Akr1cl	21.0403	1.73864	0.444272	3.91346	9.09838e-05	0.000467007	1
Akr1d1	22.2369	3.75127	1.25265	2.99466	0.0027475	0.00835834	1
Akr1e2	20.5045	1.12764	0.38863	2.90158	0.0037129	0.0107167	1
Akr7a2	123.578	0.628394	0.134006	4.68928	2.74168e-06	2.44226e-05	1
Akr7a3	2780.54	1.0375	0.272272	3.81053	0.000138669	0.0006638	1
Akt1	708.653	-0.53056	0.151292	-3.50687	0.000453405	0.00181017	1
Akt2	1941.93	-0.567316	0.164356	-3.45175	0.000556957	0.00215483	1
Akt3	559.512	0.559436	0.215494	2.59607	0.00942979	0.0235064	1
Alad	1054.33	1.0337	0.247656	4.17394	2.9937e-05	0.000183168	1
Alas1	543.682	1.44407	0.393734	3.66762	0.000244816	0.00107739	1
Alb	8566.11	5.73662	1.04825	5.47255	4.43598e-08	7.31535e-07	1
Alcam	172.337	1.34544	0.202963	6.62899	3.38001e-11	1.43603e-09	1
Aldh16a1	376.478	-0.340481	0.118812	-2.86571	0.00416081	0.0118195	1
Aldh18a1	142.496	-0.427474	0.150788	-2.83493	0.00458364	0.0128177	1
Aldh1a2	11.2356	1.88349	0.588247	3.20187	0.0013654	0.00462182	1
Aldh1l1	5.14555	3.09803	1.0253	3.02157	0.00251466	0.00775027	0
Aldh1l2	3.82812	4.48152	1.22836	3.64837	0.00026391	0.00114998	1
Aldh2	2004.45	0.720278	0.145356	4.95526	7.22335e-07	7.94452e-06	1
Aldh7a1	60.7193	2.20675	0.323451	6.82252	8.94545e-12	4.2508e-10	1
Aldh8a1	9.41557	3.11017	0.823696	3.77587	0.000159448	0.000748296	1
Aldoa	12085.3	0.706781	0.165965	4.25861	2.05704e-05	0.000133273	1
Aldob	158.686	3.56543	0.999866	3.56591	0.000362592	0.00149986	1
Aldoc	51.768	0.768576	0.230618	3.33268	0.000860128	0.00311256	1
Alg1	85.1703	-0.303944	0.128232	-2.37027	0.0177752	0.0399831	1
Alg12	100.677	-0.336447	0.104356	-3.22404	0.00126396	0.00432896	1
Alg2	142.808	-0.58563	0.104687	-5.59411	2.21757e-08	4.0759e-07	1
Alg6	1839.75	0.891001	0.244022	3.65132	0.000260896	0.00113896	1
Alkbh2	19.4456	-0.804306	0.225042	-3.57403	0.000351525	0.00146162	1
Alkbh4	92.1849	-0.40695	0.116704	-3.48703	0.000488421	0.00192718	1
Alkbh5	227.7	0.764827	0.120879	6.32722	2.49622e-10	7.9171e-09	1
Alkbh8	22.9973	-0.72021	0.235124	-3.06311	0.00219049	0.00689985	1
Alms1	165.276	-0.705466	0.175128	-4.02829	5.61831e-05	0.000310842	1
Alox12e	7.71527	-1.16133	0.422995	-2.74549	0.00604204	0.016208	1
Alox5	518.692	-0.708772	0.259434	-2.732	0.00629515	0.0167813	1
Alpk1	199.096	-2.21033	0.32282	-6.84694	7.54471e-12	3.68799e-10	1
Alpk2	11.4361	1.13168	0.433529	2.6104	0.00904372	0.0227356	1
Alpl	460.14	-2.03001	0.432473	-4.69396	2.67965e-06	2.39483e-05	1
Als2cr8	35.8373	-0.946903	0.184659	-5.12786	2.93058e-07	3.73177e-06	1
Ambp	244.183	4.37755	1.17014	3.74106	0.000183244	0.00084201	1
Amd1	3546.17	0.420999	0.175205	2.4029	0.0162658	0.0371578	1
Amdhd2	166.055	1.07248	0.231959	4.62358	3.77174e-06	3.17721e-05	1
Amh	4.22445	0.934412	0.32908	2.83947	0.00451883	0.0126572	0
Amigo1	182.68	-1.31008	0.220958	-5.9291	3.04596e-09	7.14088e-08	1
Amotl1	5.20645	1.65003	0.476794	3.46069	0.0005388	0.00209349	0
Amotl2	36.9073	-0.663251	0.261651	-2.53487	0.0112489	0.0272975	1
Amt	36.0793	-0.917014	0.221539	-4.13929	3.48386e-05	0.000208481	1
Amy1a	32.7666	3.94795	1.09439	3.60744	0.000309232	0.00131375	1
Amz1	226.791	0.588865	0.217922	2.70218	0.00688859	0.0181084	1
Anapc1	264.96	-0.690043	0.152745	-4.5176	6.2544e-06	4.8437e-05	1
Anapc11	491.303	0.63472	0.173331	3.6619	0.000250351	0.0010982	1
Anapc13	800.602	0.653779	0.231468	2.82449	0.00473556	0.013183	1
Anapc15	576.748	0.759786	0.212098	3.58224	0.000340666	0.00142603	1
Anapc16	391.853	0.389645	0.137654	2.83061	0.00464589	0.0129704	1
Ang	58.8629	2.66721	0.658771	4.04878	5.14863e-05	0.000288716	1
Angel1	37.7707	-0.960029	0.209323	-4.58636	4.51035e-06	3.6922e-05	1
Angel2	485.884	-0.283997	0.0763615	-3.71911	0.000199929	0.000907666	1
Angptl3	28.9303	6.59953	1.31869	5.00459	5.59803e-07	6.40006e-06	1
Angptl4	50.462	2.15765	0.285411	7.55981	4.03656e-14	3.50641e-12	1
Ank2	3.04069	-2.04951	0.589382	-3.47738	0.000506333	0.00198544	0
Ankfy1	176.633	-0.662923	0.197609	-3.35472	0.000794445	0.00291019	1
Ankib1	352.472	-0.498333	0.0979509	-5.08759	3.62648e-07	4.47252e-06	1
Ankle1	24.6107	0.718438	0.281762	2.54981	0.0107783	0.0263006	1
Ankle2	321.621	0.442115	0.151897	2.91063	0.00360705	0.0104733	1
Ankrd1	18.2067	3.12138	0.714304	4.36982	1.24349e-05	8.64803e-05	1
Ankrd10	362.017	-0.498045	0.193736	-2.57074	0.0101481	0.024982	1
Ankrd13b	12.7343	-0.774311	0.252752	-3.06353	0.00218744	0.00689447	1
Ankrd16	71.7493	-0.383373	0.145564	-2.6337	0.00844596	0.021506	1
Ankrd17	685.088	-0.368839	0.102522	-3.59767	0.000321083	0.00135528	1
Ankrd26	40.1259	-0.649008	0.245417	-2.64451	0.00818088	0.0209405	1
Ankrd27	116.298	-0.383764	0.131633	-2.91541	0.00355224	0.0103361	1
Ankrd28	100.869	-0.454825	0.138487	-3.28423	0.00102261	0.00360838	1
Ankrd33b	107.683	1.35631	0.221346	6.12753	8.9252e-10	2.46401e-08	1
Ankrd37	37.8606	1.10563	0.231402	4.77796	1.77084e-06	1.69598e-05	1
Ankrd42	119.933	-0.440654	0.152918	-2.88163	0.00395624	0.0113114	1
Ankrd44	1874.38	-0.660851	0.131168	-5.03819	4.69948e-07	5.56833e-06	1
Ankrd45	6.13667	-1.50404	0.356619	-4.2175	2.4702e-05	0.000155319	0
Ankrd50	55.6517	-0.894342	0.186407	-4.7978	1.60419e-06	1.55776e-05	1
Ankrd52	119.26	-0.884237	0.228401	-3.87143	0.000108199	0.000537764	1
Ankrd55	1.52604	2.20008	0.952169	2.3106	0.0208549	0.0457044	0
Ankrd6	22.9636	0.874384	0.276136	3.16649	0.00154289	0.0051197	1
Anks1a	343.938	-0.623021	0.168516	-3.69711	0.000218068	0.000978584	1
Anks3	94.715	-0.819276	0.235274	-3.48222	0.000497283	0.00195507	1
Anks4b	3.63476	1.76146	0.597177	2.94965	0.00318137	0.00943413	0
Ano1	7.44931	2.17342	0.547236	3.97163	7.13835e-05	0.000381626	0
Ano6	1432.73	0.598954	0.217829	2.74965	0.00596599	0.0160418	1
Ano8	69.4974	-0.829032	0.215227	-3.8519	0.000117206	0.000576022	1
Ano9	11.2132	-1.14704	0.328883	-3.4877	0.000487192	0.0019231	1
Antxr2	424.195	-1.10852	0.270941	-4.09136	4.28842e-05	0.000249087	1
Anxa4	1049.83	1.95282	0.23282	8.38771	4.95694e-17	7.77043e-15	1
Anxa5	705.879	0.763551	0.229612	3.32539	0.000882952	0.00318395	1
Anxa6	1665.5	-0.485287	0.15218	-3.1889	0.00142813	0.00479844	1
Anxa7	2696.87	0.734961	0.224099	3.27963	0.00103943	0.00365449	1
Ap1g2	238.145	-0.740869	0.189813	-3.90316	9.49464e-05	0.000483525	1
Ap1s3	110.055	-1.25933	0.19259	-6.53896	6.1949e-11	2.42329e-09	1
Ap2a2	6052.04	0.517791	0.184839	2.8013	0.00508965	0.0140058	1
Ap2b1	2275.04	0.262195	0.100263	2.61508	0.00892075	0.0225154	1
Ap2m1	8336.17	0.440063	0.16178	2.72014	0.00652546	0.0172771	1
Ap3b1	685.442	0.51012	0.142341	3.58379	0.000338646	0.00142019	1
Ap3d1	2223.64	0.261615	0.101113	2.58735	0.00967167	0.0240172	1
Ap3m1	574.22	-0.242585	0.0849266	-2.85641	0.00428467	0.0121107	1
Ap3s1	1627.45	0.43885	0.179403	2.44616	0.0144387	0.0335516	1
Ap4b1	586.168	-0.392251	0.106512	-3.68271	0.000230769	0.00102884	1
Ap5m1	205.708	-0.616768	0.117573	-5.24582	1.55587e-07	2.16079e-06	1
Apaf1	212.519	-0.499582	0.149336	-3.34536	0.000821748	0.00299652	1
Apbb1	22.9477	-0.672126	0.241763	-2.78011	0.00543407	0.0148279	1
Apbb1ip	2627.14	-0.455967	0.177932	-2.56259	0.0103896	0.0254981	1
Apbb2	181.271	-1.05174	0.149317	-7.04367	1.87242e-12	1.04656e-10	1
Apbb3	249.42	-0.557434	0.139378	-3.99943	6.34953e-05	0.000345826	1
Apcdd1	6.72759	1.16311	0.305981	3.80123	0.000143977	0.00068656	0
Apcs	71.7345	5.89695	1.31451	4.48606	7.25527e-06	5.47578e-05	1
Apeh	1494.36	0.606562	0.183797	3.30017	0.00096625	0.00343707	1
Aph1b	1517.95	0.518593	0.162405	3.19322	0.00140697	0.00474241	1
Api5	2563.5	0.324513	0.120505	2.69294	0.0070826	0.0185398	1
Aplp2	816.638	0.719723	0.12826	5.61142	2.00672e-08	3.76446e-07	1
Apmap	106.179	-0.389946	0.133524	-2.92041	0.00349574	0.010187	1
Apoa1	140.578	3.79535	0.70717	5.36695	8.00772e-08	1.21209e-06	1
Apoa2	76.7761	4.06151	0.947314	4.2874	1.80775e-05	0.000119019	1
Apoa4	59.236	3.89266	1.35746	2.86761	0.00413585	0.0117583	1
Apoa5	25.5552	3.91814	1.1139	3.51749	0.000435646	0.00175261	1
Apob	125.758	4.37587	1.29099	3.38955	0.000700082	0.00261009	1
Apobec1	407.475	0.57459	0.241326	2.38097	0.017267	0.0390333	1
Apobec3b	120.898	-0.759422	0.156498	-4.85261	1.21847e-06	1.23827e-05	1
Apoc1	241.163	4.04062	0.898964	4.49475	6.96508e-06	5.28214e-05	1
Apoc2	70.0747	3.94851	1.11261	3.54887	0.000386893	0.00158309	1
Apoc3	127.641	4.02369	0.968779	4.15337	3.27621e-05	0.000197966	1
Apoc4	17.6363	6.9332	1.23905	5.59556	2.19914e-08	4.04749e-07	1
Apoe	963.058	4.02017	0.665225	6.04332	1.50974e-09	3.90699e-08	1
Apoh	346.903	3.95748	1.16769	3.38916	0.000701083	0.00261311	1
Apol3	635.545	-0.699958	0.143662	-4.87226	1.10331e-06	1.13906e-05	1
Apold1	32.0399	1.24037	0.281135	4.41203	1.02407e-05	7.32752e-05	1
Apom	46.3419	1.74597	0.399977	4.36518	1.27018e-05	8.79769e-05	1
Apon	10.9199	4.49701	1.27786	3.51916	0.00043292	0.00174494	1
Appl1	268.494	-0.348916	0.104853	-3.32767	0.000875761	0.00316053	1
Aqp1	28330.2	1.46689	0.22599	6.49094	8.53051e-11	3.12739e-09	1
Aqp3	26.6459	1.63424	0.366712	4.45647	8.33186e-06	6.16549e-05	1
Aqp7	2.45143	3.57126	1.31345	2.71898	0.00654829	0.0173241	0
Aqp8	6.29117	3.9313	1.49889	2.62281	0.00872089	0.0220824	1
Ar	3.93548	-1.30837	0.406759	-3.21658	0.00129726	0.00442856	0
Araf	416.839	-0.748235	0.127534	-5.86693	4.43947e-09	9.9255e-08	1
Arap3	989.729	0.617121	0.213961	2.88426	0.00392331	0.011229	1
Arcn1	1874.21	0.229409	0.0937351	2.44742	0.0143884	0.0334462	1
Arf4	1745.73	0.34724	0.114311	3.03767	0.00238415	0.00740831	1
Arf6	1226.76	0.338763	0.097945	3.4587	0.000542779	0.00210713	1
Arfgap1	1145.94	0.722298	0.142096	5.08318	3.71175e-07	4.56042e-06	1
Arfip2	368.88	-0.313031	0.108102	-2.89571	0.00378303	0.0108892	1
Arfrp1	186.863	-0.189677	0.083044	-2.28405	0.0223686	0.0484919	1
Arg1	55.3265	4.42764	0.76799	5.76524	8.15431e-09	1.69525e-07	1
Arglu1	965.575	-0.438967	0.100941	-4.34875	1.36915e-05	9.40676e-05	1
Arhgap10	219.604	0.99068	0.226304	4.37766	1.19962e-05	8.38999e-05	1
Arhgap11a	151.587	1.08458	0.147081	7.37401	1.65572e-13	1.14623e-11	1
Arhgap12	198.193	-0.554148	0.162915	-3.40145	0.000670291	0.00251691	1
Arhgap15	1118.53	-0.942111	0.130272	-7.23187	4.76376e-13	3.02712e-11	1
Arhgap18	909.924	0.675671	0.192348	3.51276	0.000443472	0.00177758	1
Arhgap19	18.4155	0.902864	0.26676	3.38455	0.000712946	0.00264792	1
Arhgap21	196.515	1.01897	0.185052	5.50639	3.66264e-08	6.1974e-07	1
Arhgap22	65.894	1.72414	0.26747	6.4461	1.14762e-10	4.06527e-09	1
Arhgap23	147.185	1.42113	0.192018	7.40102	1.35141e-13	9.54948e-12	1
Arhgap24	226.866	-0.726979	0.188459	-3.85748	0.00011456	0.000565258	1
Arhgap25	3647.75	0.622158	0.135128	4.6042	4.14051e-06	3.4369e-05	1
Arhgap27	391.24	-0.990841	0.17189	-5.76438	8.19578e-09	1.69869e-07	1
Arhgap28	283.69	1.16415	0.30007	3.87959	0.000104634	0.000522329	1
Arhgap29	17.64	1.19635	0.514399	2.32573	0.0200331	0.0442162	1
Arhgap31	13.5676	0.776669	0.327194	2.37373	0.0176096	0.03965	1
Arhgap32	2.083	1.79048	0.757046	2.36508	0.0180261	0.0404409	0
Arhgap6	185.976	1.14175	0.252043	4.52996	5.89941e-06	4.61861e-05	1
Arhgap8	2.68505	1.91076	0.798129	2.39404	0.0166638	0.0379362	0
Arhgdia	5031.21	0.31921	0.0928823	3.43672	0.000588812	0.00225631	1
Arhgef1	4370.74	-0.395531	0.17137	-2.30806	0.0209959	0.0459544	1
Arhgef10l	263.269	1.61563	0.292846	5.517	3.44836e-08	5.90692e-07	1
Arhgef18	1448.88	-0.590858	0.17274	-3.4205	0.000625063	0.00237055	1
Arhgef19	1.20418	3.34836	1.40727	2.37934	0.0173438	0.0391744	0
Arhgef26	3.33635	1.86097	0.609769	3.05193	0.00227377	0.00711722	0
Arhgef28	1.9856	1.34978	0.568467	2.37442	0.0175765	0.0396012	0
Arhgef3	2804.79	-0.458344	0.115864	-3.95589	7.62502e-05	0.000403062	1
Arhgef37	858.121	0.97667	0.234951	4.1569	3.22594e-05	0.000195448	1
Arhgef4	13.9432	-2.07222	0.341043	-6.07612	1.23125e-09	3.26689e-08	1
Arhgef40	4.86112	1.58053	0.459269	3.44142	0.000578677	0.00222435	0
Arhgef6	296.69	-0.536085	0.14094	-3.80362	0.000142594	0.000680203	1
Arhgef9	9.13348	0.991803	0.326439	3.03825	0.00237959	0.00739749	1
Arid3b	293.031	-0.453101	0.105108	-4.31079	1.62671e-05	0.000109179	1
Arid3c	1.6433	-2.49522	0.698945	-3.56997	0.000357016	0.00147993	0
Arid5b	319.619	0.984238	0.239672	4.1066	4.01521e-05	0.000235322	1
Arih1	3225.53	1.34282	0.208192	6.44993	1.11902e-10	3.97427e-09	1
Arih2	1021.88	0.508014	0.106636	4.76402	1.89778e-06	1.80488e-05	1
Arl11	639.151	2.53763	0.260934	9.7252	2.35449e-22	6.68969e-20	1
Arl13b	58.4248	-0.645785	0.162208	-3.98121	6.85644e-05	0.000369598	1
Arl15	23.2398	-1.20243	0.285853	-4.20648	2.59377e-05	0.000161451	1
Arl2	945.492	1.29577	0.233501	5.54933	2.86767e-08	5.0269e-07	1
Arl2bp	877.521	-0.570766	0.147585	-3.86737	0.000110016	0.000544768	1
Arl4d	18.7859	-0.728617	0.264567	-2.75399	0.00588729	0.0158709	1
Arl5b	201.042	1.25859	0.197064	6.38669	1.69518e-10	5.63876e-09	1
Arl6	9.84467	-0.697829	0.261283	-2.67078	0.00756756	0.0195838	1
Arl6ip6	322.18	-0.538017	0.147538	-3.64664	0.000265692	0.00115656	1
Arl8b	1216.03	0.495337	0.125364	3.95119	7.77622e-05	0.000409411	1
Armc1	185.914	-0.334764	0.109461	-3.05831	0.00222589	0.00699301	1
Armc10	152.938	-0.448553	0.124264	-3.60967	0.000306591	0.0013038	1
Armc3	22.409	-0.662084	0.236293	-2.80196	0.00507927	0.0139829	1
Armc5	289.331	-0.428379	0.125715	-3.40755	0.000655488	0.00246881	1
Armc8	427.204	-0.353286	0.0923049	-3.82738	0.000129513	0.000627236	1
Armcx1	7.43781	1.49621	0.405586	3.689	0.000225137	0.00100604	0
Armcx3	79.8639	1.12101	0.169988	6.59466	4.26237e-11	1.73523e-09	1
Armcx5	60.8544	-0.498422	0.166706	-2.98983	0.00279134	0.00845962	1
Armcx6	30.9394	1.41146	0.281397	5.0159	5.27865e-07	6.12162e-06	1
Arnt	507.085	0.438415	0.171692	2.5535	0.0106646	0.0260593	1
Arpc2	13852.1	0.631026	0.258752	2.43873	0.0147391	0.0341162	1
Arpc3	5664.88	0.422419	0.17199	2.45607	0.0140466	0.0327971	1
Arpp19	2784.36	1.08666	0.236122	4.60212	4.18219e-06	3.46517e-05	1
Arpp21	193.571	-1.52105	0.248643	-6.11739	9.5122e-10	2.6027e-08	1
Arrdc3	2008.61	0.714519	0.273674	2.61084	0.00903209	0.0227227	1
Arrdc4	11.7418	1.3336	0.361268	3.69144	0.000222992	0.000997757	1
Arsg	20.8413	-1.09657	0.220261	-4.97851	6.4077e-07	7.19245e-06	1
Art2	286.409	-1.57657	0.276981	-5.69199	1.25566e-08	2.48543e-07	1
Art3	7.49082	2.74428	0.651807	4.21026	2.55076e-05	0.000159501	0
Art4	544.887	-0.871991	0.217773	-4.00412	6.2248e-05	0.000340529	1
Arv1	54.5193	-0.380197	0.152989	-2.48512	0.0129507	0.0306263	1
Asap1	660.278	0.785101	0.225858	3.47609	0.000508789	0.00199335	1
Asap2	131.624	0.894572	0.24313	3.67939	0.000233792	0.00103883	1
Asb1	5868.43	1.02335	0.228697	4.47472	7.65106e-06	5.74919e-05	1
Asb11	277.124	1.3934	0.375437	3.71141	0.000206108	0.000931408	1
Asb13	133.398	-0.801306	0.165601	-4.83879	1.30635e-06	1.3129e-05	1
Asb2	16.8801	1.66165	0.316924	5.24305	1.57945e-07	2.18463e-06	1
Asb6	390.365	0.555987	0.151764	3.66349	0.000248805	0.0010933	1
Asb7	36.1518	-0.645703	0.188683	-3.42216	0.000621262	0.00236076	1
Asb8	379.176	-0.417441	0.0968677	-4.3094	1.63701e-05	0.000109762	1
Ascc1	366.969	0.52533	0.152878	3.43627	0.000589781	0.00225898	1
Ascc2	426.6	0.818411	0.153807	5.32101	1.03192e-07	1.50728e-06	1
Ascc3	315.358	-0.896239	0.117428	-7.63226	2.30678e-14	2.09732e-12	1
Asf1a	183.663	-0.334847	0.137979	-2.42679	0.015233	0.0351401	1
Asgr1	27.5026	5.74821	1.11261	5.16641	2.38627e-07	3.13491e-06	1
Asgr2	18.1229	2.81448	0.772719	3.64231	0.000270205	0.00117157	1
Ash2l	290.105	-0.399221	0.116943	-3.41382	0.000640585	0.00241869	1
Asl	1163.66	1.60499	0.181477	8.84401	9.23409e-19	1.93745e-16	1
Asmtl	540.885	0.582553	0.165185	3.52667	0.000420829	0.00170659	1
Asna1	2965.33	0.986942	0.210417	4.6904	2.72672e-06	2.43052e-05	1
Aspdh	2.70063	4.18177	1.17684	3.55338	0.00038031	0.00156037	0
Aspm	71.4954	1.30172	0.2757	4.72149	2.34118e-06	2.14002e-05	1
Aspscr1	432.158	0.499213	0.137586	3.62838	0.000285204	0.00122576	1
Asrgl1	94.9467	1.0239	0.218779	4.68008	2.86763e-06	2.54117e-05	1
Ass1	264.352	1.91456	0.428511	4.46793	7.89799e-06	5.90855e-05	1
Aste1	45.6382	-0.629928	0.148852	-4.23191	2.31712e-05	0.000147187	1
Astn1	95.7589	1.00242	0.285915	3.50599	0.000454913	0.00181513	1
Asun	332.859	-0.24211	0.0897461	-2.69772	0.00698155	0.0183104	1
Atad1	542.095	-0.511927	0.102212	-5.00848	5.48625e-07	6.30342e-06	1
Atat1	40.3939	-0.64001	0.169117	-3.78441	0.000154071	0.000727152	1
Atcay	3.21549	-1.36103	0.436796	-3.11595	0.00183356	0.00592139	0
Ate1	513.757	-0.26816	0.0832855	-3.21977	0.00128293	0.0043862	1
Atf1	511.144	-0.25153	0.0863978	-2.9113	0.00359928	0.0104574	1
Atf3	346.729	2.94607	0.393327	7.49012	6.88092e-14	5.55278e-12	1
Atf4	4198.08	0.956496	0.159085	6.01248	1.82709e-09	4.59739e-08	1
Atf5	872.303	0.678841	0.216368	3.13744	0.0017043	0.00556857	1
Atf7	83.6434	-0.635822	0.207599	-3.06274	0.0021932	0.00690621	1
Atf7ip	1111.58	0.380554	0.14057	2.70722	0.00678487	0.0178633	1
Atg10	46.6137	-0.616403	0.181266	-3.40054	0.000672524	0.00252404	1
Atg13	627.771	-0.19498	0.0755572	-2.58056	0.00986391	0.0244411	1
Atg2a	2017.77	0.739705	0.154287	4.79436	1.63197e-06	1.57738e-05	1
Atg3	2287.04	0.349288	0.143186	2.4394	0.0147115	0.0340638	1
Atg4c	68.0175	-0.403488	0.127477	-3.16519	0.00154981	0.00513765	1
Atg4d	1975.77	0.545902	0.209598	2.60452	0.00920037	0.0230525	1
Athl1	341.457	-0.691005	0.220064	-3.14002	0.00168935	0.00553033	1
Atic	1576.97	0.515095	0.149913	3.43597	0.00059044	0.00226065	1
Atl2	497.714	0.263635	0.096627	2.72837	0.00636475	0.0169338	1
Atl3	213.882	-0.315531	0.127426	-2.47619	0.0132793	0.0312623	1
Atm	506.415	-0.633833	0.24367	-2.60119	0.00929005	0.0232302	1
Atmin	282.445	0.464846	0.177091	2.6249	0.00866752	0.021988	1
Atoh8	2.5637	2.06939	0.829128	2.49587	0.012565	0.0298896	0
Atox1	2715.96	0.90195	0.206169	4.37482	1.21534e-05	8.4825e-05	1
Atp11a	767.518	0.541497	0.221634	2.4432	0.0145577	0.0337707	1
Atp11b	1391.91	-0.449093	0.128583	-3.49262	0.000478309	0.00189517	1
Atp11c	139.076	-0.359438	0.154749	-2.32272	0.0201944	0.0445433	1
Atp13a2	1408.03	-0.69691	0.214305	-3.25195	0.00114614	0.00397031	1
Atp1a2	5.53084	1.72257	0.701829	2.4544	0.0141121	0.032933	0
Atp1b1	49.6722	0.744962	0.263884	2.82306	0.00475672	0.0132338	1
Atp1b3	2630.44	-0.213271	0.0817685	-2.60823	0.00910126	0.0228503	1
Atp2a1	15.302	-0.706003	0.243123	-2.9039	0.00368551	0.0106589	1
Atp2a2	1051.02	0.462979	0.138796	3.33568	0.000850915	0.0030831	1
Atp2b1	516.944	0.5814	0.132069	4.40223	1.07145e-05	7.61457e-05	1
Atp2c1	1572.58	0.572107	0.155971	3.66804	0.000244414	0.00107665	1
Atp5b	31490.7	0.898428	0.228992	3.92341	8.73061e-05	0.000450674	1
Atp5d	852.304	0.547606	0.1185	4.62115	3.8162e-06	3.20674e-05	1
Atp5e	1450.49	0.509892	0.128159	3.97859	6.93238e-05	0.00037266	1
Atp5g1	320.451	0.334149	0.140255	2.38244	0.0171984	0.0389039	1
Atp5h	1472.06	1.05623	0.232362	4.54561	5.47755e-06	4.34067e-05	1
Atp5i	1411.27	0.873249	0.216547	4.03261	5.51615e-05	0.000306308	1
Atp5j	1051.82	0.440586	0.168979	2.60733	0.00912507	0.0229017	1
Atp5j2	4568.08	1.07417	0.232865	4.61283	3.97215e-06	3.32549e-05	1
Atp5l	8213.8	1.02524	0.247636	4.14013	3.47112e-05	0.000207993	1
Atp5o	1859.17	0.985455	0.187642	5.25177	1.50647e-07	2.11371e-06	1
Atp5sl	399.996	0.428959	0.112347	3.81816	0.000134453	0.000646798	1
Atp6ap2	2122.75	0.513853	0.169182	3.03728	0.00238723	0.00741449	1
Atp6v0a2	136.887	-0.733549	0.140604	-5.21712	1.81723e-07	2.46846e-06	1
Atp6v0b	781.361	0.63844	0.153593	4.15669	3.22892e-05	0.000195485	1
Atp6v0c	10482.6	0.810212	0.162524	4.98517	6.19077e-07	6.98713e-06	1
Atp6v0d1	2666.49	0.268434	0.109108	2.46025	0.013884	0.032473	1
Atp6v0e1	3778.18	0.614028	0.174432	3.52016	0.000431291	0.00174228	1
Atp6v0e2	155.295	-0.744098	0.175104	-4.24946	2.14286e-05	0.000137672	1
Atp6v1a	1017.08	0.525537	0.140112	3.75084	0.000176245	0.000814789	1
Atp6v1b2	4538.35	1.04599	0.179919	5.81369	6.11121e-09	1.32714e-07	1
Atp6v1c1	1376.93	0.461821	0.144971	3.18561	0.00144451	0.0048451	1
Atp6v1d	871.997	0.393739	0.148385	2.65349	0.00796638	0.0204647	1
Atp6v1f	3416.66	1.36976	0.374055	3.66193	0.000250323	0.0010982	1
Atp6v1g1	8665.07	0.751419	0.225471	3.33266	0.000860188	0.00311256	1
Atp8b1	1.36563	2.09062	0.866127	2.41376	0.0157889	0.0362567	0
Atp8b2	96.6775	-1.17607	0.240859	-4.88283	1.04576e-06	1.08871e-05	1
Atp8b4	444.574	0.965791	0.214199	4.50885	6.51809e-06	4.99684e-05	1
Atp9b	225.06	-0.627566	0.108466	-5.78584	7.21519e-09	1.53751e-07	1
Atpaf1	95.1427	-0.621043	0.109557	-5.66865	1.43928e-08	2.80014e-07	1
Atpbd4	44.7636	-1.27501	0.213815	-5.96313	2.47454e-09	6.0264e-08	1
Atpif1	23228.2	1.03389	0.265129	3.8996	9.6353e-05	0.000489045	1
Atr	134.645	-0.780692	0.159151	-4.90537	9.32514e-07	9.8816e-06	1
Atrip	97.406	-0.389344	0.143497	-2.71326	0.00666251	0.0175853	1
Atrn	2200.59	1.0983	0.209238	5.24903	1.52904e-07	2.1344e-06	1
Atrnl1	103.669	-0.751447	0.236505	-3.1773	0.00148653	0.00496166	1
Atxn10	325.943	-0.698314	0.113579	-6.14828	7.83278e-10	2.189e-08	1
Atxn1l	222.291	0.703668	0.170788	4.12012	3.78675e-05	0.00022364	1
Atxn2	101.393	-0.495109	0.145238	-3.40894	0.000652149	0.00245826	1
Atxn3	231.906	-0.373539	0.125495	-2.97653	0.00291528	0.00878254	1
Atxn7	61.9176	-0.752787	0.211464	-3.55989	0.000371009	0.00152772	1
Atxn7l2	94.6554	-0.635075	0.171533	-3.70235	0.000213615	0.000961795	1
Atxn7l3	241.954	-0.417228	0.132491	-3.14909	0.00163778	0.00538997	1
Atxn7l3b	18.685	-0.711594	0.179007	-3.97524	7.03095e-05	0.000376918	1
Atxn7l4	192.947	-0.448677	0.149901	-2.99316	0.00276105	0.00839207	1
Auh	877.252	0.738923	0.164351	4.49599	6.92463e-06	5.26118e-05	1
Aup1	5080.15	0.804317	0.189983	4.23362	2.29961e-05	0.000146278	1
Aurka	391.928	0.41736	0.168352	2.4791	0.0131715	0.0310683	1
Aurkaip1	677.556	0.320467	0.115382	2.77745	0.00547874	0.0149289	1
Aurkc	13.3304	-1.41725	0.279205	-5.07603	3.85406e-07	4.70982e-06	1
Avil	43.5268	1.33193	0.214929	6.19707	5.75223e-10	1.67139e-08	1
Avpi1	51.8815	0.412605	0.170607	2.41845	0.0155867	0.0358408	1
Avpr1a	2.86103	3.99051	1.15481	3.45556	0.000549145	0.00212944	0
Axin2	98.3869	-1.56642	0.271684	-5.76561	8.13637e-09	1.69525e-07	1
Azgp1	87.3888	3.74761	0.819854	4.57108	4.85224e-06	3.92031e-05	1
Azi2	1008.61	0.853489	0.120661	7.07344	1.51139e-12	8.55285e-11	1
Azin1	3152.55	-0.632075	0.211707	-2.98561	0.00283009	0.00856374	1
B230118H07Rik	35.8767	0.788277	0.234388	3.36313	0.00077065	0.00283444	1
B230120H23Rik	76.1457	0.963873	0.284548	3.38738	0.00070563	0.0026263	1
B230219D22Rik	677.305	-0.506513	0.108413	-4.67208	2.98168e-06	2.62349e-05	1
B2m	245505	0.88988	0.195974	4.54082	5.60371e-06	4.42009e-05	1
B3galnt1	37.7734	1.21389	0.419894	2.89095	0.00384081	0.0110322	1
B3galnt2	284.753	-0.929285	0.152463	-6.09515	1.09332e-09	2.95262e-08	1
B3galt4	97.5152	-0.685806	0.168721	-4.06473	4.80875e-05	0.000272714	1
B3galt5	10.853	-1.95569	0.317541	-6.15886	7.3271e-10	2.05611e-08	1
B3gat3	1408.7	0.344892	0.147212	2.34282	0.0191385	0.0424652	1
B3gnt1	36.2991	-0.938686	0.218082	-4.30427	1.67534e-05	0.000111947	1
B3gntl1	19.2887	-0.79747	0.239209	-3.33378	0.000856738	0.00310172	1
B4galnt1	646.978	-0.524579	0.151411	-3.4646	0.000531025	0.00206706	1
B4galnt3	3.48718	6.1027	1.13992	5.35362	8.62119e-08	1.29204e-06	0
B4galt1	762.871	0.410435	0.104285	3.93572	8.29489e-05	0.000432603	1
B4galt2	6.56651	0.947756	0.404872	2.34088	0.0192383	0.0426553	0
B4galt3	1439.25	1.00222	0.167198	5.99423	2.04454e-09	5.10686e-08	1
B4galt5	709.869	0.485362	0.177451	2.73519	0.00623438	0.0166454	1
B4galt6	379.735	1.44278	0.225719	6.39192	1.63816e-10	5.51634e-09	1
B630005N14Rik	403.107	0.511239	0.174907	2.92291	0.00346776	0.0101162	1
B9d2	155.837	0.714647	0.18362	3.892	9.94229e-05	0.000501083	1
Baat	69.5028	3.74055	0.917108	4.07864	4.53001e-05	0.000260146	1
Babam1	576.899	0.536507	0.135446	3.96104	7.46254e-05	0.000395854	1
Bach1	2166.09	1.53734	0.183553	8.37544	5.5016e-17	8.52623e-15	1
Bach2	166.118	-1.274	0.243658	-5.22862	1.70776e-07	2.33137e-06	1
Bad	91.2862	0.508144	0.163376	3.11027	0.00186917	0.00602716	1
Bag1	700.041	0.528116	0.124615	4.23799	2.25531e-05	0.000143729	1
Bag3	1026.76	4.11738	0.319787	12.8754	6.191e-38	5.62885e-35	1
Bag4	49.0395	-0.494496	0.138231	-3.57731	0.000347146	0.00144649	1
Bag5	127.481	-0.283181	0.112851	-2.50934	0.0120959	0.0289969	1
Bag6	7753.67	0.766646	0.187982	4.0783	4.53658e-05	0.000260395	1
Baiap2	211.054	0.797099	0.2535	3.14438	0.0016644	0.00546175	1
Baiap2l1	35.4285	0.650696	0.244366	2.66279	0.00774949	0.0199825	1
Baiap3	121.281	-1.73911	0.278532	-6.24382	4.27008e-10	1.297e-08	1
Bambi	41.7149	1.85837	0.254628	7.29838	2.9125e-13	1.92819e-11	1
Banf1	621.304	0.542736	0.107804	5.03449	4.79134e-07	5.64286e-06	1
Banp	244.952	0.293833	0.119758	2.45356	0.0141448	0.0329881	1
Bard1	41.3472	0.557357	0.200621	2.77816	0.00546673	0.0149051	1
Batf2	0.655507	-2.26697	0.908667	-2.49483	0.0126019	0.0299468	0
Batf3	8.1127	0.984444	0.392879	2.50572	0.0122203	0.0292438	0
Bax	436.181	0.894963	0.111052	8.05895	7.69517e-16	9.45466e-14	1
Bbox1	2.30934	3.40234	1.35774	2.50589	0.0122143	0.0292346	0
Bbs10	167.276	-0.595969	0.179253	-3.32473	0.000885048	0.00318982	1
Bbs2	97.6103	-1.17776	0.167576	-7.02821	2.09205e-12	1.15512e-10	1
Bbs7	43.3906	-0.672747	0.276343	-2.43446	0.0149141	0.0344918	1
Bbs9	97.6187	0.74662	0.180217	4.14289	3.42951e-05	0.00020568	1
Bcam	13.7722	1.30537	0.438679	2.97568	0.00292336	0.008803	1
Bcap29	449.724	-0.762157	0.15568	-4.89568	9.7968e-07	1.02934e-05	1
Bcap31	8086.62	0.968076	0.200431	4.82998	1.36545e-06	1.35532e-05	1
Bcar1	7.77953	1.70463	0.51534	3.30778	0.000940374	0.00335904	0
Bcat2	130.056	-0.31037	0.118831	-2.61186	0.00900514	0.0226707	1
Bckdhb	89.0818	-0.520934	0.172404	-3.02159	0.00251449	0.00775027	1
Bcl11b	92.9451	-1.68628	0.264112	-6.38469	1.71749e-10	5.67145e-09	1
Bcl2	20.601	-1.40018	0.23801	-5.88286	4.03228e-09	9.10467e-08	1
Bcl2a1	868.957	0.572181	0.1792	3.19297	0.00140816	0.0047442	1
Bcl2l1	8267.69	0.43067	0.184084	2.33953	0.0193082	0.0428031	1
Bcl2l11	47.5308	2.02907	0.254912	7.95989	1.72191e-15	1.87867e-13	1
Bcl2l15	23.1673	1.30014	0.360092	3.61057	0.00030552	0.00130046	1
Bcl7a	19.0678	-1.17204	0.360995	-3.24669	0.00116757	0.00403938	1
Bcl7b	157.09	-0.272968	0.096438	-2.83051	0.00464745	0.0129721	1
Bcl9	30.2601	-0.857745	0.258572	-3.31724	0.000909124	0.00326527	1
Bcl9l	182.039	-1.44873	0.292244	-4.95726	7.14952e-07	7.88877e-06	1
Bcmo1	131.877	0.662326	0.276202	2.39797	0.016486	0.0375792	1
Bco2	32.8065	1.07192	0.255746	4.19135	2.77305e-05	0.000171049	1
Bcs1l	25.8977	-0.633802	0.196329	-3.22826	0.00124546	0.00427311	1
Bdh2	2.50809	1.84214	0.570675	3.228	0.0012466	0.00427593	0
Best2	0.744113	2.59679	0.916397	2.8337	0.00460127	0.0128643	0
Bet1	479.351	0.566053	0.160799	3.52025	0.000431138	0.00174218	1
Bex1	11.4943	-1.16656	0.26557	-4.39265	1.11975e-05	7.90025e-05	1
Bfar	195.933	-0.311716	0.119582	-2.6067	0.00914187	0.0229354	1
Bfsp2	178.73	1.22427	0.265829	4.60547	4.11534e-06	3.42434e-05	1
Bglap	252.56	1.25554	0.249412	5.03401	4.80327e-07	5.64558e-06	1
Bgn	2006.74	0.702927	0.284484	2.47088	0.0134781	0.0316539	1
Bhlhb9	44.0607	1.17809	0.261325	4.50816	6.53921e-06	5.00459e-05	1
Bhlhe22	52.5365	-1.45512	0.359658	-4.04584	5.21367e-05	0.000291649	1
Bhlhe40	264.746	0.516731	0.191064	2.70449	0.00684097	0.0179934	1
Bhlhe41	1.76974	1.60435	0.616718	2.60144	0.00928343	0.0232202	0
Bhmt	92.7072	2.34902	0.969008	2.42415	0.0153442	0.0353368	1
Bhmt2	13.1781	3.26704	1.13005	2.89106	0.00383945	0.0110316	1
Bicd2	553.004	0.969424	0.213929	4.53152	5.85601e-06	4.58726e-05	1
Bid	1489.47	0.555036	0.118652	4.67785	2.89901e-06	2.56399e-05	1
Bin1	667.233	-0.687174	0.20246	-3.39412	0.000688504	0.00257608	1
Bin2	2233.8	0.309268	0.130569	2.36861	0.017855	0.0401297	1
Birc5	231.727	0.866857	0.275396	3.14767	0.00164578	0.00540976	1
Bivm	26.3943	-0.694571	0.210822	-3.29458	0.000985684	0.00349435	1
Blk	332.789	1.02747	0.227786	4.51069	6.46183e-06	4.95928e-05	1
Blnk	370.116	0.559177	0.231127	2.41935	0.0155483	0.0357584	1
Bloc1s1	707.393	0.926871	0.175773	5.27312	1.34122e-07	1.89943e-06	1
Bloc1s2	457.074	0.630542	0.116484	5.41314	6.193e-08	9.74166e-07	1
Bloc1s3	34.4506	0.556057	0.216289	2.5709	0.0101434	0.0249749	1
Bloc1s4	169.749	0.37027	0.141134	2.62352	0.00870251	0.0220399	1
Bloc1s6	224.471	-0.388101	0.118133	-3.28528	0.00101881	0.00359906	1
Blvra	1261.27	0.487888	0.193978	2.51517	0.0118974	0.0285965	1
Bmf	81.9884	-0.833794	0.205951	-4.0485	5.15462e-05	0.000288819	1
Bmi1	91.7392	-0.786047	0.184783	-4.25389	2.10093e-05	0.000135601	1
Bmp2k	1009.3	0.602821	0.10474	5.75539	8.64439e-09	1.77549e-07	1
Bmp7	16.4505	-1.08841	0.310137	-3.50945	0.000449032	0.00179534	1
Bmpr1a	6.22029	1.20775	0.482343	2.50392	0.0122826	0.0293516	0
Bms1	191.655	-0.429636	0.158742	-2.70651	0.00679951	0.0178983	1
Bmyc	1.26381	2.63813	0.925041	2.85191	0.00434579	0.0122429	0
Bnip3	302.562	1.67917	0.279042	6.01762	1.76998e-09	4.49515e-08	1
Bod1l	225.411	-0.422628	0.166942	-2.53158	0.011355	0.0274866	1
Bphl	12.6022	2.11839	0.452459	4.68194	2.84171e-06	2.51984e-05	1
Bpifa6	1132.61	0.685484	0.288325	2.37747	0.0174319	0.0393515	1
Bpnt1	73.9608	-0.313083	0.124306	-2.51864	0.0117811	0.0283469	1
Braf	158.043	1.21602	0.227776	5.33865	9.36419e-08	1.38513e-06	1
Brat1	147.909	-0.63507	0.1461	-4.34683	1.38117e-05	9.47978e-05	1
Brd7	508.258	0.239546	0.0787824	3.04061	0.00236103	0.00734986	1
Brd9	184.31	-0.363005	0.106114	-3.42091	0.000624121	0.00236767	1
Bre	1153.09	0.772408	0.182863	4.22397	2.40037e-05	0.000151767	1
Brf2	247.276	-0.35852	0.152093	-2.35724	0.0184115	0.0411229	1
Bri3	325.169	0.425583	0.145772	2.91952	0.00350571	0.0102074	1
Brms1l	140.482	-0.66422	0.127792	-5.19767	2.01797e-07	2.69815e-06	1
Brox	1241.46	0.225355	0.0722557	3.11886	0.00181552	0.00588124	1
Brpf3	88.6503	-0.571831	0.198561	-2.87988	0.0039783	0.0113625	1
Brs3	7.91795	-2.78943	0.67656	-4.12296	3.74032e-05	0.000221399	1
Bscl2	272.574	-0.366328	0.107241	-3.41594	0.000635614	0.00240324	1
Bsg	2016.01	0.542834	0.122494	4.43153	9.35684e-06	6.78769e-05	1
Bst1	5808.51	0.883886	0.188564	4.68747	2.76602e-06	2.46073e-05	1
Bst2	1686.64	2.89859	0.184985	15.6694	2.4502e-55	5.5693e-52	1
Btbd2	54.2429	-0.533777	0.217889	-2.44976	0.014295	0.0332915	1
Btbd6	90.4046	0.289974	0.11469	2.52833	0.0114607	0.0276934	1
Btbd9	38.4952	-0.476354	0.175083	-2.72074	0.00651364	0.0172592	1
Btf3	4684.53	0.452659	0.13035	3.47265	0.000515347	0.00201615	1
Btg2	5921.4	0.873256	0.124025	7.04097	1.90907e-12	1.06269e-10	1
Btk	583.519	0.664665	0.103594	6.41608	1.39832e-10	4.82793e-09	1
Btla	628.518	-0.936683	0.22022	-4.25339	2.10558e-05	0.000135837	1
Bucs1	21.4786	3.74739	1.25246	2.99202	0.00277137	0.00841405	1
Bud31	4434.72	0.716438	0.238682	3.00164	0.00268526	0.00820007	1
Bzrap1	14.932	-0.884099	0.333844	-2.64824	0.00809126	0.0207461	1
Bzw2	443.678	-0.516249	0.112186	-4.60171	4.19039e-06	3.46986e-05	1
C030039L03Rik	16.1645	-0.921787	0.221239	-4.16648	3.09334e-05	0.000188334	1
C130050O18Rik	67.9225	0.763722	0.196315	3.89028	0.000100128	0.000503893	1
C1galt1	562.646	1.64662	0.275599	5.9747	2.30512e-09	5.65418e-08	1
C1galt1c1	230.05	0.453291	0.142945	3.17108	0.00151875	0.00504941	1
C1qtnf2	0.736142	2.33758	0.894955	2.61195	0.00900262	0.0226694	0
C1qtnf4	5.54184	1.55429	0.577738	2.69029	0.00713893	0.0186551	0
C1qtnf6	45.3957	-1.02389	0.279537	-3.66282	0.000249453	0.00109531	1
C1qtnf9	1.53061	3.60767	0.942109	3.82935	0.000128483	0.000623131	0
C1r	54.1502	1.54632	0.443946	3.48311	0.000495617	0.00195128	1
C2	864.056	1.1621	0.361896	3.21114	0.00132211	0.00449875	1
C2cd2l	1172.14	0.692107	0.198833	3.48084	0.000499839	0.0019628	1
C4bpa	50.2277	4.88338	1.20353	4.05756	4.95889e-05	0.000279691	1
C4bpb	43.3042	3.33768	0.671489	4.97056	6.67611e-07	7.43863e-06	1
C5	20.6875	2.32369	0.750703	3.09536	0.00196576	0.00629025	1
C530008M17Rik	264.759	1.3384	0.265871	5.034	4.80345e-07	5.64558e-06	1
C7	25.6233	1.48156	0.44335	3.34173	0.000832573	0.00302871	1
C8a	42.9751	5.07462	1.24288	4.08294	4.44691e-05	0.000256544	1
C8b	33.328	3.91824	1.50776	2.59871	0.00935742	0.0233574	1
C8g	24.935	1.97122	0.524572	3.75778	0.00017143	0.000794954	1
C9	55.7693	6.38937	1.2667	5.04411	4.55628e-07	5.43169e-06	1
Ca2	154647	1.25341	0.264633	4.73642	2.17528e-06	2.01265e-05	1
Caap1	169.112	-0.318029	0.102007	-3.11771	0.00182264	0.00589872	1
Cab39	2337.11	0.360452	0.113281	3.18192	0.00146302	0.00489636	1
Cabin1	185.752	-0.623906	0.187131	-3.33406	0.000855867	0.00309939	1
Cables1	5.15866	1.39041	0.420051	3.3101	0.000932636	0.00333402	0
Cabp1	2.10952	1.29172	0.469603	2.75066	0.00594749	0.0159952	0
Cabp2	2.59883	3.87171	1.10577	3.50137	0.000462864	0.00184093	0
Cabp4	45.0587	-0.677359	0.261225	-2.59301	0.00951394	0.0236902	1
Cacna1a	8.15917	-1.05274	0.329355	-3.19637	0.00139167	0.00469907	1
Cacna1b	2.53452	-1.97095	0.681689	-2.89127	0.00383684	0.0110301	0
Cacna1d	8.90557	-1.10179	0.323287	-3.4081	0.000654175	0.00246522	1
Cacnb1	16.3037	-1.13086	0.310209	-3.64547	0.000266899	0.00116145	1
Cacnb4	23.1669	-1.21101	0.314279	-3.8533	0.000116535	0.000573551	1
Cacul1	791.387	0.637483	0.134368	4.74431	2.09219e-06	1.95146e-05	1
Cacybp	2549.15	2.83557	0.24981	11.3509	7.34004e-30	4.17098e-27	1
Cad	278.879	-1.21428	0.221322	-5.48649	4.10009e-08	6.81084e-07	1
Cadm3	20.3136	-0.997689	0.365646	-2.72857	0.00636099	0.0169304	1
Cage1	16.6425	-0.562793	0.231283	-2.43336	0.0149596	0.0345794	1
Calcrl	111.346	-0.470796	0.195036	-2.41389	0.0157833	0.03625	1
Cald1	374.204	1.46709	0.256196	5.72645	1.02555e-08	2.0508e-07	1
Calm3	2848.82	0.911952	0.234259	3.89292	9.90455e-05	0.000499919	1
Calr	24989.4	0.678993	0.171666	3.95532	7.64307e-05	0.000403737	1
Camk1	29.824	1.67845	0.283029	5.9303	3.02385e-09	7.12249e-08	1
Camk1d	111.869	-0.472534	0.144629	-3.26722	0.0010861	0.00379218	1
Camk2d	486.93	-0.563918	0.169655	-3.32392	0.000887619	0.00319614	1
Camk2g	144.55	-1.25371	0.186123	-6.73592	1.62897e-11	7.30784e-10	1
Camk4	113.217	-1.25746	0.217764	-5.7744	7.72268e-09	1.62789e-07	1
Camkk2	34.402	-0.459762	0.186943	-2.45937	0.013918	0.0325414	1
Camkmt	21.2794	-0.930623	0.176169	-5.28255	1.27398e-07	1.81362e-06	1
Camp	1029.42	-1.05098	0.392935	-2.67469	0.00747987	0.0193789	1
Camta1	31.0623	-1.092	0.233037	-4.68594	2.78676e-06	2.47595e-05	1
Cand1	587.685	-0.286568	0.0741964	-3.86229	0.000112329	0.000554852	1
Cant1	283.907	-0.553001	0.154188	-3.58653	0.00033511	0.00140761	1
Canx	3926.99	0.397961	0.116349	3.42042	0.000625249	0.00237055	1
Cap1	11271	0.354525	0.135771	2.61119	0.00902279	0.0227063	1
Capg	1506.38	1.32088	0.204066	6.47281	9.61938e-11	3.48907e-09	1
Capn10	162.555	-0.631049	0.176313	-3.57914	0.000344731	0.001438	1
Capn12	62.1196	-1.28273	0.402969	-3.1832	0.00145659	0.00487723	1
Capn2	1531.08	1.0905	0.130766	8.33927	7.47484e-17	1.10806e-14	1
Capn3	29.8588	-0.950907	0.227489	-4.18001	2.91501e-05	0.000178995	1
Capn5	314.79	-0.421027	0.180551	-2.3319	0.0197058	0.0435571	1
Capn8	25.4765	1.18481	0.297502	3.98254	6.81834e-05	0.000367834	1
Capns1	785.307	0.67267	0.164459	4.09021	4.30991e-05	0.00024959	1
Capns1	785.307	0.67267	0.164459	4.09021	4.30991e-05	0.00024959	1
Car11	145.741	1.42155	0.291483	4.87694	1.07742e-06	1.11741e-05	1
Car3	103.007	2.29484	0.718029	3.19603	0.00139332	0.00470351	1
Car5a	16.3635	1.76947	0.326611	5.41766	6.03832e-08	9.54236e-07	1
Car6	19.4355	-0.684136	0.219853	-3.11179	0.00185954	0.00599821	1
Car8	23.3105	1.5333	0.356663	4.29901	1.71559e-05	0.0001143	1
Card10	681.079	-1.50102	0.304071	-4.93641	7.95745e-07	8.62669e-06	1
Carhsp1	62780.2	1.35432	0.246306	5.49853	3.82978e-08	6.41653e-07	1
Carm1	207.777	-0.500748	0.178215	-2.8098	0.00495728	0.0137107	1
Cars	445.226	1.14195	0.204822	5.57533	2.47055e-08	4.43334e-07	1
Casc1	38.717	-0.737435	0.215566	-3.42092	0.000624087	0.00236767	1
Casc4	5.01148	-2.13986	0.483545	-4.42536	9.62837e-06	6.95507e-05	0
Casc5	86.5906	0.955949	0.25736	3.71444	0.000203657	0.000921523	1
Casp1	1087.11	-0.388833	0.138916	-2.79906	0.00512519	0.0140979	1
Casp3	982.595	0.408996	0.144617	2.82813	0.0046821	0.0130528	1
Casp7	96.6616	-0.78989	0.131816	-5.99236	2.06819e-09	5.13453e-08	1
Casq2	4.69766	4.91466	1.24371	3.9516	7.76306e-05	0.000408933	0
Cass4	79.8638	0.785964	0.27224	2.88703	0.00388901	0.0111519	1
Cat	11141.5	-0.620574	0.261385	-2.37417	0.0175882	0.0396149	1
Catsperd	6.90373	-1.55877	0.368231	-4.23312	2.30473e-05	0.000146467	1
Cbfa2t3	49.4555	0.855243	0.290999	2.93899	0.00329281	0.0096992	1
Cbfb	1088.19	-0.510014	0.105132	-4.8512	1.2272e-06	1.24528e-05	1
Cbln2	502.584	1.53101	0.218778	6.99802	2.59606e-12	1.40915e-10	1
Cbr1	48.2393	0.812598	0.162033	5.015	5.30325e-07	6.13971e-06	1
Cbr1	45.1927	0.5598	0.191117	2.9291	0.00339944	0.00995526	1
Cbr3	10.3153	0.817216	0.310758	2.62975	0.00854467	0.0217168	0
Cbs	9.84384	5.87402	1.18147	4.9718	6.63336e-07	7.40309e-06	1
Cbx1	101.65	-0.487549	0.108586	-4.48999	7.12279e-06	5.39071e-05	1
Cbx2	119.261	-1.49468	0.267442	-5.58879	2.28658e-08	4.16904e-07	1
Cbx3	895.804	-0.407872	0.140365	-2.90579	0.00366332	0.010612	1
Cbx4	97.6072	-0.695823	0.166038	-4.19074	2.78049e-05	0.00017143	1
Cbx7	285.037	-1.46131	0.229922	-6.35568	2.07505e-10	6.72197e-09	1
Cc2d1b	445.039	-0.357883	0.106936	-3.34671	0.000817774	0.00298602	1
Ccar1	925.386	0.232566	0.0845393	2.75098	0.00594178	0.0159854	1
Ccbl1	77.2398	-0.69364	0.210144	-3.30079	0.000964128	0.00343131	1
Ccdc101	165.413	-0.359314	0.149434	-2.40449	0.0161948	0.0370144	1
Ccdc102a	63.3283	0.539394	0.220901	2.44178	0.0146149	0.033886	1
Ccdc107	162.247	-0.539898	0.132853	-4.06388	4.82646e-05	0.000273579	1
Ccdc109b	89.5833	1.14862	0.213468	5.38076	7.41723e-08	1.14301e-06	1
Ccdc112	57.5642	1.87953	0.263841	7.12371	1.05061e-12	6.25684e-11	1
Ccdc114	13.2668	-0.897693	0.323122	-2.77819	0.00546629	0.0149051	1
Ccdc117	397.588	0.841004	0.21135	3.97919	6.91496e-05	0.000372163	1
Ccdc120	39.2376	-0.8777	0.221382	-3.96464	7.35065e-05	0.000391745	1
Ccdc124	584.124	0.849383	0.141852	5.98783	2.12662e-09	5.26366e-08	1
Ccdc125	62.973	0.721096	0.14918	4.83374	1.33989e-06	1.33778e-05	1
Ccdc126	207.834	1.23668	0.19207	6.43871	1.2049e-10	4.23516e-09	1
Ccdc130	184.63	0.435223	0.116663	3.7306	0.000191021	0.000871869	1
Ccdc137	294.788	-0.20785	0.0776374	-2.67719	0.00742432	0.0192606	1
Ccdc141	2.22771	2.37672	0.803034	2.95967	0.00307965	0.00919245	0
Ccdc142	94.2729	-0.794434	0.217751	-3.64835	0.000263927	0.00114998	1
Ccdc146	84.1269	0.620146	0.268244	2.31187	0.0207846	0.0455945	1
Ccdc155	11.9764	1.07373	0.343307	3.12762	0.00176228	0.00572645	1
Ccdc157	2.37639	-1.704	0.565826	-3.01153	0.00259935	0.00797882	0
Ccdc163	22.1139	-0.642961	0.252949	-2.54186	0.0110264	0.0268102	1
Ccdc167	28.615	0.659927	0.263591	2.5036	0.0122936	0.0293636	1
Ccdc17	91.4753	-1.12588	0.17224	-6.53668	6.2901e-11	2.45098e-09	1
Ccdc22	257.727	0.217826	0.0917125	2.37509	0.0175446	0.0395428	1
Ccdc43	169.622	-0.308233	0.114851	-2.68376	0.00727983	0.0189754	1
Ccdc57	25.5455	0.950562	0.222853	4.26543	1.99518e-05	0.000129464	1
Ccdc58	97.1016	0.468739	0.142253	3.29509	0.000983888	0.00348889	1
Ccdc61	308.304	-0.474387	0.196653	-2.41231	0.0158519	0.0363709	1
Ccdc64	362.386	-1.67284	0.253995	-6.5861	4.51518e-11	1.81112e-09	1
Ccdc64b	42.2351	-1.0514	0.33565	-3.13244	0.00173358	0.00564934	1
Ccdc66	44.5001	-1.50115	0.20497	-7.32374	2.41148e-13	1.64439e-11	1
Ccdc80	123.84	-1.18421	0.307769	-3.84771	0.000119226	0.000585106	1
Ccdc82	346.87	-0.384515	0.122028	-3.15105	0.00162687	0.00535664	1
Ccdc85a	3.57268	1.83651	0.580719	3.16247	0.00156435	0.00518083	0
Ccdc88a	139.062	0.915326	0.170301	5.37475	7.66893e-08	1.17252e-06	1
Ccdc88c	358.031	-0.516026	0.184152	-2.80217	0.00507602	0.0139767	1
Ccdc9	327.945	-0.682123	0.163191	-4.1799	2.91642e-05	0.000179002	1
Ccdc92	520.266	0.692714	0.284293	2.43662	0.0148253	0.0342982	1
Ccl2	75.9621	1.45361	0.568137	2.55856	0.0105107	0.0257536	1
Ccl21	1.77291	2.41153	0.892966	2.70059	0.00692169	0.0181814	0
Ccl5	2742.76	-0.990511	0.209991	-4.71693	2.3943e-06	2.18126e-05	1
Ccl7	6.23094	2.54304	0.691973	3.67506	0.000237791	0.00105232	0
Ccl9	55.3651	1.65025	0.582788	2.83165	0.00463092	0.012934	1
Ccna2	23.2707	0.941043	0.29457	3.19463	0.00140008	0.00472163	1
Ccnb2	59.4931	1.2059	0.27064	4.45574	8.36057e-06	6.18003e-05	1
Ccne1	33.4786	2.01972	0.263542	7.66376	1.80564e-14	1.6527e-12	1
Ccne2	27.2226	1.13698	0.308036	3.69106	0.000223322	0.000998908	1
Ccng2	1179.53	-0.434002	0.133096	-3.26082	0.0011109	0.00386787	1
Ccni	14373.4	-0.507097	0.203248	-2.49497	0.0125969	0.0299403	1
Ccnj	570.324	1.68091	0.275444	6.10253	1.04404e-09	2.83073e-08	1
Ccnj	10.5614	1.86126	0.486468	3.82607	0.000130207	0.000630372	1
Ccnl1	2770.73	0.530747	0.150825	3.51897	0.000433229	0.00174494	1
Ccnt1	109.813	0.716487	0.214199	3.34495	0.00082297	0.00299938	1
Ccny	1212.3	-0.450262	0.178411	-2.52374	0.0116115	0.028011	1
Ccnyl1	41.2874	-0.788842	0.224157	-3.51915	0.000432931	0.00174494	1
Ccp110	109.139	-0.417583	0.118906	-3.51188	0.000444945	0.00178161	1
Ccpg1	1761.96	0.428531	0.169165	2.53321	0.0113024	0.0273691	1
Ccr10	7.24894	-0.861748	0.372074	-2.31607	0.0205545	0.0451914	0
Ccr3	52.2562	-1.11344	0.341479	-3.26065	0.00111157	0.00386879	1
Ccr5	601.188	2.28987	0.328943	6.9613	3.37149e-12	1.76848e-10	1
Ccr6	94.1599	-0.71308	0.23458	-3.03982	0.00236722	0.00736745	1
Ccr7	995.011	-1.47368	0.225363	-6.53913	6.18766e-11	2.42329e-09	1
Ccr9	88.925	-0.888739	0.269649	-3.29591	0.00098103	0.00348056	1
Ccrn4l	47.8334	1.71268	0.297237	5.76201	8.31182e-09	1.71752e-07	1
Ccs	140.54	0.65637	0.222872	2.94505	0.00322902	0.00954843	1
Ccsap	57.1617	-1.18277	0.144219	-8.20121	2.37986e-16	3.31189e-14	1
Cct2	1821.39	0.756785	0.130983	5.77773	7.57133e-09	1.60746e-07	1
Cct3	2064.55	1.22713	0.146651	8.3677	5.87555e-17	9.00346e-15	1
Cct4	3387.86	1.02193	0.134962	7.57193	3.67706e-14	3.25635e-12	1
Cct5	4064.73	0.910228	0.121939	7.4646	8.35521e-14	6.51133e-12	1
Cct6a	837.613	0.55513	0.159201	3.48698	0.000488507	0.00192718	1
Cct6b	4.39971	-1.22943	0.388034	-3.16835	0.00153309	0.00509088	0
Cct7	1645.8	0.512497	0.114535	4.4746	7.65546e-06	5.74919e-05	1
Cct8	1832.62	0.91577	0.130941	6.99378	2.67575e-12	1.44237e-10	1
Cct8l1	3.29223	1.12349	0.393829	2.85275	0.0043343	0.0122181	0
Cct8l1	3.29223	1.12349	0.393829	2.85275	0.0043343	0.0122181	0
Ccz1	939.733	0.410735	0.0769796	5.33564	9.52097e-08	1.40679e-06	1
Cd14	1081.36	2.46245	0.377085	6.53024	6.56664e-11	2.5227e-09	1
Cd151	226.623	0.940816	0.23045	4.08252	4.45496e-05	0.0002569	1
Cd160	3.2335	-2.46884	0.499619	-4.94145	7.75422e-07	8.43318e-06	0
Cd164l2	6.40228	-0.999804	0.349297	-2.86233	0.00420538	0.0119237	0
Cd180	317.362	-0.526891	0.213576	-2.46699	0.0136254	0.0319559	1
Cd2	527.225	-1.34389	0.187156	-7.18062	6.93945e-13	4.31466e-11	1
Cd200	202.142	-0.648495	0.240005	-2.70201	0.00689225	0.0181146	1
Cd200r1l	4.94547	-0.936919	0.381763	-2.45419	0.0141204	0.0329467	0
Cd226	3837.22	1.08937	0.252388	4.31624	1.58709e-05	0.000106835	1
Cd244	452.878	-0.661702	0.268649	-2.46308	0.0137751	0.0322791	1
Cd247	816.25	-1.20456	0.188014	-6.40675	1.48651e-10	5.10403e-09	1
Cd27	670.489	-1.76484	0.257896	-6.84323	7.74272e-12	3.75784e-10	1
Cd274	94.9205	-1.0142	0.239813	-4.22914	2.34582e-05	0.000148663	1
Cd276	14.9451	1.12504	0.381484	2.94911	0.00318693	0.00944649	1
Cd28	123.154	-1.48557	0.249712	-5.94913	2.69563e-09	6.49524e-08	1
Cd2ap	248.947	-0.43549	0.185088	-2.35288	0.0186287	0.0415603	1
Cd2bp2	713.675	-0.279101	0.0812227	-3.43624	0.000589839	0.00225898	1
Cd300a	1223.11	0.658374	0.197606	3.33175	0.000863004	0.00311944	1
Cd300e	39.3397	1.32046	0.284558	4.64041	3.47714e-06	2.98059e-05	1
Cd300lb	421.942	1.46974	0.298451	4.92457	8.45454e-07	9.07184e-06	1
Cd300le-ps1	937.192	1.62114	0.204761	7.91724	2.42835e-15	2.56727e-13	1
Cd300lf	141.692	-0.694451	0.214624	-3.23566	0.00121361	0.00417792	1
Cd37	3081.27	-0.356675	0.125419	-2.84388	0.00445679	0.0125091	1
Cd3d	739.326	-1.00705	0.22766	-4.42348	9.7124e-06	7.00834e-05	1
Cd3e	836.073	-1.46742	0.249641	-5.87814	4.14904e-09	9.322e-08	1
Cd3eap	65.7986	-0.618428	0.160221	-3.85984	0.00011346	0.000560234	1
Cd3g	939.169	-1.247	0.25053	-4.97747	6.44212e-07	7.21327e-06	1
Cd4	476.833	-1.33202	0.232124	-5.73841	9.55716e-09	1.93671e-07	1
Cd40lg	117.244	-1.20076	0.259194	-4.63265	3.61019e-06	3.07531e-05	1
Cd47	1045.29	-0.268978	0.111593	-2.41035	0.0159371	0.0365111	1
Cd48	2936.22	-0.49857	0.137566	-3.62422	0.000289833	0.00124309	1
Cd5	521.752	-1.58698	0.26445	-6.00107	1.96022e-09	4.90522e-08	1
Cd52	39972.6	1.1277	0.25919	4.35085	1.3561e-05	9.33121e-05	1
Cd53	17063.9	0.609662	0.185606	3.28471	0.00102088	0.00360321	1
Cd55	1091.02	1.47275	0.259878	5.66709	1.45242e-08	2.82167e-07	1
Cd5l	8.81664	2.94716	0.663489	4.44192	8.91616e-06	6.50956e-05	1
Cd6	594.617	-1.64563	0.232389	-7.08135	1.42755e-12	8.18021e-11	1
Cd63	1013.49	1.1179	0.259679	4.30494	1.67031e-05	0.000111829	1
Cd68	693.521	0.899188	0.228644	3.9327	8.39965e-05	0.000436564	1
Cd80	27.2429	0.713929	0.255241	2.79708	0.00515675	0.014179	1
Cd82	17911.8	1.25995	0.256711	4.90804	9.199e-07	9.76311e-06	1
Cd83	705.259	1.31749	0.276653	4.76225	1.9145e-06	1.81951e-05	1
Cd84	303.997	0.960061	0.2223	4.31877	1.56901e-05	0.00010567	1
Cd86	63.2588	0.959144	0.223418	4.29305	1.76233e-05	0.00011656	1
Cd8a	1102.37	-1.0731	0.16049	-6.68638	2.28758e-11	1.00964e-09	1
Cd8b	320.561	-0.916428	0.187598	-4.88507	1.03394e-06	1.07805e-05	1
Cd9	12224.5	0.83265	0.212193	3.92402	8.70842e-05	0.000449869	1
Cd93	196.444	1.02895	0.225764	4.55765	5.17293e-06	4.13278e-05	1
Cd96	227.92	-1.84415	0.201017	-9.1741	4.55354e-20	1.05256e-17	1
Cd97	13842.9	-0.715244	0.234829	-3.0458	0.00232059	0.00724546	1
Cd99	275.072	0.905641	0.185362	4.8858	1.03008e-06	1.07485e-05	1
Cda	5.53384	2.01111	0.72617	2.76947	0.00561475	0.0152367	0
Cdan1	78.2726	-0.813366	0.177105	-4.59255	4.37859e-06	3.59947e-05	1
Cdc14a	81.4154	-0.713069	0.146402	-4.87063	1.11243e-06	1.14501e-05	1
Cdc23	379.637	-0.704993	0.110403	-6.38561	1.70711e-10	5.65088e-09	1
Cdc34	1836.61	0.804569	0.202273	3.97763	6.96057e-05	0.00037388	1
Cdc37	1423.88	0.658269	0.110219	5.97239	2.33803e-09	5.7246e-08	1
Cdc40	294.745	-0.223302	0.0951064	-2.34791	0.0188789	0.0420259	1
Cdc42	7732.45	0.435653	0.136728	3.18628	0.00144113	0.00483615	1
Cdc42bpa	88.9127	0.936525	0.24854	3.7681	0.000164494	0.000768014	1
Cdc42bpb	39.9048	1.97053	0.265229	7.42955	1.08969e-13	8.09513e-12	1
Cdc42bpg	66.5531	-0.767315	0.180661	-4.24726	2.16399e-05	0.000138882	1
Cdc42ep1	7.69774	2.36179	0.643203	3.67192	0.000240734	0.00106319	0
Cdc42ep2	187.938	3.51541	0.44821	7.84322	4.3914e-15	4.43629e-13	1
Cdc42ep3	2152.24	1.33849	0.228158	5.8665	4.45102e-09	9.93503e-08	1
Cdc42ep4	405.676	0.439387	0.150122	2.92686	0.00342408	0.0100059	1
Cdc42se2	2021.43	-0.650085	0.107102	-6.06978	1.28085e-09	3.36574e-08	1
Cdc6	50.3308	1.3196	0.304	4.34079	1.41971e-05	9.70042e-05	1
Cdca7	137.859	-0.812999	0.192952	-4.21347	2.51472e-05	0.000157464	1
Cdca7l	101.579	-1.10852	0.215981	-5.13247	2.8596e-07	3.65504e-06	1
Cdh15	4.51056	-0.961254	0.359011	-2.67751	0.00741727	0.019246	0
Cdh17	6.1006	2.11699	0.696729	3.03847	0.00237784	0.00739376	0
Cdh2	4.45726	4.0819	0.997241	4.09319	4.25482e-05	0.000247345	1
Cdh23	33.8524	-0.651133	0.256135	-2.54215	0.0110174	0.0267931	1
Cdh5	6.8897	3.39488	0.583213	5.82099	5.85004e-09	1.27653e-07	0
Cdhr1	79.0705	-1.69117	0.306738	-5.51339	3.5199e-08	6.00055e-07	1
Cdk1	38.4572	1.53165	0.308345	4.96732	6.78858e-07	7.54544e-06	1
Cdk10	231.426	-0.674272	0.133826	-5.03843	4.69355e-07	5.56615e-06	1
Cdk11b	497.922	0.365349	0.146579	2.49251	0.0126844	0.0301062	1
Cdk18	0.665646	3.35902	1.23216	2.72612	0.00640842	0.0170333	0
Cdk19	730.519	-0.651869	0.132804	-4.9085	9.17757e-07	9.74795e-06	1
Cdk2	165.339	-1.10888	0.177399	-6.25077	4.08422e-10	1.24889e-08	1
Cdk4	382.794	-0.309619	0.112207	-2.75936	0.00579155	0.0156499	1
Cdk5	139.236	-0.547134	0.152523	-3.58722	0.000334222	0.00140466	1
Cdk5rap1	89.6081	-0.715726	0.161081	-4.44327	8.86014e-06	6.48254e-05	1
Cdkl3	21.3012	-0.630299	0.221158	-2.85	0.00437199	0.0123065	1
Cdkn1a	1049.83	1.65491	0.327823	5.04816	4.46074e-07	5.34114e-06	1
Cdo1	195.484	2.42975	0.510996	4.75492	1.98526e-06	1.86853e-05	1
Cdr2	10417.5	-0.871139	0.213617	-4.07805	4.54147e-05	0.000260566	1
Cds1	59.8812	1.40152	0.217209	6.45238	1.10107e-10	3.93101e-09	1
Cdv3	323.124	0.557274	0.168283	3.31153	0.000927863	0.0033192	1
Cdyl2	56.1713	-0.444118	0.17256	-2.57369	0.0100619	0.024828	1
Ceacam1	632.276	0.770869	0.311065	2.47816	0.0132063	0.0311281	1
Cebpa	155.273	1.73523	0.259041	6.69867	2.10331e-11	9.37415e-10	1
Cebpb	446.944	1.62966	0.312513	5.2147	1.84117e-07	2.49106e-06	1
Cebpe	29.3628	0.570815	0.210732	2.70872	0.00675433	0.0177898	1
Cebpg	883.814	0.597059	0.115818	5.15517	2.53402e-07	3.29446e-06	1
Cebpz	677.14	0.324284	0.0968172	3.34945	0.000809729	0.00296141	1
Cecr5	78.5371	-0.655713	0.171056	-3.83334	0.000126417	0.000615083	1
Cela1	126.963	1.32825	0.317713	4.18065	2.90683e-05	0.000178574	1
Cela3b	0.979776	-2.84974	1.18124	-2.4125	0.0158436	0.0363579	0
Celsr3	3.84024	2.80944	0.631668	4.44765	8.68129e-06	6.38594e-05	0
Cenpb	1367.28	0.680474	0.231203	2.9432	0.00324843	0.00959921	1
Cenpc1	300.289	-0.420187	0.134421	-3.1259	0.00177262	0.00575322	1
Cenpe	68.3869	2.10816	0.309963	6.80131	1.03671e-11	4.84199e-10	1
Cenpf	111.967	2.0736	0.310409	6.6802	2.38618e-11	1.04304e-09	1
Cenph	9.61703	1.18157	0.411636	2.87043	0.0040991	0.0116709	1
Cenpi	18.9654	1.60096	0.320162	5.00048	5.71887e-07	6.51579e-06	1
Cenpj	118.585	-0.827806	0.164126	-5.04373	4.5655e-07	5.43793e-06	1
Cenpm	39.7228	0.527696	0.206327	2.55758	0.0105405	0.0257988	1
Cenpn	58.8241	0.955179	0.189311	5.04556	4.52194e-07	5.40019e-06	1
Cenpo	36.0292	-0.460375	0.172395	-2.67047	0.00757443	0.0195978	1
Cep120	1387.68	0.973213	0.158502	6.14009	8.24771e-10	2.29088e-08	1
Cep135	266.16	1.57657	0.231739	6.80319	1.0233e-11	4.79578e-10	1
Cep164	46.777	-0.874429	0.217906	-4.01287	5.99847e-05	0.000330267	1
Cep19	241.612	0.841914	0.167141	5.03716	4.72501e-07	5.58403e-06	1
Cep250	94.967	-0.750562	0.253854	-2.95666	0.00310988	0.00926849	1
Cep41	40.5275	-1.88712	0.237682	-7.93968	2.0271e-15	2.17681e-13	1
Cep44	87.3475	-0.417757	0.13458	-3.10417	0.00190816	0.00613327	1
Cep57l1	57.3929	-0.447751	0.141038	-3.17469	0.00149996	0.00499893	1
Cep68	49.1841	-0.847768	0.165004	-5.13786	2.7788e-07	3.56178e-06	1
Cep76	48.7203	0.924278	0.181998	5.07851	3.80409e-07	4.65293e-06	1
Cep78	66.1213	-0.738128	0.154522	-4.77685	1.78059e-06	1.70412e-05	1
Cep85	224.802	-1.05913	0.169691	-6.24154	4.33287e-10	1.31024e-08	1
Cep89	861.305	0.798826	0.236124	3.38308	0.000716767	0.00265849	1
Cep97	54.5036	-0.979009	0.176707	-5.5403	3.01948e-08	5.26594e-07	1
Cept1	1076.45	0.663856	0.182239	3.64277	0.000269716	0.00117052	1
Cerk	1382.69	0.707207	0.130435	5.42192	5.89639e-08	9.32888e-07	1
Cers1	2.74268	1.50963	0.505388	2.98708	0.0028166	0.0085286	0
Cers2	1571.75	0.668872	0.106048	6.30727	2.84004e-10	8.96585e-09	1
Cers4	46.0074	-1.17134	0.229603	-5.10162	3.36764e-07	4.19433e-06	1
Cers5	502.817	-0.341293	0.113963	-2.99476	0.00274663	0.00835756	1
Ces1c	152.382	4.34335	1.1597	3.74524	0.000180218	0.000830622	1
Ces1d	34.0062	2.69881	0.761027	3.54628	0.000390712	0.00159585	1
Ces1e	4.69015	4.11944	1.2157	3.38854	0.000702648	0.00261823	0
Cesl1	22.9478	4.08674	1.1594	3.52489	0.000423654	0.0017155	1
Cfhr1	59.6465	6.05834	1.2524	4.8374	1.31548e-06	1.31916e-05	1
Cfhr3	20.3868	6.4955	1.63949	3.96191	7.43525e-05	0.00039456	1
Cfi	49.9664	3.966	1.38523	2.86308	0.00419551	0.0118982	1
Cgrrf1	410.36	0.596295	0.175768	3.39251	0.000692556	0.00258769	1
Ch25h	3.89367	1.23693	0.477221	2.59195	0.00954345	0.0237476	0
Chac1	48.4033	3.67607	0.426391	8.62135	6.61681e-18	1.10049e-15	1
Chchd1	274.187	0.342871	0.148957	2.30181	0.021346	0.0465935	1
Chchd10	111.197	1.04452	0.21832	4.78437	1.71529e-06	1.64759e-05	1
Chchd2	2001.92	1.10194	0.211233	5.2167	1.82135e-07	2.46914e-06	1
Chchd2	2001.92	1.10194	0.211233	5.2167	1.82135e-07	2.46914e-06	1
Chchd3	1891.89	0.887854	0.170665	5.20233	1.96806e-07	2.63917e-06	1
Chchd4	120.139	0.539183	0.143866	3.74782	0.000178378	0.000823534	1
Chchd6	19.6735	-0.717929	0.19656	-3.65247	0.000259732	0.00113424	1
Chd1l	86.731	-0.652167	0.176498	-3.69504	0.000219852	0.000985646	1
Chd4	1329.19	-0.387423	0.142659	-2.71573	0.00661296	0.0174748	1
Chd6	556.021	-0.443696	0.177165	-2.50443	0.0122649	0.0293249	1
Chd8	765.226	-0.436812	0.117783	-3.70863	0.000208386	0.000941049	1
Chdh	6.38788	3.21817	1.01561	3.16871	0.00153115	0.00508691	1
Chic1	2.22172	-1.51204	0.499582	-3.02661	0.00247315	0.00764132	0
Chid1	315.692	0.402794	0.1576	2.5558	0.0105943	0.0259027	1
Chm	241.899	-0.798244	0.177276	-4.50285	6.70497e-06	5.11709e-05	1
Chmp2a	1590.75	0.537277	0.146018	3.67953	0.000233667	0.0010388	1
Chmp3	2608.98	0.458487	0.165086	2.77727	0.00548177	0.0149341	1
Chmp4bl1	6157.87	0.801315	0.202153	3.9639	7.37343e-05	0.000392348	1
Chmp7	114.238	-0.273986	0.114984	-2.38281	0.0171809	0.0388836	1
Chordc1	1235.4	1.64563	0.23576	6.9801	2.94966e-12	1.56527e-10	1
Chrm3	10.2911	1.08002	0.398498	2.71024	0.00672349	0.0177181	1
Chrnb1	4.13533	1.27335	0.372627	3.41723	0.000632611	0.00239388	0
Chrnb2	0.986294	2.05822	0.800732	2.57042	0.0101575	0.0250005	0
Chst11	82.3709	-1.55914	0.26901	-5.79584	6.79809e-09	1.45545e-07	1
Chst12	863.853	1.6726	0.231289	7.23163	4.77218e-13	3.02712e-11	1
Chst14	33.2544	-0.842274	0.201666	-4.17659	2.95912e-05	0.000181296	1
Chst15	24.7536	-1.21637	0.19053	-6.38414	1.72365e-10	5.67804e-09	1
Chsy1	493.782	-0.429483	0.171334	-2.5067	0.0121864	0.029173	1
Chtf18	14.173	-0.865141	0.263226	-3.28669	0.00101373	0.00358354	1
Chtf8	932.318	-0.3539	0.0961165	-3.68199	0.000231419	0.0010314	1
Chuk	559.446	-0.262165	0.101615	-2.57999	0.00988046	0.0244732	1
Churc1	1864.12	0.952953	0.244415	3.89892	9.66226e-05	0.000490048	1
Ciao1	295.091	0.394999	0.135773	2.90926	0.00362288	0.0105103	1
Cib1	3054.8	0.882529	0.213454	4.13453	3.55689e-05	0.000211829	1
Cib2	2.84322	1.34181	0.508457	2.63899	0.00831526	0.0212247	0
Cidea	2.88407	2.63577	0.945575	2.78748	0.0053119	0.0145499	0
Cideb	16.059	2.15875	0.497041	4.34321	1.40413e-05	9.61802e-05	1
Cidec	18.2342	1.97581	0.795705	2.48309	0.0130247	0.0307745	1
Ciita	274.311	-1.07948	0.277639	-3.88807	0.000101046	0.000507386	1
Cirbp	358.945	-1.36798	0.267006	-5.12342	3.00049e-07	3.78285e-06	1
Cirh1a	274.63	-0.272632	0.105454	-2.58532	0.00972885	0.024146	1
Cisd1	236.624	0.376538	0.115328	3.26494	0.00109487	0.00381789	1
Cisd2	768.152	0.426889	0.177044	2.41121	0.0158997	0.0364589	1
Cisd3	50.7305	-0.871119	0.20629	-4.22278	2.41306e-05	0.000152428	1
Cish	147.042	-1.04337	0.219296	-4.75782	1.95692e-06	1.84824e-05	1
Cit	24.4261	1.10374	0.284928	3.87375	0.000107174	0.000533833	1
Ckap2	57.9186	0.71309	0.222669	3.20247	0.00136257	0.00461337	1
Ckap2l	33.199	0.897915	0.304311	2.95065	0.00317102	0.00940753	1
Ckap4	597.901	-1.13797	0.363025	-3.1347	0.00172032	0.0056115	1
Ckb	346.378	0.49481	0.144194	3.43156	0.000600123	0.00229193	1
Cklf	1256.76	0.850083	0.241506	3.51992	0.000431674	0.00174315	1
Ckm	8.43022	3.73403	0.911021	4.09873	4.15432e-05	0.000242019	1
Ckmt2	3.40028	4.15934	1.19136	3.49125	0.000480766	0.0019027	0
Cks2	109.799	0.890854	0.297289	2.99659	0.00273014	0.00831666	1
Clasp2	290.296	-0.29974	0.116117	-2.58137	0.00984096	0.0243976	1
Clasrp	318.737	-0.378607	0.141257	-2.68028	0.00735602	0.0191161	1
Clca5	4.41287	2.24251	0.620745	3.61261	0.000303136	0.00129152	0
Clcn2	6.35078	1.69559	0.725354	2.3376	0.0194079	0.0429952	0
Clcn4	274.784	0.921868	0.162608	5.66925	1.43421e-08	2.79426e-07	1
Clcn5	14.5538	-0.586138	0.251757	-2.32819	0.0199021	0.0439483	1
Cldn10	21.3197	-0.997196	0.333735	-2.98798	0.00280824	0.00850894	1
Cldn12	111.522	-0.503433	0.139588	-3.60655	0.000310292	0.00131667	1
Cldn14	1.78115	3.9729	1.63698	2.42698	0.0152251	0.035131	0
Cldn2	4.99346	2.59918	1.0585	2.45554	0.0140675	0.0328346	1
Cldn3	1.42532	3.7878	1.31727	2.87549	0.00403399	0.0115095	0
Cldn6	1.26014	2.78066	0.845257	3.28972	0.00100285	0.00354784	0
Clec10a	673.682	1.93252	0.316339	6.10902	1.00242e-09	2.72331e-08	1
Clec12a	703.709	0.63214	0.201055	3.14411	0.00166593	0.00546548	1
Clec12b	41.5606	-1.2338	0.340748	-3.62085	0.000293635	0.00125694	1
Clec14a	2.38938	2.1307	0.848637	2.51073	0.0120483	0.028898	0
Clec1b	20039.8	1.09445	0.217375	5.03485	4.78219e-07	5.63696e-06	1
Clec4b2	350.16	-1.40372	0.36488	-3.84707	0.000119537	0.000586186	1
Clec4d	4380.75	1.29862	0.299702	4.33304	1.47065e-05	9.98959e-05	1
Clec4e	4677	0.913204	0.28243	3.23338	0.00122335	0.00420464	1
Clec4f	393.738	1.04552	0.291926	3.58147	0.00034166	0.00142888	1
Clec4g	1.14461	2.48552	0.898426	2.76653	0.00566571	0.0153525	0
Clec5a	701.592	1.24243	0.268602	4.62555	3.73613e-06	3.16088e-05	1
Clec9a	47.5469	1.64719	0.249172	6.61064	3.82665e-11	1.58626e-09	1
Clic1	7077.99	0.822792	0.206348	3.98741	6.67998e-05	0.000361371	1
Clic4	2921.2	0.677521	0.242943	2.7888	0.00529033	0.0144937	1
Clip2	1440.35	0.902916	0.243135	3.71365	0.000204294	0.000924099	1
Clk1	6345.65	0.473894	0.122265	3.87596	0.000106205	0.000529394	1
Clk2	759.655	0.361803	0.109582	3.30166	0.00096113	0.00342153	1
Clk3	1199.3	0.587306	0.0915044	6.41834	1.37772e-10	4.76886e-09	1
Clk4	948.941	0.538096	0.114121	4.71513	2.41553e-06	2.19473e-05	1
Cln6	185.771	-0.690627	0.15025	-4.59652	4.29603e-06	3.54442e-05	1
Clp1	269.916	0.690375	0.12798	5.39438	6.87611e-08	1.06685e-06	1
Clpb	104.071	0.514378	0.131323	3.91688	8.97023e-05	0.000461297	1
Clptm1	1735.22	0.526621	0.129058	4.08049	4.49414e-05	0.000258503	1
Clptm1l	808.526	-0.33105	0.0900322	-3.67702	0.000235972	0.00104521	1
Clpx	450.631	-0.251505	0.0978732	-2.56971	0.0101785	0.0250386	1
Clstn1	50.5138	-0.61524	0.240244	-2.56089	0.0104403	0.0255997	1
Clta	1661.59	0.53313	0.112511	4.73848	2.15322e-06	1.9936e-05	1
Cltc	3866.81	0.79626	0.101976	7.8083	5.79635e-15	5.77012e-13	1
Clu	10131.9	0.68262	0.268225	2.54495	0.0109293	0.0266219	1
Cluap1	156.088	-0.420431	0.139632	-3.01099	0.00260398	0.00798944	1
Cmah	649.379	-0.690144	0.197633	-3.49205	0.000479333	0.00189757	1
Cmbl	12.3132	3.38523	0.833158	4.06313	4.8419e-05	0.000274227	1
Cmklr1	48.0796	1.17388	0.31898	3.68009	0.000233156	0.00103711	1
Cmpk1	6323.19	0.617427	0.18706	3.3007	0.000964454	0.00343158	1
Cmss1	17.2149	-1.20773	0.22032	-5.48167	4.21319e-08	6.98171e-07	1
Cmtm4	1066.03	0.884455	0.259993	3.40184	0.000669335	0.00251471	1
Cmtm6	5819.3	-0.578568	0.192004	-3.01331	0.00258411	0.00793921	1
Cmtm8	5.79251	1.39407	0.373324	3.73421	0.000188303	0.00086148	0
Cmya5	2.40137	4.26164	0.995305	4.28174	1.85434e-05	0.000121642	0
Cndp2	961.808	0.897398	0.231955	3.86885	0.000109351	0.0005423	1
Cnep1r1	133.855	-0.525644	0.122279	-4.29871	1.71794e-05	0.000114387	1
Cnga1	7.49318	-1.96004	0.440948	-4.44507	8.78631e-06	6.44235e-05	1
Cnga4	36.2001	-1.65794	0.451357	-3.67323	0.000239503	0.0010581	1
Cnih2	143.725	1.18698	0.302699	3.9213	8.80708e-05	0.000453934	1
Cnn3	108.079	-0.57967	0.196419	-2.95119	0.00316554	0.00940019	1
Cnnm2	13.7881	-1.15595	0.328788	-3.51579	0.000438453	0.00176182	1
Cnnm3	200.49	-0.965545	0.177004	-5.45494	4.89892e-08	7.98225e-07	1
Cnot1	2188.06	-0.239258	0.0916761	-2.60982	0.00905901	0.0227694	1
Cnot10	533.897	-0.314224	0.0937295	-3.35245	0.000800988	0.00293259	1
Cnot4	259.67	-0.378334	0.111513	-3.39274	0.000691966	0.0025862	1
Cnpy3	555.834	0.537514	0.11889	4.52111	6.15166e-06	4.7886e-05	1
Cnr2	1343.67	1.05421	0.161714	6.51897	7.07904e-11	2.70431e-09	1
Cnrip1	88.7959	0.69788	0.236768	2.94753	0.00320325	0.00948457	1
Cnst	924.991	1.02946	0.227606	4.52298	6.09738e-06	4.74906e-05	1
Cntrl	329.325	-0.61882	0.171015	-3.61851	0.000296304	0.00126568	1
Cntrob	18.3197	-0.621983	0.225296	-2.76074	0.00576705	0.0155894	1
Cobl	5.73816	2.79901	1.01826	2.74882	0.00598098	0.0160695	0
Cog4	570.447	0.185648	0.0790348	2.34893	0.0188272	0.0419346	1
Cog7	113.773	-0.451103	0.136184	-3.31246	0.00092479	0.00330944	1
Coil	35.4693	-0.653798	0.168281	-3.88516	0.000102264	0.000512007	1
Col11a1	6.9587	-1.27747	0.442211	-2.88883	0.00386682	0.0110999	0
Col11a2	73.7284	-1.58661	0.283204	-5.60236	2.11457e-08	3.92895e-07	1
Col12a1	1.23751	2.70864	1.08829	2.4889	0.012814	0.0303668	0
Col13a1	2.5519	1.83597	0.575039	3.19278	0.00140913	0.00474627	0
Col17a1	30.8496	-1.19044	0.345775	-3.44281	0.0005757	0.00221478	1
Col18a1	11.6318	1.60498	0.546027	2.93937	0.00328878	0.00969362	1
Col1a1	25.4673	1.97105	0.571972	3.44607	0.000568809	0.00219384	1
Col1a2	27.1401	2.1327	0.567579	3.75754	0.00017159	0.000795425	1
Col20a1	46.2628	-0.751878	0.190504	-3.94678	7.92084e-05	0.000415993	1
Col4a1	49.0969	1.60315	0.338971	4.72947	2.25108e-06	2.06495e-05	1
Col4a2	8.94857	2.70442	0.545449	4.95814	7.11706e-07	7.86568e-06	1
Col4a3	25.4501	1.40982	0.341698	4.12592	3.69255e-05	0.000219047	1
Col4a4	1.13175	2.01163	0.792541	2.5382	0.0111425	0.0270635	0
Col4a5	0.994849	3.12867	1.27158	2.46046	0.0138759	0.0324597	0
Col5a1	1.92915	2.31385	0.709432	3.26156	0.00110802	0.00385882	0
Col5a3	4.22229	2.48739	0.619218	4.01699	5.89461e-05	0.000324942	0
Colec10	1.68181	4.02379	1.23666	3.25376	0.00113888	0.00394833	0
Colec12	76.1373	1.3565	0.285739	4.74733	2.06115e-06	1.92534e-05	1
Commd10	161.024	-0.429714	0.124793	-3.4434	0.000574442	0.00221119	1
Commd3	257.456	0.501167	0.125907	3.98046	6.87819e-05	0.000370624	1
Commd7	267.466	-0.552767	0.125345	-4.40995	1.03393e-05	7.38258e-05	1
Commd8	246.671	0.303225	0.114721	2.64315	0.00821392	0.0210132	1
Commd9	282.096	0.4298	0.100601	4.27232	1.93448e-05	0.000125983	1
Comp	4.79085	1.03599	0.450815	2.29804	0.0215594	0.0469917	0
Comt	819.313	0.619668	0.133923	4.62703	3.70942e-06	3.14413e-05	1
Copb1	1339.8	0.264907	0.113402	2.33599	0.0194919	0.0431682	1
Copb2	688.018	0.465489	0.10876	4.27996	1.86925e-05	0.000122444	1
Cope	921.676	0.456181	0.109186	4.17802	2.94059e-05	0.000180242	1
Copg2	444.714	-0.46403	0.102466	-4.52862	5.93712e-06	4.64348e-05	1
Cops2	750.089	0.435595	0.143713	3.03099	0.0024375	0.00754487	1
Cops5	552.082	0.357688	0.119796	2.98582	0.00282819	0.00855989	1
Cops7b	188.406	-0.563444	0.121177	-4.64977	3.32304e-06	2.86109e-05	1
Copz1	2819.92	0.436471	0.139069	3.13851	0.00169809	0.00555335	1
Coq10a	86.8383	-0.386356	0.166606	-2.31898	0.0203963	0.0449088	1
Coq10b	1433.43	1.44637	0.203492	7.10774	1.1796e-12	6.84571e-11	1
Corin	0.700814	3.32618	1.35316	2.45808	0.0139682	0.0326475	0
Coro2b	54.506	-1.49354	0.255392	-5.84804	4.97406e-09	1.09945e-07	1
Coro7	367.619	-1.38391	0.213231	-6.49021	8.57158e-11	3.13403e-09	1
Coro7	29.2565	-1.38299	0.280562	-4.92934	8.25093e-07	8.87431e-06	1
Cox10	28.5549	-0.538846	0.205327	-2.62433	0.00868203	0.0220028	1
Cox11	106.272	-0.635994	0.127268	-4.99728	5.81457e-07	6.59726e-06	1
Cox14	526.67	0.569316	0.144702	3.9344	8.34046e-05	0.000434316	1
Cox17	945.997	1.12	0.139363	8.03658	9.23821e-16	1.10518e-13	1
Cox18	82.2204	-0.47688	0.14233	-3.35052	0.000806605	0.00295236	1
Cox4i1	10779.3	0.967823	0.2085	4.64183	3.45337e-06	2.9634e-05	1
Cox4i2	3.68387	1.75539	0.453277	3.87267	0.00010765	0.000535227	0
Cox5a	3075.46	0.856472	0.160962	5.32095	1.03226e-07	1.50728e-06	1
Cox5b	1907.4	0.82393	0.16658	4.94615	7.56938e-07	8.28501e-06	1
Cox6a1	13705	0.829329	0.261104	3.17624	0.00149195	0.00497608	1
Cox6a2	7.69334	2.8396	0.810927	3.50167	0.000462352	0.00183996	1
Cox6b1	3133.95	1.14595	0.228556	5.01385	5.33529e-07	6.16474e-06	1
Cox6c	2008.99	0.440406	0.160175	2.74953	0.00596809	0.0160443	1
Cox7a2	6113.87	1.27143	0.255425	4.97772	6.43379e-07	7.20986e-06	1
Cox7a2l	4129.63	0.725134	0.174744	4.14969	3.32928e-05	0.000200728	1
Cox7a2l2	227.442	1.07895	0.362291	2.97812	0.00290018	0.00874091	1
Cox7b	6567.04	0.932776	0.309277	3.01599	0.00256139	0.0078765	1
Cox7c	987.623	0.606493	0.153435	3.95277	7.72524e-05	0.000407255	1
Cox8a	6086.74	1.11115	0.260447	4.2663	1.98743e-05	0.00012907	1
Cox8b	8.65879	3.47427	0.904367	3.84166	0.000122204	0.000597357	1
Cp	110.101	3.13929	0.699375	4.48871	7.16557e-06	5.42008e-05	1
Cpa1	4.49514	1.91673	0.543684	3.52546	0.000422752	0.00171235	0
Cpeb1	28.6368	1.17378	0.307401	3.81839	0.000134327	0.000646649	1
Cpeb4	840.535	2.76073	0.248282	11.1193	1.0104e-28	5.29996e-26	1
Cpn1	11.2938	3.29805	0.595044	5.54253	2.98129e-08	5.21267e-07	1
Cpn2	2.81838	4.564	1.71843	2.65591	0.00790955	0.0203427	1
Cpne7	68.1295	-2.02037	0.289904	-6.9691	3.18967e-12	1.68608e-10	1
Cpox	324.327	0.762829	0.188233	4.05257	5.06572e-05	0.000284657	1
Cpped1	33.507	0.545357	0.195153	2.7945	0.00519798	0.0142808	1
Cpq	112.411	1.29284	0.260853	4.95621	7.18823e-07	7.91867e-06	1
Cps1	92.7726	3.87195	1.22601	3.15817	0.00158762	0.00524906	1
Cpsf3	396.486	-0.224451	0.0907041	-2.47454	0.0133407	0.0313854	1
Cpsf6	1108.81	-0.587993	0.135568	-4.33724	1.44281e-05	9.83358e-05	1
Cpt1c	1.48134	1.66947	0.722677	2.31012	0.0208816	0.045741	0
Cr2	433.397	0.724826	0.28499	2.54334	0.0109799	0.0267112	1
Crabp1	51.7122	1.8153	0.281714	6.44376	1.16551e-10	4.1076e-09	1
Cradd	18.4212	-0.675056	0.235413	-2.86754	0.00413672	0.0117584	1
Crat	313.358	0.515749	0.141256	3.65116	0.000261061	0.00113931	1
Crcp	757.594	0.790324	0.18682	4.23041	2.33263e-05	0.000148103	1
Creb3	173.883	0.347975	0.128212	2.71406	0.00664639	0.0175462	1
Creb3l1	6.87736	1.31028	0.375587	3.48861	0.000485543	0.0019182	0
Creb3l3	15.6946	4.24917	1.32602	3.20445	0.00135323	0.00458631	1
Creb5	1.37234	3.53686	0.867169	4.07862	4.53033e-05	0.000260146	0
Crebbp	651.906	0.499357	0.208032	2.40039	0.0163776	0.0373884	1
Crebl2	20.5903	-0.678422	0.244553	-2.77413	0.00553498	0.0150611	1
Crebrf	455.009	0.468635	0.19532	2.39932	0.0164255	0.0374788	1
Crebzf	242.437	-0.277048	0.0956718	-2.89581	0.00378176	0.0108878	1
Crem	1482.07	2.51816	0.303803	8.28879	1.14407e-16	1.64241e-14	1
Crim1	129.976	1.037	0.258855	4.00611	6.17262e-05	0.000337946	1
Crip2	80.6123	1.39522	0.324009	4.30609	1.66162e-05	0.000111357	1
Crispld2	3666.37	0.942422	0.38332	2.45857	0.013949	0.0326082	1
Crk	1513.78	0.324039	0.11241	2.88264	0.00394354	0.0112798	1
Crlf2	631.223	0.589109	0.168435	3.49755	0.000469558	0.00186382	1
Crmp1	24.542	-1.0019	0.32926	-3.04288	0.00234326	0.00730455	1
Crocc	10.4669	-1.00317	0.340953	-2.94225	0.00325837	0.00962271	1
Crot	194.715	-0.558374	0.160318	-3.48291	0.000495995	0.00195164	1
Crp	690.057	5.44347	0.806855	6.74654	1.51416e-11	6.8605e-10	1
Crtam	21.5782	-1.5439	0.259094	-5.95882	2.54063e-09	6.16532e-08	1
Crtc1	24.7561	-1.00435	0.25346	-3.96258	7.41452e-05	0.00039392	1
Crtc2	1047.62	0.424775	0.131655	3.22642	0.0012535	0.00429635	1
Cry1	158.707	0.489006	0.177523	2.75461	0.00587628	0.015857	1
Cry2	363.258	-0.672883	0.155708	-4.32145	1.55007e-05	0.000104549	1
Cryab	27.4551	3.62594	0.567266	6.39196	1.6377e-10	5.51634e-09	1
Crybg3	399.595	0.855027	0.231063	3.70041	0.000215254	0.000967578	1
Cryl1	42.2738	-0.443564	0.178928	-2.479	0.013175	0.0310683	1
Crym	7.19282	3.3739	1.45177	2.32399	0.0201262	0.0444001	0
Cs	1106.75	0.239047	0.0918015	2.60396	0.00921547	0.0230818	1
Csde1	4488.86	0.346737	0.133515	2.59699	0.00940434	0.0234515	1
Cse1l	637.905	-0.308425	0.100393	-3.07219	0.00212493	0.00671916	1
Csf1	2207.87	1.96017	0.306684	6.39151	1.6426e-10	5.51766e-09	1
Csf2ra	1399.92	0.561554	0.225867	2.48622	0.012911	0.0305588	1
Csgalnact1	163.263	0.556057	0.205716	2.70303	0.00687103	0.0180658	1
Csk	2307.57	-0.324757	0.107071	-3.0331	0.00242056	0.00750264	1
Csnk1e	538.037	0.941306	0.157249	5.98608	2.14965e-09	5.31103e-08	1
Csnk1g2	991.371	-0.520874	0.104173	-5.0001	5.72996e-07	6.52297e-06	1
Csnk1g3	1553.93	0.415344	0.123746	3.35643	0.000789557	0.00289384	1
Csnk2b	2393.29	0.530282	0.15079	3.51671	0.000436938	0.00175729	1
Cspp1	481.032	-0.35689	0.11018	-3.23914	0.00119891	0.0041321	1
Csrnp1	1683.75	1.65155	0.292803	5.64049	1.69571e-08	3.24868e-07	1
Csrnp2	26.451	-0.614702	0.201089	-3.05687	0.00223663	0.00701706	1
Csrp1	1180.84	1.06124	0.191944	5.52892	3.22215e-08	5.57118e-07	1
Csrp2	12.9118	2.09677	0.536106	3.91111	9.18715e-05	0.000470148	1
Csrp2bp	68.865	-0.715025	0.14171	-5.04569	4.51896e-07	5.40019e-06	1
Csrp3	4.08929	3.74619	0.989347	3.78653	0.000152766	0.000722157	0
Cst3	19865.9	1.13096	0.248072	4.55899	5.14003e-06	4.11867e-05	1
Cst6	2.03335	1.77044	0.765495	2.3128	0.0207334	0.0455114	0
Cstb	2221.09	0.845762	0.187462	4.51163	6.4331e-06	4.9428e-05	1
Cstf1	399.273	0.401443	0.101377	3.95991	7.49779e-05	0.000397261	1
Cstf2t	248.639	-0.242999	0.106002	-2.2924	0.0218824	0.0475741	1
Cstf3	78.3544	-0.338958	0.116656	-2.90561	0.00366534	0.0106154	1
Ctage5	483.964	-0.354412	0.140709	-2.51876	0.0117768	0.0283429	1
Ctage5	1.00939	3.67207	1.08	3.40005	0.000673741	0.0025275	0
Ctbp2	161.869	0.80776	0.133215	6.06358	1.33126e-09	3.48479e-08	1
Ctdsp1	1949.15	-0.290245	0.108299	-2.68004	0.00736139	0.0191264	1
Ctdspl2	117.461	-0.586407	0.183764	-3.19109	0.00141735	0.00476692	1
Ctgf	17.7853	1.55448	0.338914	4.58665	4.5042e-06	3.6916e-05	1
Cth	26.6574	3.70202	0.770715	4.80336	1.56028e-06	1.52648e-05	1
Cthrc1	1.69879	2.97345	1.00334	2.96357	0.00304094	0.00910081	0
Ctla2a	1175.67	1.54616	0.203115	7.61223	2.6941e-14	2.41725e-12	1
Ctla4	18.1317	-0.651084	0.235841	-2.76069	0.00576801	0.0155894	1
Ctnna1	898.007	0.967522	0.217565	4.44705	8.70586e-06	6.40057e-05	1
Ctnnal1	41.7159	-0.669991	0.162621	-4.11994	3.78969e-05	0.000223643	1
Ctnnb1	3359.65	0.311947	0.119138	2.61838	0.00883485	0.0223294	1
Ctnnbip1	16.2922	0.69844	0.255068	2.73825	0.00617668	0.0165301	1
Ctnnbl1	267.539	-0.285416	0.111526	-2.55918	0.0104918	0.025712	1
Ctr9	477.567	-0.30078	0.0745686	-4.03359	5.49302e-05	0.000305396	1
Ctrc	49.3614	0.673727	0.278202	2.42172	0.0154474	0.0355444	1
Ctsa	3696.52	0.460559	0.0761356	6.0492	1.45567e-09	3.78141e-08	1
Ctsc	5383.64	1.30533	0.265846	4.91011	9.10232e-07	9.67556e-06	1
Ctsd	36905.7	1.51605	0.202817	7.47499	7.72102e-14	6.12205e-12	1
Ctse	2444.57	-0.740277	0.197233	-3.75331	0.000174516	0.000807894	1
Ctsh	9510.28	1.56565	0.196242	7.97815	1.48543e-15	1.66623e-13	1
Ctsk	33.5913	0.824366	0.263497	3.12856	0.00175666	0.00571092	1
Ctsl1	934.567	2.81935	0.380832	7.40312	1.33019e-13	9.44853e-12	1
Ctss	2816.56	0.780262	0.16939	4.60632	4.09867e-06	3.41464e-05	1
Ctsz	3347.73	1.11517	0.20017	5.57112	2.53108e-08	4.51817e-07	1
Cttn	291.694	0.984085	0.328831	2.99268	0.00276541	0.00840159	1
Cttnbp2nl	90.7854	0.650686	0.228141	2.85212	0.00434288	0.0122392	1
Ctu1	86.1082	-0.41083	0.136954	-2.99976	0.00270191	0.00824725	1
Cubn	2.90412	1.20945	0.519534	2.32795	0.0199145	0.0439687	0
Cul2	387.408	0.672628	0.148683	4.52389	6.07119e-06	4.73136e-05	1
Cul3	1612.63	0.382369	0.108277	3.53141	0.000413348	0.00167825	1
Cul4a	652.45	-0.318719	0.126532	-2.51888	0.0117728	0.0283419	1
Cul9	66.0355	-0.735739	0.232415	-3.16563	0.00154749	0.00513121	1
Cwc15	1703.3	0.826459	0.147795	5.59192	2.24567e-08	4.11093e-07	1
Cwc25	338.166	0.66061	0.21689	3.04583	0.00232038	0.00724546	1
Cwf19l2	235.931	-0.618025	0.131954	-4.68365	2.81805e-06	2.50212e-05	1
Cxcl10	34.6209	-1.63655	0.385096	-4.24972	2.14037e-05	0.000137657	1
Cxcl17	6.42573	-2.14824	0.355868	-6.03663	1.57364e-09	4.04931e-08	1
Cxcl5	14.2332	1.94626	0.364955	5.33289	9.66633e-08	1.42518e-06	1
Cxcl9	6.17411	1.58905	0.469613	3.38374	0.000715056	0.00265359	0
Cxcr3	110.122	-0.718316	0.211013	-3.40412	0.000663764	0.00249584	1
Cxcr4	2462.61	1.4999	0.204842	7.32222	2.43905e-13	1.65491e-11	1
Cxcr7	242.415	5.36526	0.551924	9.721	2.45352e-22	6.82879e-20	1
Cxxc1	1240.57	1.73487	0.330825	5.24407	1.57069e-07	2.17694e-06	1
Cxxc4	375.819	0.816488	0.221902	3.6795	0.000233687	0.0010388	1
Cxxc5	50.0843	-1.01962	0.250435	-4.0714	4.67312e-05	0.000265993	1
Cyb561	1.82524	2.17401	0.810399	2.68264	0.00730443	0.0190211	0
Cyb561d1	145.983	-0.554591	0.11997	-4.62273	3.78714e-06	3.18624e-05	1
Cyb5a	459.867	0.522992	0.163015	3.20824	0.0013355	0.0045409	1
Cyb5d1	169.468	-0.370038	0.106128	-3.48672	0.000488982	0.0019285	1
Cyb5r4	1696.29	0.647774	0.173839	3.72629	0.000194319	0.00088485	1
Cybasc3	2417.43	0.425498	0.17479	2.43434	0.0149188	0.0344969	1
Cybb	2587.83	0.601809	0.171016	3.51902	0.000433137	0.00174494	1
Cyc1	650.774	0.562292	0.130662	4.3034	1.68197e-05	0.00011228	1
Cycs	1256.59	0.802224	0.194556	4.12336	3.73386e-05	0.000221241	1
Cyfip2	2381.84	-0.713745	0.128548	-5.55238	2.81811e-08	4.95915e-07	1
Cym	5.20739	1.75207	0.635686	2.75618	0.00584805	0.015787	0
Cyp11a1	0.876275	2.20694	0.922716	2.39179	0.0167665	0.0380913	0
Cyp1a2	28.9923	4.38365	1.06344	4.12215	3.75348e-05	0.000221986	1
Cyp27a1	69.4295	1.66238	0.31629	5.25587	1.47324e-07	2.07325e-06	1
Cyp2a1	14.5116	3.41298	1.39378	2.44871	0.0143368	0.0333547	1
Cyp2b3	62.9271	3.78501	1.40934	2.68567	0.0072385	0.0188791	1
Cyp2c11	206.081	3.8617	1.08056	3.57381	0.000351818	0.00146239	1
Cyp2c12	12.2406	4.80358	1.22341	3.92638	8.62327e-05	0.000446146	1
Cyp2c13	180.125	4.90889	1.12269	4.37242	1.22879e-05	8.55446e-05	1
Cyp2c22	87.6825	4.06621	1.08145	3.75998	0.000169925	0.000788783	1
Cyp2c23	65.6095	4.21253	1.23945	3.39871	0.000677041	0.00253667	1
Cyp2c7	248.562	3.80224	1.33858	2.8405	0.00450425	0.0126293	1
Cyp2d1	52.7744	2.35945	0.492845	4.78741	1.68952e-06	1.62723e-05	1
Cyp2d2	57.7695	4.43262	1.15309	3.84413	0.000120979	0.000592214	1
Cyp2d3	21.511	4.30361	1.20202	3.58033	0.000343166	0.00143429	1
Cyp2d4	11.5971	1.77827	0.351676	5.05655	4.26916e-07	5.14336e-06	1
Cyp2d5	34.8792	4.09986	1.00234	4.09027	4.30879e-05	0.00024959	1
Cyp2e1	109.86	4.55724	0.889273	5.12468	2.98039e-07	3.76831e-06	1
Cyp2j10	3.48385	1.64861	0.580541	2.83979	0.00451437	0.0126473	0
Cyp2j4	13.1198	1.14451	0.433314	2.64129	0.00825909	0.0211011	1
Cyp2r1	8.85251	1.10775	0.30318	3.65376	0.00025843	0.00112891	0
Cyp2u1	36.6095	-0.600519	0.176639	-3.3997	0.000674607	0.00252894	1
Cyp39a1	13.8791	2.27149	0.533359	4.25883	2.05502e-05	0.000133268	1
Cyp3a18	45.2746	3.95973	1.18722	3.33531	0.000852048	0.00308638	1
Cyp3a23_3a1	2.60833	5.19729	2.09718	2.47823	0.0132036	0.0311271	0
Cyp4a2	84.789	4.25482	1.57512	2.70127	0.00690757	0.0181513	1
Cyp4a8	6.77198	2.17974	0.7444	2.92819	0.00340947	0.00997762	0
Cyp4b1	30.9815	3.68649	0.719147	5.1262	2.95656e-07	3.75085e-06	1
Cyp4f1	24.064	4.19037	1.42588	2.9388	0.00329487	0.00970319	1
Cyp4f17	36.111	-0.802008	0.208904	-3.83913	0.000123471	0.0006029	1
Cyp4f4	5.47512	3.96263	1.42643	2.77801	0.00546924	0.0149089	0
Cyp4f5	39.7756	-1.54946	0.300172	-5.16191	2.44439e-07	3.19317e-06	1
Cyp7a1	4.47547	5.89414	1.56141	3.77487	0.000160091	0.000750809	0
Cyr61	148.16	-2.48425	0.348896	-7.1203	1.07693e-12	6.33539e-11	1
Cysltr1	14.6303	0.738279	0.301961	2.44495	0.0144871	0.0336413	1
Cysltr2	14.4132	-0.822425	0.302329	-2.7203	0.00652232	0.0172721	1
Cystm1	266.736	0.732041	0.231756	3.15866	0.00158495	0.00524266	1
Cyth2	490.434	0.180079	0.0749605	2.40233	0.0162912	0.0372098	1
Cytip	4584.39	-0.316627	0.100482	-3.15107	0.00162674	0.00535664	1
Cytl1	7.32565	1.93584	0.607145	3.18844	0.00143044	0.00480383	0
D17Wsu104e	312.039	0.324586	0.104132	3.11706	0.00182662	0.00590509	1
D17Wsu92e	2428.36	0.538282	0.129835	4.1459	3.38479e-05	0.000203445	1
D18Ertd653e	20.0917	-0.544344	0.202171	-2.69249	0.00709202	0.0185574	1
D3Ertd254e	40.8115	-0.789928	0.167069	-4.72816	2.26568e-06	2.07657e-05	1
D430042O09Rik	103.851	-0.748871	0.159113	-4.70653	2.51975e-06	2.27277e-05	1
D630037F22Rik	69.2244	0.760651	0.286402	2.65589	0.00791006	0.0203427	1
D930015E06Rik	2035.15	-0.338476	0.0987016	-3.42929	0.000605172	0.00230669	1
Daam1	448.249	1.33049	0.215986	6.16007	7.27112e-10	2.05162e-08	1
Dab2	272.966	2.73711	0.264344	10.3544	3.99877e-25	1.47393e-22	1
Dach2	4.99621	-2.55188	0.527322	-4.83933	1.30278e-06	1.31115e-05	0
Dact1	25.7915	3.00767	0.440341	6.83033	8.47212e-12	4.06841e-10	1
Dad1	1370.33	0.511849	0.187214	2.73404	0.00625628	0.016694	1
Dag1	85.5531	-0.87496	0.204456	-4.27945	1.87352e-05	0.000122606	1
Dagla	4.45007	-1.80689	0.493981	-3.65781	0.000254378	0.00111443	0
Daglb	1088.03	0.593567	0.166658	3.56159	0.000368612	0.00151969	1
Dand5	83.7752	1.22529	0.252045	4.86139	1.16562e-06	1.19077e-05	1
Dao	3.51193	2.42394	1.00586	2.40982	0.0159604	0.0365521	0
Dap	5321.36	0.560367	0.193104	2.90189	0.00370922	0.0107084	1
Dap3	314.204	-0.510168	0.0978913	-5.21158	1.87239e-07	2.52578e-06	1
Dapk3	261.05	0.287579	0.107284	2.68054	0.00735039	0.0191051	1
Dapp1	1721.11	0.34768	0.132324	2.6275	0.00860157	0.0218451	1
Dazap1	563.251	0.557085	0.105997	5.25568	1.4748e-07	2.07325e-06	1
Dbil5	3.42593	1.24649	0.436358	2.85656	0.00428255	0.0121073	0
Dbn1	5.94264	1.54173	0.382542	4.03021	5.57261e-05	0.000308814	0
Dbnl	1238.07	-0.449877	0.153609	-2.92872	0.00340357	0.00996305	1
Dbp	157.533	-0.39982	0.146884	-2.72202	0.00648847	0.0172059	1
Dbr1	91.6099	-0.626503	0.132837	-4.71633	2.40141e-06	2.18435e-05	1
Dbt	1478.61	-0.884789	0.249007	-3.55327	0.000380472	0.00156057	1
Dcaf10	170.061	-0.232766	0.0900573	-2.58464	0.00974801	0.0241847	1
Dcaf12	13166.2	1.14785	0.221555	5.18089	2.20832e-07	2.92399e-06	1
Dcaf13	543.018	0.539291	0.150921	3.57334	0.000352454	0.00146432	1
Dcaf15	282.635	-0.355489	0.104393	-3.40529	0.000660948	0.00248702	1
Dcaf17	29.0873	-0.582446	0.221925	-2.62452	0.0086772	0.0220015	1
Dcaf4	123.485	-0.552149	0.139209	-3.96633	7.29893e-05	0.000389295	1
Dcaf5	416.518	0.248303	0.104296	2.38075	0.0172773	0.0390501	1
Dcaf6	341.359	-0.360623	0.0884699	-4.07623	4.57725e-05	0.000262398	1
Dcaf7	778	-0.32342	0.080821	-4.00168	6.28936e-05	0.000343133	1
Dcaf8	1054.1	0.440696	0.159758	2.75852	0.00580641	0.0156839	1
Dcakd	34.1352	-0.549049	0.198372	-2.76777	0.00564407	0.015306	1
Dcbld1	18.5995	-0.94392	0.233876	-4.03598	5.43753e-05	0.000302558	1
Dcbld2	3.08222	1.19302	0.474235	2.51568	0.0118804	0.0285608	0
Dck	3353.89	0.737873	0.204641	3.60569	0.00031132	0.00132021	1
Dclk2	23.181	0.900473	0.258183	3.48773	0.000487137	0.0019231	1
Dclre1c	432.108	0.797106	0.140511	5.67293	1.40378e-08	2.73888e-07	1
Dcstamp	20.2634	0.818114	0.347812	2.35218	0.018664	0.0416254	1
Dctd	63.5726	-0.655789	0.201286	-3.25799	0.00112202	0.00389665	1
Dctn2	12202.9	0.931216	0.221496	4.20421	2.6199e-05	0.00016278	1
Dctn3	814.156	0.5772	0.194707	2.96446	0.00303214	0.00908642	1
Dctn4	446.36	0.273193	0.107262	2.54696	0.0108664	0.0264968	1
Dctpp1	199.76	0.989465	0.290571	3.40524	0.000661055	0.00248702	1
Dcun1d3	48.2476	0.385415	0.129384	2.97883	0.0028935	0.00872849	1
Dd25	312.826	0.302337	0.118635	2.54846	0.01082	0.026393	1
Ddah1	375.931	-1.45817	0.274003	-5.32172	1.0279e-07	1.50413e-06	1
Ddah2	117.02	1.41935	0.225469	6.2951	3.07195e-10	9.65329e-09	1
Ddb1	1924.6	0.373919	0.14362	2.60353	0.00922701	0.023098	1
Ddb2	70.309	-0.519197	0.166378	-3.12059	0.00180492	0.00584829	1
Ddc	5.05373	2.46167	0.831191	2.96162	0.00306023	0.0091485	0
Ddc8	12.849	3.13088	0.484845	6.4575	1.06448e-10	3.82035e-09	1
Ddhd1	387.429	1.1488	0.138443	8.298	1.05876e-16	1.5361e-14	1
Ddhd2	112.984	-1.27234	0.200351	-6.35059	2.1449e-10	6.91541e-09	1
Ddi2	488.798	0.834404	0.16057	5.1965	2.03075e-07	2.70992e-06	1
Ddn	1.89307	3.64414	1.0747	3.39084	0.000696777	0.00259993	0
Ddt	305.25	0.609774	0.14108	4.32218	1.54497e-05	0.000104357	1
Ddx20	285.328	-0.581752	0.126224	-4.6089	4.04811e-06	3.37871e-05	1
Ddx21	1027.16	-0.544394	0.106187	-5.12676	2.94773e-07	3.74312e-06	1
Ddx26b	43.856	-0.896718	0.197392	-4.54284	5.55019e-06	4.38314e-05	1
Ddx31	114.779	-0.482591	0.10268	-4.69994	2.60244e-06	2.33654e-05	1
Ddx39b	1638.51	-0.53109	0.121143	-4.38397	1.16534e-05	8.18376e-05	1
Ddx3x	7303.78	0.59139	0.153732	3.84689	0.000119627	0.000586226	1
Ddx41	932.364	0.660228	0.0824783	8.00487	1.19595e-15	1.38224e-13	1
Ddx47	800.809	0.340487	0.0909836	3.74229	0.000182348	0.000838741	1
Ddx50	412.748	0.343948	0.0983401	3.49754	0.000469576	0.00186382	1
Ddx51	111.475	-0.335598	0.147286	-2.27854	0.0226942	0.0490887	1
Ddx52	429.285	-0.801415	0.19674	-4.07347	4.63169e-05	0.000264524	1
Ddx55	92.231	-0.401073	0.128671	-3.11704	0.00182678	0.00590509	1
Ddx56	115.315	-0.315444	0.138338	-2.28024	0.0225936	0.0489175	1
Ddx58	82.3117	-1.07703	0.228992	-4.70337	2.55903e-06	2.30515e-05	1
Deaf1	184.899	-0.998723	0.145656	-6.85671	7.04621e-12	3.49441e-10	1
Deb1	170.413	0.322424	0.140598	2.29324	0.0218343	0.0474847	1
Dedd2	428.212	1.47976	0.195961	7.5513	4.30942e-14	3.69508e-12	1
Def8	253.987	1.03313	0.217432	4.75152	2.01895e-06	1.89371e-05	1
Defa	16.5086	6.10105	0.778079	7.84117	4.46373e-15	4.4762e-13	1
Defb24	26.8876	1.46337	0.376735	3.88434	0.000102606	0.000513521	1
Defb36	1.4353	1.93822	0.748103	2.59084	0.00957416	0.0238097	0
Dennd1a	237.042	0.459058	0.162252	2.82929	0.00466519	0.0130163	1
Dennd1b	54.9431	-0.591885	0.223423	-2.64917	0.00806892	0.0206927	1
Dennd1c	267.066	-0.591024	0.174042	-3.39587	0.000684097	0.0025617	1
Dennd2c	684.329	1.7696	0.234426	7.54864	4.39839e-14	3.72579e-12	1
Dennd2d	735.497	-0.752548	0.127217	-5.91549	3.30896e-09	7.66173e-08	1
Dennd4a	1765.94	0.469377	0.142623	3.29102	0.000998251	0.00353431	1
Dennd4c	115.58	-0.733851	0.198669	-3.69384	0.000220896	0.000989678	1
Dennd5b	92.1947	0.664627	0.232126	2.86322	0.00419358	0.0118965	1
Dennd6b	30.8374	-0.886454	0.210332	-4.21454	2.50284e-05	0.000156904	1
Depdc1	31.8271	1.06513	0.306275	3.47769	0.000505751	0.00198373	1
Depdc1b	30.5244	0.573649	0.229155	2.50332	0.0123034	0.0293809	1
Depdc5	279.976	-0.418451	0.146452	-2.85726	0.00427319	0.0120858	1
Depdc7	11.135	2.42761	0.525044	4.62364	3.77069e-06	3.17721e-05	1
Dera	356.856	-0.282603	0.100476	-2.81263	0.00491387	0.0136099	1
Derl1	1343.17	0.371046	0.0885098	4.19214	2.76334e-05	0.000170604	1
Des	6.68812	1.95468	0.746398	2.61882	0.00882342	0.0223088	0
Dexi	81.3081	-0.773724	0.141319	-5.47501	4.37489e-08	7.23209e-07	1
Dffa	182.515	-0.401343	0.0779499	-5.14873	2.62249e-07	3.38368e-06	1
Dgat1	403.213	0.53477	0.221385	2.41557	0.0157108	0.0360957	1
Dgcr2	556.414	-0.57325	0.12681	-4.52053	6.16854e-06	4.79626e-05	1
Dgcr8	255.064	-0.569232	0.118679	-4.7964	1.61545e-06	1.56585e-05	1
Dgka	1634.87	-1.03225	0.221586	-4.65847	3.18574e-06	2.75855e-05	1
Dgkb	1.2862	2.78996	1.00935	2.76412	0.00570759	0.0154506	0
Dgkd	2558.1	1.51366	0.149031	10.1566	3.09595e-24	1.08263e-21	1
Dgke	32.7039	-1.02861	0.223568	-4.6009	4.20671e-06	3.48126e-05	1
Dgkg	104.729	0.501021	0.179118	2.79715	0.00515549	0.0141784	1
Dgkh	217.443	0.950552	0.200454	4.742	2.11623e-06	1.96541e-05	1
Dgkq	189.619	-0.40625	0.14843	-2.73698	0.00620066	0.0165715	1
Dhcr24	18.6877	-0.853409	0.32147	-2.65471	0.00793766	0.020406	1
Dhcr7	35.231	-1.20807	0.223354	-5.40877	6.34588e-08	9.94772e-07	1
Dhfr	140.095	0.784063	0.249793	3.13885	0.00169611	0.00554946	1
Dhh	4.19723	1.58582	0.504859	3.14111	0.00168308	0.00551511	0
Dhps	196.631	-0.471201	0.106005	-4.44508	8.78606e-06	6.44235e-05	1
Dhrs11	15300.4	0.80088	0.222263	3.6033	0.000314201	0.00132994	1
Dhrs3	122.909	0.474249	0.124646	3.80476	0.000141944	0.000677576	1
Dhrs7	84.5046	-0.652663	0.144646	-4.51214	6.41779e-06	4.93659e-05	1
Dhrs7	31.0447	2.76665	0.556868	4.96822	6.75691e-07	7.52251e-06	1
Dhrs9	445.404	0.854103	0.320626	2.66386	0.00772494	0.0199343	1
Dhrsx	534.121	0.784901	0.149467	5.25132	1.51016e-07	2.1167e-06	1
Dhtkd1	11.2223	2.78341	0.670776	4.14953	3.33157e-05	0.000200778	1
Dhx29	146.738	-0.325447	0.119494	-2.72354	0.00645858	0.0171466	1
Dhx32	68.0199	-0.570555	0.12426	-4.59161	4.39845e-06	3.61144e-05	1
Dhx33	42.0125	-0.841196	0.197697	-4.25498	2.09063e-05	0.000135	1
Dhx35	78.1533	-0.899812	0.169465	-5.30971	1.09798e-07	1.59301e-06	1
Dhx40	446.119	0.41276	0.133131	3.1004	0.00193259	0.0061899	1
Dhx57	110.007	-0.516109	0.145074	-3.55755	0.00037433	0.00153907	1
Dhx58	121.317	-0.610606	0.223116	-2.73672	0.00620555	0.0165814	1
Dhx8	547.658	0.32592	0.127449	2.55727	0.0105498	0.0258077	1
Diaph3	10.3251	1.32595	0.357923	3.70457	0.000211749	0.000954138	1
Dicer1	233.403	-0.47575	0.153972	-3.08985	0.00200259	0.0063931	1
Dip2a	31.3446	-0.54894	0.219538	-2.50044	0.0124041	0.0295798	1
Dip2c	9.9523	-1.09484	0.319172	-3.43025	0.000603031	0.00229981	1
Dirc2	271.156	0.387831	0.121217	3.19948	0.00137676	0.0046545	1
Dis3	208.284	-0.401022	0.116534	-3.44125	0.000579026	0.00222507	1
Dis3l2	94.8489	-0.737312	0.133939	-5.50486	3.69472e-08	6.22081e-07	1
Disp1	26.5076	-0.587299	0.236148	-2.487	0.0128827	0.0305025	1
Disp2	1.13489	2.01331	0.843328	2.38734	0.0169708	0.0385059	0
Dixdc1	6.35676	1.4184	0.328965	4.31171	1.61994e-05	0.000108777	0
Dlc1	8.29261	1.94365	0.426556	4.5566	5.19888e-06	4.14391e-05	1
Dld	790.098	0.463796	0.146323	3.16968	0.00152607	0.00507129	1
Dlg1	99.9064	-0.619694	0.150113	-4.12819	3.65629e-05	0.000217086	1
Dlg3	18.6271	-0.786402	0.209082	-3.76122	0.000169087	0.000785424	1
Dlg5	3.1818	1.74714	0.61475	2.84202	0.0044828	0.0125795	0
Dlgap4	711.362	0.487992	0.1888	2.58471	0.00974622	0.0241847	1
Dll4	5.38511	3.68102	0.73396	5.01529	5.29549e-07	6.13593e-06	0
Dlst	3177.51	0.477702	0.188552	2.53353	0.011292	0.0273659	1
Dmgdh	12.0105	4.03797	1.37919	2.9278	0.00341374	0.0099864	1
Dmpk	17.0883	1.33924	0.33427	4.00645	6.16394e-05	0.000337693	1
Dmrtc2	16.3655	-1.77984	0.37385	-4.76085	1.92781e-06	1.82834e-05	1
Dmtf1	1103.22	0.260185	0.101134	2.57268	0.0100914	0.0248693	1
Dna2	727.074	1.37106	0.177158	7.73918	1.00059e-14	9.4111e-13	1
Dnaaf1	2.73104	1.09095	0.46189	2.36192	0.0181807	0.0407073	0
Dnaaf2	311.322	1.01913	0.15325	6.65013	2.92839e-11	1.25589e-09	1
Dnahc1	83.5729	0.920669	0.24784	3.71477	0.000203391	0.000920625	1
Dnaja1	18189.5	4.04195	0.26324	15.3546	3.30036e-53	6.43004e-50	1
Dnaja4	1141.08	1.85295	0.175802	10.54	5.65225e-26	2.33592e-23	1
Dnajb1	2762.52	2.89709	0.237401	12.2033	2.98334e-34	2.03434e-31	1
Dnajb11	608.753	0.346755	0.147007	2.35877	0.0183358	0.0409807	1
Dnajb13	13.4262	0.857337	0.25483	3.36435	0.000767243	0.0028242	1
Dnajb14	44.3311	-0.353235	0.152419	-2.31752	0.0204753	0.0450609	1
Dnajb2	12532	1.12837	0.222642	5.06807	4.0187e-07	4.88912e-06	1
Dnajb4	249.642	0.944221	0.233307	4.04713	5.18502e-05	0.000290285	1
Dnajc10	421.972	-0.408237	0.100577	-4.05893	4.92974e-05	0.000278392	1
Dnajc11	290.498	0.378679	0.16243	2.33134	0.0197354	0.0436084	1
Dnajc12	47.3937	0.943397	0.237987	3.96408	7.36805e-05	0.000392215	1
Dnajc16	89.0518	0.680484	0.229749	2.96186	0.00305782	0.00914418	1
Dnajc17	113.875	0.419699	0.16386	2.56133	0.0104272	0.0255767	1
Dnajc18	32.6117	-0.981194	0.16988	-5.77579	7.65907e-09	1.62196e-07	1
Dnajc2	398.363	-0.302426	0.126795	-2.38515	0.0170721	0.0386887	1
Dnajc24	41.1989	-0.670264	0.185577	-3.61179	0.000304094	0.0012948	1
Dnajc25	58.7204	0.572036	0.173908	3.2893	0.00100438	0.00355232	1
Dnajc27	46.569	-1.01047	0.174962	-5.77536	7.67908e-09	1.62368e-07	1
Dnajc3	692.469	0.609097	0.144007	4.22964	2.3407e-05	0.000148546	1
Dnajc30	25.4186	-0.494315	0.191701	-2.57857	0.009921	0.0245514	1
Dnase1l3	41.3918	2.8095	0.432348	6.49824	8.12672e-11	3.01995e-09	1
Dnase2b	17.933	-3.43061	0.463706	-7.39823	1.38007e-13	9.70177e-12	1
Dnd1	3.86701	1.31057	0.417782	3.13698	0.00170699	0.00557471	0
Dner	6.09109	1.39629	0.474688	2.9415	0.00326632	0.00963992	0
Dnlz	119.781	0.825613	0.122263	6.75277	1.4505e-11	6.597e-10	1
Dnm2	1804.81	0.357934	0.0847199	4.22491	2.39035e-05	0.000151345	1
Dnmbp	32.0411	-0.787097	0.298251	-2.63904	0.00831407	0.0212247	1
Dnmt1	298.88	-0.530156	0.185331	-2.86059	0.00422859	0.0119796	1
Dnmt3a	109.155	-0.689904	0.224097	-3.07859	0.00207979	0.00660401	1
Dnmt3b	49.4782	-1.92312	0.243934	-7.88377	3.17656e-15	3.33246e-13	1
Dnttip1	669.556	0.720143	0.152856	4.71125	2.46205e-06	2.22958e-05	1
Dnttip2	482.982	0.35446	0.100057	3.54259	0.000396216	0.00161639	1
Doc2b	1.47332	3.84546	0.999548	3.8472	0.000119478	0.000586128	0
Doc2g	22.1178	-0.72111	0.289182	-2.49362	0.0126447	0.0300275	1
Dock1	48.4381	0.836595	0.22958	3.64402	0.000268418	0.00116656	1
Dock3	2.16538	-1.56771	0.610822	-2.56655	0.0102716	0.0252449	0
Dock4	54.1835	1.60299	0.294899	5.43574	5.45704e-08	8.78667e-07	1
Dock6	7.37371	1.09901	0.378507	2.90354	0.00368974	0.0106634	0
Dock7	28.6826	-0.733477	0.241171	-3.04132	0.00235541	0.00733572	1
Dohh	248.618	0.579475	0.162333	3.56966	0.000357448	0.00148127	1
Dok1	242.17	0.517717	0.106859	4.84486	1.26703e-06	1.27998e-05	1
Dok2	624.85	-0.329862	0.113509	-2.90605	0.00366027	0.0106075	1
Dok3	1536.22	0.448902	0.165627	2.71032	0.00672182	0.0177181	1
Donson	192.323	0.556148	0.19989	2.78228	0.00539792	0.014744	1
Dopey1	782.549	-0.775915	0.110798	-7.00297	2.50585e-12	1.37248e-10	1
Dpcd	65.2768	0.452053	0.135507	3.33601	0.000849903	0.0030806	1
Dpep2	681.884	0.568609	0.202509	2.80782	0.00498779	0.0137755	1
Dpep3	57.3168	0.667457	0.252609	2.64226	0.00823557	0.0210528	1
Dpf3	352.504	0.798204	0.269961	2.95673	0.00310916	0.00926835	1
Dph1	56.2186	-0.721804	0.198313	-3.63973	0.000272923	0.0011805	1
Dph3	228.211	0.861228	0.198594	4.33663	1.44682e-05	9.85601e-05	1
Dph5	171.184	-0.557173	0.15056	-3.70066	0.000215035	0.000966914	1
Dpm1	842.734	0.807857	0.178163	4.53438	5.77743e-06	4.52831e-05	1
Dpm2	185.533	0.471072	0.135152	3.4855	0.000491217	0.00193563	1
Dpp4	134.894	-1.60223	0.254794	-6.28834	3.20876e-10	1.0014e-08	1
Dpp7	416.619	0.33876	0.108467	3.12317	0.00178912	0.00579987	1
Dppa4	1.82867	1.70859	0.749643	2.27921	0.0226547	0.0490217	0
Dpt	23.0234	1.75872	0.767638	2.29108	0.0219589	0.0477025	1
Dpy19l1	639.026	0.38054	0.139332	2.73116	0.00631114	0.0168075	1
Dpy19l4	32.1454	-0.386656	0.163267	-2.36824	0.0178728	0.0401498	1
Dpys	15.3689	3.29967	0.565423	5.83575	5.35495e-09	1.17792e-07	1
Dpysl5	5.42324	-1.42189	0.438383	-3.24349	0.00118074	0.00407771	0
Dr1	520.569	-0.349539	0.0961679	-3.63468	0.000278331	0.00120161	1
Dram	619.411	0.578513	0.19279	3.00074	0.00269327	0.0082227	1
Dram2	320.14	0.73452	0.18529	3.96416	7.36562e-05	0.000392215	1
Drap1	1096.68	0.863794	0.183245	4.71388	2.43046e-06	2.20537e-05	1
Drosha	165.173	-0.416002	0.151187	-2.75158	0.00593082	0.0159661	1
Dscc1	9.28128	-0.635192	0.239114	-2.65643	0.0078972	0.0203217	0
Dsn1	58.4105	-1.09363	0.201393	-5.43034	5.62463e-08	8.99668e-07	1
Dsp	7.66015	1.77408	0.681557	2.60299	0.00924158	0.0231274	0
Dst	107.481	-1.56124	0.291785	-5.35064	8.76425e-08	1.30913e-06	1
Dstyk	243.356	0.879789	0.122999	7.15284	8.50005e-13	5.19837e-11	1
Dtd1	103.656	-0.743656	0.138313	-5.3766	7.5904e-08	1.16312e-06	1
Dtd2	51.2653	-0.737716	0.174587	-4.22549	2.38419e-05	0.000151025	1
Dtl	6.3406	1.01622	0.398915	2.54747	0.0108508	0.0264633	0
Dtnb	33.3342	-0.868153	0.196079	-4.42757	9.53011e-06	6.89505e-05	1
Dtwd1	24.3808	-0.779384	0.158505	-4.91711	8.78326e-07	9.35829e-06	1
Dtwd2	21.0499	-0.541464	0.199291	-2.71695	0.00658868	0.0174242	1
Dtx1	31.9462	1.30324	0.335077	3.88939	0.000100496	0.000505183	1
Dtx3	36.1037	-1.40224	0.249275	-5.62529	1.85195e-08	3.51279e-07	1
Dtx3l	344.393	-0.61834	0.193746	-3.19149	0.0014154	0.00476154	1
Dtx4	46.2948	0.914208	0.184226	4.96242	6.96212e-07	7.71319e-06	1
Duoxa2	2.0935	-1.92886	0.763421	-2.5266	0.0115174	0.0278008	0
Dus2l	413.449	0.476134	0.173761	2.74017	0.00614082	0.0164438	1
Dus4l	23.9637	-0.616638	0.202678	-3.04245	0.0023466	0.0073116	1
Dusp1	13149.3	0.605463	0.252425	2.39858	0.0164586	0.0375355	1
Dusp11	360.855	1.05931	0.15531	6.82065	9.06271e-12	4.29157e-10	1
Dusp11	631.588	0.962181	0.160128	6.00883	1.8687e-09	4.69343e-08	1
Dusp19	10.7972	-0.825063	0.238184	-3.46398	0.000532254	0.00207041	1
Dusp5	478.033	0.797093	0.145738	5.46936	4.51659e-08	7.42136e-07	1
Dusp6	1164.28	0.798534	0.235439	3.39168	0.000694646	0.00259337	1
Dusp8	9.42513	4.09512	0.589015	6.9525	3.58881e-12	1.87526e-10	1
Duxbl	1.40413	-1.28662	0.555137	-2.31767	0.0204675	0.045051	0
Dvl2	243.841	0.800895	0.157245	5.0933	3.51878e-07	4.36248e-06	1
Dync1i1	2.83116	1.85306	0.521527	3.55315	0.000380653	0.00156084	0
Dync1li1	550.174	0.360995	0.138124	2.61356	0.00896048	0.0225884	1
Dync1li2	712.158	0.310941	0.0826308	3.76302	0.000167876	0.000781312	1
Dync2h1	48.5824	-0.691607	0.173227	-3.9925	6.53802e-05	0.000354772	1
Dynll1	7264.41	0.785538	0.203683	3.85668	0.000114939	0.000566513	1
Dynll2	705.84	0.533085	0.203345	2.62157	0.00875246	0.022154	1
Dynlrb1	3648.91	1.01282	0.247996	4.08401	4.42649e-05	0.00025569	1
Dynlt1	664.235	0.80923	0.154313	5.24409	1.57058e-07	2.17694e-06	1
Dyrk2	646.722	-1.10161	0.16634	-6.62265	3.52807e-11	1.48506e-09	1
Dysf	6.15681	1.80438	0.503472	3.58387	0.000338534	0.00142016	0
Dzip1	5.36353	-1.3393	0.421548	-3.1771	0.00148755	0.00496338	0
E130012A19Rik	6.43305	-0.793001	0.311793	-2.54336	0.0109793	0.0267112	0
E2f3	34.4131	0.667546	0.19722	3.38478	0.000712351	0.00264643	1
E2f6	233.478	-0.353658	0.0942583	-3.75201	0.00017542	0.000811528	1
E2f8	13.8167	1.15516	0.309248	3.73538	0.000187435	0.000858454	1
Eaf2	46.4399	1.39001	0.287913	4.82788	1.37997e-06	1.36674e-05	1
Ear11	1.61302	3.98397	1.2742	3.12664	0.00176818	0.00574155	0
Ebag9	211.711	-0.362699	0.141789	-2.55801	0.0105273	0.0257757	1
Ebi3	269.938	1.17371	0.238412	4.92302	8.52199e-07	9.12985e-06	1
Ecd	93.9494	-0.462115	0.122158	-3.78293	0.000154994	0.000730412	1
Ech1	615.115	0.3833	0.0952277	4.02509	5.69542e-05	0.000314725	1
Echdc1	126.523	0.825917	0.202752	4.07353	4.63064e-05	0.000264524	1
Echdc2	4.38128	3.10239	0.953481	3.25375	0.00113893	0.00394833	0
Echdc3	3.58966	2.79558	0.782583	3.57225	0.00035393	0.00146848	0
Eci3	70.2822	1.02334	0.427175	2.39561	0.0165928	0.0377972	1
Ecm1	273.14	0.610698	0.23075	2.64658	0.00813099	0.0208323	1
Ect2	40.0974	1.74612	0.337837	5.16852	2.35952e-07	3.1061e-06	1
Edf1	2175.64	0.748379	0.190874	3.92081	8.82519e-05	0.000454696	1
Edil3	37.2297	1.60454	0.259712	6.17815	6.4857e-10	1.85434e-08	1
Edn1	3.98332	1.74875	0.669433	2.61229	0.00899375	0.0226555	0
Ednra	1.27524	2.94771	1.1023	2.67415	0.007492	0.0194029	0
Eea1	391.924	0.763535	0.173486	4.40112	1.07694e-05	7.64563e-05	1
Eed	874.567	0.698595	0.132878	5.25743	1.46084e-07	2.05815e-06	1
Eef1a2	2.14274	3.16964	0.958402	3.30722	0.000942284	0.00336178	0
Eef1d	3151.9	0.634947	0.184642	3.4388	0.000584294	0.00224089	1
Eef2k	1265.87	0.73158	0.220653	3.31552	0.000914744	0.00327952	1
Efcab2	6.49765	-1.08937	0.324457	-3.35753	0.000786431	0.00288626	0
Efcab4a	15.287	1.60145	0.327584	4.88865	1.0153e-06	1.06349e-05	1
Efcab4b	16.8192	-0.980249	0.244135	-4.01519	5.93976e-05	0.000327299	1
Efemp2	12.1975	0.653866	0.249613	2.61952	0.00880535	0.0222714	0
Efha1	466.527	-0.182198	0.0703374	-2.59035	0.00958781	0.0238349	1
Efha2	17.9711	-1.15324	0.242281	-4.75994	1.93647e-06	1.834e-05	1
Efna1	7.82363	3.13406	0.720822	4.3479	1.37448e-05	9.43867e-05	1
Efnb3	1.87769	2.20599	0.643331	3.42902	0.000605776	0.00230835	0
Efr3a	762.04	-0.401273	0.0944968	-4.24641	2.17218e-05	0.000139081	1
Efs	1.79944	4.00743	1.19395	3.35645	0.000789506	0.00289384	0
Eftud1	124.179	-0.373888	0.107383	-3.48182	0.000498017	0.00195734	1
Eftud2	489.912	-0.400822	0.104026	-3.8531	0.000116633	0.000573822	1
Egfl7	16.0761	1.50507	0.349634	4.30471	1.67204e-05	0.000111836	1
Egfl8	61.2081	0.558287	0.187739	2.97374	0.00294195	0.00885326	1
Egln2	1089.15	0.388417	0.118515	3.27736	0.00104784	0.00367836	1
Egln3	758.266	1.91932	0.240585	7.97773	1.49054e-15	1.66623e-13	1
Egr1	155.109	2.70622	0.313202	8.64051	5.59623e-18	1.00423e-15	1
Egr2	24.8428	1.09255	0.286662	3.81128	0.00013825	0.000662096	1
Ehbp1	5.20946	-0.939652	0.405034	-2.31993	0.0203444	0.044809	0
Ehbp1l1	2504.58	0.298432	0.123779	2.411	0.0159087	0.0364704	1
Ehd4	1534.47	0.88852	0.119517	7.43426	1.05152e-13	8.01156e-12	1
Ehmt1	157.684	-0.559406	0.155515	-3.59711	0.000321777	0.00135779	1
Ei24	501.063	-0.418057	0.100575	-4.15665	3.22942e-05	0.000195485	1
Eif1ad	443.964	0.534476	0.11998	4.45473	8.40008e-06	6.19915e-05	1
Eif2ak2	540.309	-1.06026	0.20537	-5.16269	2.43425e-07	3.18601e-06	1
Eif2ak3	424.619	-0.611102	0.145431	-4.20202	2.6454e-05	0.000164065	1
Eif2b2	618.392	0.606929	0.113116	5.36557	8.06955e-08	1.21874e-06	1
Eif2b3	204.229	0.528652	0.193001	2.73911	0.0061606	0.0164936	1
Eif2c1	112.337	-1.0822	0.228545	-4.73519	2.18853e-06	2.0208e-05	1
Eif2c4	170.598	-0.51564	0.211037	-2.44337	0.0145509	0.0337607	1
Eif2d	892.675	0.561554	0.170075	3.30181	0.000960625	0.00342153	1
Eif2s1	792.887	0.514939	0.129568	3.97427	7.05944e-05	0.000377805	1
Eif2s2	1540.83	0.530054	0.160965	3.29298	0.000991304	0.00351062	1
Eif3c	2674.07	0.394499	0.0997069	3.95658	7.60298e-05	0.000402209	1
Eif3h	4080.82	0.580815	0.169115	3.43443	0.000593795	0.00227221	1
Eif3i	648.471	0.380767	0.134776	2.82518	0.00472537	0.0131627	1
Eif3k	632.941	0.775654	0.158143	4.90478	9.3533e-07	9.90375e-06	1
Eif4a1	4157.27	0.394608	0.121857	3.23829	0.0012025	0.0041432	1
Eif4a3	954.033	0.262186	0.0940798	2.78684	0.0053224	0.014564	1
Eif4b	5161.89	0.446626	0.123372	3.62014	0.00029444	0.00125943	1
Eif4e2	2587.47	1.09019	0.210036	5.19049	2.09742e-07	2.79342e-06	1
Eif4ebp2	484.864	-0.784603	0.140204	-5.59614	2.19179e-08	4.03941e-07	1
Eif4enif1	643.619	0.731998	0.153354	4.77327	1.81257e-06	1.72987e-05	1
Eif4g3	1305.05	-0.610915	0.16506	-3.70118	0.000214602	0.000965283	1
Eif5	6276.4	0.589933	0.112591	5.23961	1.60914e-07	2.21672e-06	1
Eif5a	3958.32	0.253105	0.108209	2.33903	0.0193339	0.0428531	1
Eif6	763.179	0.304588	0.0759977	4.00785	6.12734e-05	0.000336276	1
Elac2	159.124	-0.340244	0.142956	-2.38006	0.0173096	0.03911	1
Elf2	886.681	0.250259	0.0751567	3.32983	0.000869004	0.00313863	1
Elk4	1733.16	-0.640965	0.0989247	-6.47932	9.21355e-11	3.35078e-09	1
Ell	1799.07	1.19471	0.206169	5.79482	6.83952e-09	1.46203e-07	1
Ell3	213.265	-0.619101	0.258103	-2.39866	0.0164553	0.0375342	1
Elmo1	383.927	-0.71395	0.14087	-5.06815	4.017e-07	4.88912e-06	1
Elmod2	292.642	-0.370171	0.137508	-2.69199	0.00710266	0.0185781	1
Elmod3	16.445	-0.550606	0.226258	-2.43353	0.0149526	0.0345691	1
Elovl1	1332.94	0.453672	0.0981309	4.62314	3.77982e-06	3.18205e-05	1
Elovl2	3.83272	3.53848	1.16732	3.03129	0.00243513	0.00753924	0
Elovl5	1155.74	0.414179	0.149215	2.77572	0.00550803	0.0149997	1
Elp3	143.681	-0.499981	0.121057	-4.13011	3.62587e-05	0.000215466	1
Elp5	277.09	0.645709	0.117175	5.51065	3.57506e-08	6.07182e-07	1
Eltd1	3.32195	2.8753	0.807269	3.56176	0.000368373	0.00151916	0
Emb	33127	0.682057	0.236317	2.88619	0.0038994	0.0111699	1
Emc6	66.73	0.369274	0.143763	2.56863	0.0102101	0.0251073	1
Emcn	9.06335	2.27765	0.446834	5.0973	3.44523e-07	4.28705e-06	0
Emd	559.729	0.729983	0.144447	5.05364	4.3347e-07	5.21154e-06	1
Eme2	119.144	-0.485205	0.138746	-3.49707	0.000470399	0.001866	1
Emid1	63.142	-0.893371	0.293479	-3.04407	0.00233397	0.00728225	1
Emid2	1.01548	-2.29982	0.753763	-3.05112	0.00227989	0.00713308	0
Eml1	4.89804	1.76842	0.384055	4.6046	4.13267e-06	3.43457e-05	0
Eml3	634.144	-0.728671	0.123057	-5.92139	3.19237e-09	7.41696e-08	1
Emp2	7.67884	2.96201	1.08629	2.72672	0.00639682	0.0170091	0
Emr1	284.807	-0.657688	0.263987	-2.49136	0.0127254	0.0301929	1
Enc1	19.7576	1.11554	0.372206	2.99711	0.00272551	0.00830625	1
Endov	35.7601	-0.37842	0.151659	-2.4952	0.0125885	0.0299305	1
Eng	128.046	1.91312	0.302351	6.32747	2.49211e-10	7.9171e-09	1
Engase	115.256	-0.492246	0.182316	-2.69996	0.00693488	0.0182091	1
Enkd1	24.1442	0.797343	0.260232	3.06397	0.0021842	0.00688903	1
Enkur	38.3453	-0.88513	0.214758	-4.12152	3.76375e-05	0.000222497	1
Eno1	8171.97	0.54141	0.14	3.86721	0.000110088	0.000544768	1
Eno3	183.279	-0.634045	0.17462	-3.63101	0.000282315	0.00121476	1
Enox2	11.6927	-0.838044	0.292972	-2.86049	0.00422986	0.0119807	1
Enpep	15.8396	2.50566	0.451124	5.55427	2.78779e-08	4.91848e-07	1
Enpp1	233.142	-0.562571	0.164743	-3.41485	0.000638178	0.0024116	1
Enpp5	38.9251	-0.453652	0.180505	-2.51324	0.0119629	0.0287287	1
Enthd2	208.257	-0.363513	0.139965	-2.59717	0.00939962	0.0234483	1
Entpd4	204.584	-0.869268	0.148607	-5.84945	4.93207e-09	1.09194e-07	1
Entpd6	43.7011	-0.803643	0.206951	-3.88326	0.000103065	0.000515628	1
Eogt	31.1957	-0.558334	0.215223	-2.59421	0.00948084	0.023625	1
Epb4.1	10242.8	-0.518633	0.208379	-2.48889	0.0128143	0.0303668	1
Epb4.1l2	346.511	-0.345391	0.134224	-2.57324	0.0100753	0.0248475	1
Epb4.1l5	10.1654	-0.878727	0.313172	-2.80589	0.00501774	0.0138379	1
Epb41l3	5.80457	0.846067	0.371392	2.2781	0.0227208	0.0491384	0
Epb42	10867.6	0.881399	0.239634	3.67811	0.000234969	0.00104211	1
Epb49	989.33	1.16281	0.266615	4.36137	1.29249e-05	8.93861e-05	1
Epc2	493.435	-0.42632	0.0785645	-5.42637	5.75112e-08	9.13082e-07	1
Epcam	4.26675	1.7325	0.621216	2.78888	0.00528905	0.0144931	0
Epha10	1.04861	-2.54649	0.698243	-3.64699	0.000265327	0.00115534	0
Epha4	2.42544	3.41079	0.80871	4.21757	2.4695e-05	0.000155319	0
Epha5	1.77393	-2.55527	0.670366	-3.81175	0.000137986	0.000661227	0
Ephb2	1.87303	2.4614	0.65375	3.76505	0.000166515	0.000775857	0
Ephb3	1.82543	4.13426	1.23844	3.33827	0.000843027	0.00306021	0
Ephb6	87.5564	-1.58384	0.275045	-5.75848	8.48747e-09	1.74852e-07	1
Ephx1	80.7689	1.10891	0.437993	2.53179	0.0113482	0.027475	1
Ephx2	16.2952	1.17109	0.426033	2.74884	0.00598071	0.0160695	1
Ephx3	11.8375	0.811622	0.295577	2.74589	0.00603468	0.0161914	1
Epm2aip1	69.109	-0.564468	0.230104	-2.4531	0.014163	0.0330122	1
Epn1	9613.88	0.763993	0.199948	3.82095	0.000132936	0.000640858	1
Epn2	10.8459	0.900381	0.376186	2.39345	0.0166908	0.0379761	0
Epor	393.499	1.55279	0.222123	6.99067	2.73581e-12	1.46894e-10	1
Eprs	858.223	0.363842	0.120428	3.02125	0.00251734	0.00775676	1
Eps8	36.7645	0.701645	0.21777	3.22195	0.00127322	0.00435628	1
Eps8l1	39.3652	2.83296	0.324943	8.71833	2.82327e-18	5.42307e-16	1
Eps8l2	11.3919	1.53681	0.378085	4.06471	4.80919e-05	0.000272714	1
Epsti1	312.897	-0.826754	0.145975	-5.66366	1.48176e-08	2.87458e-07	1
Ept1	70.4501	-0.480833	0.159912	-3.00686	0.00263964	0.00808429	1
Epx	2.88289	2.94374	0.890105	3.30719	0.000942374	0.00336178	0
Erap1	681.002	-0.539427	0.114953	-4.69259	2.69771e-06	2.40939e-05	1
Erbb3	6.8992	-1.37112	0.357737	-3.83277	0.000126709	0.000616065	0
Erc1	12.6535	-0.770539	0.274818	-2.80382	0.00505012	0.0139223	1
Ercc1	60.1661	0.503732	0.108578	4.63934	3.49528e-06	2.99346e-05	1
Ercc2	161.486	-0.545526	0.157484	-3.464	0.000532208	0.00207041	1
Ercc5	175.853	-0.774987	0.152171	-5.09287	3.52692e-07	4.36481e-06	1
Erf	328.673	0.775556	0.109604	7.076	1.48376e-12	8.43144e-11	1
Erg	33.6167	1.46355	0.447308	3.27192	0.00106822	0.0037393	1
Eri1	557.733	0.886382	0.157746	5.61904	1.92025e-08	3.61219e-07	1
Eri2	87.0208	-0.360806	0.147514	-2.44591	0.0144487	0.0335692	1
Eri3	68.8806	-0.397874	0.14929	-2.66512	0.0076962	0.0198714	1
Erlec1	250.676	-0.359842	0.136093	-2.64408	0.0081913	0.0209632	1
Erlin2	111.881	-0.326375	0.13448	-2.42695	0.0152265	0.035131	1
Ermap	340.649	1.6641	0.268473	6.1984	5.70413e-10	1.66224e-08	1
Ermp1	466.911	-0.500801	0.124083	-4.03601	5.43671e-05	0.000302558	1
Ero1l	1277.12	0.561796	0.168924	3.32574	0.000881843	0.00318079	1
Ero1lb	51.1789	-0.497899	0.174496	-2.85335	0.00432605	0.0122049	1
Erp27	54.5638	-2.21621	0.62217	-3.56207	0.000367942	0.00151827	1
Erp29	728.459	0.966534	0.126074	7.66637	1.76928e-14	1.63037e-12	1
Erp44	955.551	0.404784	0.0959097	4.22047	2.43795e-05	0.000153858	1
Errfi1	33.7957	1.72633	0.363193	4.75319	2.00233e-06	1.8818e-05	1
Erv3	5.467	2.7024	0.664279	4.06817	4.73844e-05	0.00026915	0
Esam	218.95	1.56297	0.248507	6.28944	3.18616e-10	9.96625e-09	1
Esd	275.918	0.933325	0.192071	4.85928	1.17816e-06	1.20178e-05	1
Esm1	4.6288	1.8091	0.56417	3.20665	0.00134291	0.00455586	0
Esyt1	2308.21	-0.567758	0.115306	-4.92392	8.48273e-07	9.09492e-06	1
Esyt2	342.533	-0.735524	0.14398	-5.10851	3.2471e-07	4.06275e-06	1
Etaa1	108.048	-0.584303	0.158807	-3.67933	0.000233846	0.00103883	1
Etf1	1263.71	0.82681	0.172739	4.78647	1.69741e-06	1.63369e-05	1
Etfb	248.933	0.500956	0.179569	2.78977	0.00527453	0.014464	1
Etnk1	1462.74	-0.697623	0.131702	-5.29699	1.17725e-07	1.69003e-06	1
Ets1	4283.21	-1.25115	0.160744	-7.7835	7.05437e-15	6.82323e-13	1
Ets2	5652.79	0.783725	0.252687	3.10156	0.00192502	0.00617319	1
Evi2a	4865.93	1.05529	0.216592	4.87227	1.10324e-06	1.13906e-05	1
Evl	1903.81	-0.531733	0.155956	-3.40951	0.000650801	0.00245387	1
Ewsr1	2021.2	0.499835	0.100928	4.95237	7.33153e-07	8.05051e-06	1
Exd2	138.967	-0.656305	0.11962	-5.48658	4.09793e-08	6.81084e-07	1
Exo5	2717.93	0.585545	0.218283	2.6825	0.00730732	0.0190218	1
Exoc3	1133.65	0.457951	0.194377	2.35599	0.0184733	0.0412474	1
Exoc3l2	5.55268	-0.91724	0.390797	-2.3471	0.0189202	0.0420868	0
Exoc3l4	18.5423	1.83755	0.358522	5.12534	2.97004e-07	3.76095e-06	1
Exoc4	134.004	-0.464708	0.113028	-4.11146	3.9316e-05	0.000230737	1
Exoc6	424.819	0.293395	0.100246	2.92677	0.00342506	0.0100059	1
Exoc7	134.915	-0.378623	0.16389	-2.31022	0.0208757	0.0457354	1
Exosc10	337.75	-0.558644	0.0938543	-5.95225	2.64485e-09	6.39546e-08	1
Exosc2	95.7528	-0.631582	0.118499	-5.32987	9.82829e-08	1.4475e-06	1
Exosc5	3601.89	1.46179	0.276303	5.29054	1.21957e-07	1.74344e-06	1
Exosc9	245.04	-0.342267	0.133816	-2.55774	0.0105356	0.0257915	1
Ext1	161.37	0.387286	0.154197	2.51164	0.0120173	0.0288389	1
Extl2	9.95218	-0.914885	0.257338	-3.5552	0.000377698	0.00155059	1
Extl3	126.722	-0.781305	0.161617	-4.8343	1.33617e-06	1.33597e-05	1
F10	32.6936	4.25138	0.846625	5.02156	5.12532e-07	5.96409e-06	1
F11r	678.105	0.6585	0.233762	2.81696	0.004848	0.0134521	1
F12	62.022	2.11602	0.463301	4.56726	4.94134e-06	3.98522e-05	1
F13a1	12105.7	0.961584	0.233212	4.12322	3.73615e-05	0.000221249	1
F13b	20.4672	3.4251	1.4516	2.35953	0.0182981	0.040903	1
F2	126.36	6.24049	1.11358	5.60398	2.09489e-08	3.90836e-07	1
F2rl1	4.00653	1.92305	0.496555	3.87277	0.000107603	0.000535192	0
F2rl3	138.973	1.05177	0.253821	4.14374	3.41683e-05	0.0002051	1
F3	131.726	4.95157	0.655613	7.55257	4.26744e-14	3.6835e-12	1
F8	442.871	0.39769	0.146948	2.70634	0.00680297	0.0179006	1
F9	71.3059	5.61371	1.32458	4.23809	2.25426e-05	0.000143729	1
Fa2h	34.9244	1.45479	0.450292	3.23077	0.00123457	0.00423788	1
Faah	327.611	-1.93111	0.311012	-6.20912	5.32816e-10	1.57515e-08	1
Fabp1	184.251	3.25048	0.938207	3.46457	0.000531089	0.00206706	1
Fabp3	17.8024	3.05813	0.842187	3.63118	0.000282133	0.00121456	1
Fabp4	133.22	1.79244	0.531201	3.37432	0.00073999	0.00273273	1
Fabp5	173.962	1.26192	0.354638	3.55834	0.000373212	0.00153494	1
Fabp7	5.57013	3.99667	1.07149	3.73	0.000191483	0.000873684	0
Fadd	153.272	-0.421207	0.111592	-3.77452	0.000160315	0.000751095	1
Fads2	336.172	0.525702	0.219637	2.3935	0.0166883	0.0379761	1
Fads3	48.0859	1.75948	0.312222	5.63533	1.74727e-08	3.33277e-07	1
Fads6	4.16425	2.59857	0.896301	2.89921	0.003741	0.0107887	0
Faf2	193.125	-0.422222	0.128615	-3.28285	0.00102764	0.00362144	1
Fahd2a	63.9961	-1.09772	0.200607	-5.472	4.44988e-08	7.3294e-07	1
Fam101a	36.0399	-1.42205	0.265016	-5.3659	8.0547e-08	1.21785e-06	1
Fam102a	70.2453	-1.24772	0.23441	-5.32281	1.02175e-07	1.49674e-06	1
Fam104a	9888.94	0.814159	0.237304	3.43087	0.000601641	0.0022958	1
Fam105a	256.17	-0.521921	0.14858	-3.51272	0.000443547	0.00177758	1
Fam105b	581.621	-0.304243	0.0942774	-3.2271	0.0012505	0.00428716	1
Fam108c1	133.905	-0.287022	0.114262	-2.51196	0.0120061	0.0288173	1
Fam110b	9.23859	0.965109	0.325396	2.96595	0.00301745	0.00905234	0
Fam114a1	85.0271	0.814486	0.289933	2.80922	0.00496623	0.0137327	1
Fam115c	108.343	-1.55232	0.225543	-6.88256	5.87858e-12	2.98037e-10	1
Fam117a	7836.94	-0.516393	0.204683	-2.52289	0.0116394	0.0280655	1
Fam117b	384.774	-0.643099	0.126935	-5.06636	4.05498e-07	4.92448e-06	1
Fam118a	63.9201	-0.556854	0.143212	-3.88831	0.000100944	0.00050713	1
Fam118b	158.352	-0.520107	0.11205	-4.64174	3.45491e-06	2.9634e-05	1
Fam120a	1681.03	-0.235116	0.10028	-2.3446	0.0190475	0.0423078	1
Fam122b	54.4094	-0.76551	0.16722	-4.57787	4.69737e-06	3.81326e-05	1
Fam125b	92.3114	-1.22763	0.229567	-5.34758	8.91358e-08	1.32566e-06	1
Fam126b	41.4834	-0.438505	0.189851	-2.30973	0.0209029	0.0457728	1
Fam129b	285.944	1.8652	0.26085	7.1505	8.64654e-13	5.24626e-11	1
Fam131a	30.2489	0.849278	0.198363	4.28143	1.85699e-05	0.000121699	1
Fam131a	30.2489	0.849278	0.198363	4.28143	1.85699e-05	0.000121699	1
Fam131b	2.60888	-1.33762	0.490878	-2.72495	0.00643115	0.0170771	0
Fam134c	1322.83	-0.276526	0.0585811	-4.72039	2.35387e-06	2.15018e-05	1
Fam135a	12.9468	1.11945	0.371276	3.01513	0.00256866	0.00789529	1
Fam136a	114.236	0.410765	0.126591	3.24481	0.00117529	0.00405995	1
Fam13a	6.42747	2.18868	0.453317	4.82815	1.37809e-06	1.36587e-05	0
Fam154b	3.42439	-1.5389	0.518338	-2.96892	0.00298852	0.00898137	0
Fam159b	1.08145	3.46641	0.916169	3.78359	0.00015458	0.000728962	0
Fam160a2	358.43	-1.01325	0.178024	-5.69165	1.25814e-08	2.48674e-07	1
Fam160b1	493.168	0.936129	0.191558	4.88692	1.02428e-06	1.07043e-05	1
Fam160b2	336.286	-0.512279	0.148615	-3.44703	0.000566788	0.0021879	1
Fam162a	209.127	0.524715	0.165005	3.17999	0.00147278	0.00492345	1
Fam167a	14.1867	3.14896	0.394147	7.9893	1.35706e-15	1.5423e-13	1
Fam167b	6.57199	1.47748	0.491971	3.00317	0.0026718	0.00816629	0
Fam168a	182.337	-0.450998	0.153893	-2.93059	0.00338319	0.00992213	1
Fam169b	57.7253	-1.30677	0.260953	-5.0077	5.50845e-07	6.31827e-06	1
Fam171a1	8.97319	1.2205	0.340444	3.58502	0.00033705	0.0014148	0
Fam172a	300.266	-0.348338	0.130074	-2.67799	0.00740653	0.0192217	1
Fam173a	84.8993	-0.815904	0.178118	-4.58071	4.63407e-06	3.77745e-05	1
Fam175a	71.6595	-0.719159	0.148932	-4.82878	1.37372e-06	1.36253e-05	1
Fam176a	1.45223	3.1161	1.00915	3.08786	0.00201605	0.00643154	0
Fam178a	358.041	-0.38868	0.132063	-2.94314	0.00324901	0.00959921	1
Fam179b	170.244	-0.45636	0.169245	-2.69644	0.00700858	0.0183672	1
Fam183b	11.2481	1.38924	0.382259	3.6343	0.000278738	0.0012026	0
Fam184a-ps1	149.915	1.79239	0.255989	7.0018	2.52688e-12	1.37847e-10	1
Fam189b	665.742	-1.15544	0.218121	-5.29722	1.17577e-07	1.68969e-06	1
Fam190a	1.5899	2.08349	0.616141	3.38152	0.000720859	0.00267149	0
Fam195a	25.5385	1.30935	0.211101	6.20247	5.55853e-10	1.63292e-08	1
Fam195b	819.808	0.814112	0.169514	4.80263	1.56596e-06	1.52984e-05	1
Fam198b	99.8664	0.789005	0.27394	2.88021	0.00397408	0.0113552	1
Fam19a3	20.7167	-1.33182	0.280805	-4.74288	2.10704e-06	1.96015e-05	1
Fam203a	189.164	-0.396424	0.124373	-3.18739	0.00143565	0.00482013	1
Fam204a	141.843	-0.688572	0.135487	-5.0822	3.7309e-07	4.57572e-06	1
Fam206a	10.1554	-0.926372	0.256094	-3.61731	0.00029768	0.00127026	1
Fam208b	327.594	-0.49552	0.151216	-3.27689	0.00104957	0.00368255	1
Fam209a	0.881747	2.92497	0.938019	3.11824	0.00181932	0.00589076	0
Fam20c	1355.43	0.675702	0.211695	3.19187	0.00141354	0.00475807	1
Fam210b	818.699	0.536081	0.234296	2.28805	0.0221348	0.0480385	1
Fam212a	18.1727	0.947718	0.320505	2.95695	0.00310698	0.00926388	1
Fam213a	2194.51	0.63279	0.23644	2.67632	0.00744353	0.0192994	1
Fam217b	163.222	0.856107	0.283443	3.02039	0.00252451	0.00777185	1
Fam219a	42.362	-0.749187	0.207835	-3.60471	0.000312496	0.00132416	1
Fam21c	753.639	0.366208	0.126027	2.90578	0.0036634	0.010612	1
Fam222a	5.12372	1.45725	0.359548	4.05301	5.0562e-05	0.000284357	0
Fam25c	12.254	1.65461	0.443962	3.72691	0.000193838	0.000883249	1
Fam26e	11.9858	-1.06723	0.348511	-3.06225	0.00219682	0.00691603	1
Fam26f	240.616	-1.39871	0.237916	-5.87898	4.12808e-09	9.29022e-08	1
Fam32a	1622.71	0.62876	0.137927	4.55864	5.14866e-06	4.12179e-05	1
Fam3c	167.58	-0.48584	0.158834	-3.05879	0.00222232	0.00698342	1
Fam40a	959.481	-0.491987	0.141181	-3.48479	0.000492531	0.00194025	1
Fam40b	48.5109	1.61904	0.3147	5.1447	2.67947e-07	3.45394e-06	1
Fam46a	141.2	0.51091	0.210301	2.42942	0.015123	0.0349218	1
Fam46c	30919.8	1.07683	0.26666	4.03822	5.38586e-05	0.000300173	1
Fam48a	836.274	-0.300311	0.111567	-2.69175	0.00710786	0.0185881	1
Fam50a	8.34262	-15.1163	4.10244	-3.68472	0.000228952	0.00102208	1
Fam53a	103.809	-0.460909	0.146868	-3.13826	0.00169955	0.00555573	1
Fam53c	46.1024	-0.768331	0.161372	-4.76126	1.92392e-06	1.82719e-05	1
Fam54b	411.957	-0.408989	0.0876482	-4.66626	3.06736e-06	2.67986e-05	1
Fam57a	37.3447	1.56718	0.31714	4.94161	7.74784e-07	8.43296e-06	1
Fam57b	11.0408	1.11866	0.354256	3.15778	0.00158974	0.00525468	1
Fam58b	127.82	0.685827	0.176853	3.87796	0.000105337	0.000525453	1
Fam60a	313.049	-0.446009	0.1194	-3.73541	0.000187408	0.000858454	1
Fam65b	3746.04	-0.781864	0.166337	-4.70048	2.59553e-06	2.33341e-05	1
Fam65c	5.62173	2.07257	0.474458	4.36829	1.25222e-05	8.68842e-05	0
Fam69a	383.837	-0.714034	0.185494	-3.84936	0.000118427	0.000581601	1
Fam71b	8.21323	-1.26425	0.363852	-3.47463	0.000511557	0.00200247	0
Fam73a	7.60263	-1.33533	0.292427	-4.56637	4.96244e-06	3.99278e-05	1
Fam73b	86.1078	-0.53577	0.165643	-3.23448	0.00121866	0.00419276	1
Fam76b	441.585	-0.40809	0.0969332	-4.21001	2.55362e-05	0.00015953	1
Fam78a	91.3115	-0.541034	0.209513	-2.58234	0.00981322	0.0243377	1
Fam82a2	1135.99	0.550166	0.214924	2.55981	0.0104729	0.0256702	1
Fam83f	1.47505	2.08195	0.734731	2.83362	0.00460236	0.0128647	0
Fam83g	12.7279	1.16539	0.29063	4.00987	6.07534e-05	0.00033396	1
Fam86a	26.8842	-0.801714	0.194883	-4.11381	3.89176e-05	0.000228972	1
Fam89b	9007.77	0.750491	0.246239	3.04781	0.00230512	0.00720434	1
Fam96a	843.813	0.650208	0.133075	4.88603	1.02887e-06	1.07441e-05	1
Fam96b	584.841	0.786029	0.233369	3.36818	0.000756652	0.00279124	1
Fam98c	272.616	-0.379842	0.137374	-2.76501	0.00569203	0.0154115	1
Fan1	14.6669	-1.00081	0.24198	-4.13593	3.53514e-05	0.000210902	1
Fancb	54.7684	-0.976295	0.188746	-5.17252	2.30953e-07	3.04323e-06	1
Fance	78.816	-0.399497	0.16662	-2.39766	0.0165003	0.0375991	1
Fancf	7.76889	-0.754733	0.288809	-2.61326	0.00896823	0.0225995	0
Fancg	37.1705	-0.53698	0.225849	-2.3776	0.0174255	0.0393459	1
Fancl	111.834	-0.487028	0.172783	-2.81873	0.0048214	0.0133974	1
Far1	782.193	0.670125	0.28505	2.3509	0.0187279	0.0417407	1
Farp2	46.6793	0.934154	0.200871	4.65051	3.31112e-06	2.85443e-05	1
Farsb	365.944	0.535385	0.116154	4.60925	4.04115e-06	3.37496e-05	1
Fas	205.956	-1.25319	0.272125	-4.60519	4.12092e-06	3.42689e-05	1
Faslg	78.6876	-0.648638	0.216437	-2.99689	0.00272748	0.00831041	1
Fastkd1	247.63	-0.389863	0.149945	-2.60005	0.00932111	0.0232994	1
Fastkd3	169.349	-0.321212	0.100711	-3.18944	0.0014255	0.00479079	1
Fat1	7.78734	2.5077	0.811336	3.09083	0.00199597	0.00637944	1
Fat2	4.0946	4.42498	0.794731	5.5679	2.57829e-08	4.59043e-07	0
Fau	33336.5	1.16028	0.223241	5.19743	2.02061e-07	2.69903e-06	1
Fblim1	1.92484	1.77924	0.768432	2.31541	0.0205905	0.0452486	0
Fbp1	27.7533	5.07072	1.0558	4.80274	1.56506e-06	1.52984e-05	1
Fbp2	1.06112	-1.94073	0.815525	-2.37973	0.0173251	0.0391386	0
Fbxl20	60.4898	-0.639384	0.155065	-4.12333	3.73439e-05	0.000221241	1
Fbxl5	22162.3	0.853417	0.294503	2.89782	0.00375764	0.0108275	1
Fbxo11	1197.54	0.337418	0.111013	3.03944	0.00237015	0.00737489	1
Fbxo21	63.0675	-1.02213	0.209731	-4.87352	1.09625e-06	1.13348e-05	1
Fbxo22	663.624	-0.468824	0.164631	-2.84773	0.00440329	0.012388	1
Fbxo25	91.4701	-0.417868	0.141534	-2.95242	0.00315294	0.00937631	1
Fbxo30	480.609	1.30564	0.180297	7.2416	4.43414e-13	2.8391e-11	1
Fbxo32	14.2304	-0.845807	0.241478	-3.50263	0.000460693	0.0018339	1
Fbxo34	307.063	1.27038	0.147336	8.62232	6.56086e-18	1.10049e-15	1
Fbxo39	43.9285	1.15517	0.249544	4.62911	3.67246e-06	3.11668e-05	1
Fbxo44	3.63254	-1.29957	0.467542	-2.77958	0.00544287	0.014849	0
Fbxo46	234.61	-0.610035	0.132441	-4.60608	4.10322e-06	3.41634e-05	1
Fbxo5	45.1466	0.497974	0.216928	2.29558	0.0217001	0.0472453	1
Fbxo6	241.389	0.295161	0.0858213	3.43925	0.000583332	0.00223909	1
Fbxo8	216.121	-0.758646	0.117932	-6.43292	1.25179e-10	4.36622e-09	1
Fbxw17	56.2475	-0.593173	0.142619	-4.15916	3.19422e-05	0.000193699	1
Fbxw5	303.848	-0.287485	0.122549	-2.34588	0.0189823	0.0421837	1
Fcer2	346.937	-1.60181	0.288556	-5.55113	2.83824e-08	4.98171e-07	1
Fcgr1a	3937.94	0.992908	0.205487	4.83198	1.35181e-06	1.34766e-05	1
Fcgr2a	7560.57	1.37784	0.243614	5.65583	1.55095e-08	2.9966e-07	1
Fcgr2b	1783.01	1.0721	0.193993	5.52647	3.26733e-08	5.62624e-07	1
Fcgrt	99.7292	0.514525	0.199709	2.57638	0.00998409	0.0246672	1
Fcho2	1456.85	1.20276	0.22117	5.43819	5.38257e-08	8.67701e-07	1
Fcn1	210.941	1.39022	0.187996	7.39494	1.4147e-13	9.89416e-12	1
Fcnb	5476.1	1.00175	0.285869	3.50423	0.000457923	0.001825	1
Fcrl5	82.4093	2.30014	0.309913	7.42188	1.15465e-13	8.51198e-12	1
Fcrlb	7.21506	1.51458	0.331916	4.56314	5.03934e-06	4.0475e-05	0
Fdft1	273.108	0.391743	0.169445	2.31192	0.0207821	0.0455945	1
Fdps	1560.82	0.696324	0.190724	3.65094	0.000261278	0.00113989	1
Fdx1	64.8197	0.528359	0.125288	4.21717	2.4739e-05	0.000155408	1
Fdxr	35.2196	-0.610139	0.183667	-3.32198	0.000893807	0.00321544	1
Fem1c	1095.78	0.735532	0.209665	3.50812	0.000451279	0.00180326	1
Fez2	63.0873	0.575398	0.193821	2.9687	0.00299058	0.00898359	1
Ffar2	193.199	0.929645	0.408766	2.27427	0.0229496	0.0495781	1
Fga	217.591	5.27066	0.917854	5.74237	9.33593e-09	1.90035e-07	1
Fgb	385.216	8.65049	1.0353	8.35554	6.51333e-17	9.86986e-15	1
Fgd1	0.987307	2.75429	1.108	2.48583	0.0129251	0.0305797	0
Fgd2	657.408	1.01126	0.200537	5.04276	4.58866e-07	5.45598e-06	1
Fgd4	288.052	0.990015	0.253383	3.90719	9.33769e-05	0.000476778	1
Fgd5	5.35307	2.19875	0.456054	4.82125	1.42659e-06	1.40577e-05	0
Fgd6	46.2245	1.28687	0.288078	4.4671	7.92872e-06	5.92504e-05	1
Fgf12	63.292	-1.05317	0.321404	-3.27678	0.00104997	0.00368301	1
Fgf15	1.7075	3.69438	1.27287	2.9024	0.00370318	0.0106977	0
Fgfr3	1.10587	3.01724	1.04087	2.89876	0.00374645	0.0108021	0
Fgg	269.028	4.3972	0.817686	5.37761	7.5481e-08	1.15794e-06	1
Fgl1	23.2674	5.1887	1.37415	3.77594	0.000159403	0.000748296	1
Fh	248.354	0.559826	0.155306	3.60467	0.000312545	0.00132416	1
Fhdc1	1605.14	1.22335	0.22412	5.45845	4.80317e-08	7.86383e-07	1
Fhl1	2610.14	0.850235	0.241656	3.51837	0.000434212	0.00174736	1
Fhl2	39.3419	0.843671	0.226547	3.72404	0.000196059	0.000891283	1
Fhl3	70.4902	1.18142	0.188545	6.26602	3.70381e-10	1.14641e-08	1
Fhod3	5.13001	2.37931	0.60659	3.92244	8.76575e-05	0.000452145	0
Ficd	31.9623	-0.479015	0.194013	-2.46898	0.0135497	0.0318002	1
Filip1	20.9442	1.92626	0.301992	6.37852	1.78811e-10	5.86208e-09	1
Filip1l	238.569	0.860806	0.284952	3.02088	0.00252038	0.00776437	1
Fkbp14	34.9545	-0.449329	0.16995	-2.64389	0.00819585	0.0209709	1
Fkbp2	257.662	0.827724	0.170308	4.86016	1.17288e-06	1.19729e-05	1
Fkbp4	2983.99	2.85452	0.224413	12.7199	4.58402e-37	3.67746e-34	1
Fkbp7	23.9939	0.651279	0.263157	2.47486	0.0133287	0.0313678	1
Fkbp8	7614.59	0.915944	0.207418	4.41594	1.00571e-05	7.21507e-05	1
Fkrp	96.3037	-0.651041	0.129277	-5.036	4.75368e-07	5.60819e-06	1
Fktn	45.6969	-0.492002	0.188958	-2.60376	0.00922068	0.0230906	1
Flnb	304.454	0.945392	0.25511	3.70582	0.000210704	0.000950259	1
Flot2	3958.27	-0.656064	0.235638	-2.7842	0.00536595	0.0146655	1
Flrt3	4.95624	4.36523	0.920122	4.74419	2.0934e-06	1.95146e-05	0
Flt1	7.26127	2.59118	0.511863	5.06225	4.14343e-07	5.00958e-06	0
Flt3	47.2559	1.66461	0.250403	6.64773	2.97641e-11	1.27248e-09	1
Flt3l	122.801	-0.807264	0.150841	-5.35176	8.71037e-08	1.30254e-06	1
Flywch1	61.9585	-0.758603	0.159438	-4.75798	1.95543e-06	1.84811e-05	1
Fmc1	178.403	0.389094	0.155847	2.49664	0.0125375	0.0298354	1
Fmo1	8.28223	2.29524	0.775775	2.95864	0.00309001	0.00921932	0
Fmo3	49.5387	4.02968	0.859742	4.68708	2.77134e-06	2.46386e-05	1
Fmr1	690.922	-0.616133	0.0962385	-6.40215	1.53208e-10	5.21061e-09	1
[truncated: 4,317 more rows]
