# Supplementary material for: Identification of whole blood mRNA and microRNA biomarkers of tissue damage and immune function resulting from amphetamine exposure or heat stroke in adult male rats
Source: PLoS One. 2019 Feb 19;14(2):e0210273. doi: 10.1371/journal.pone.0210273 (PMC6380594; doi:10.1371/journal.pone.0210273)
Supplement: S6 Table — 1st Sheet: Genes differentially expressed between AMPH hyper and AMPH normo at FDR-adj-p < 0.05; 2nd Sheet: Genes differentially expressed between AMPH hyper and EIH at FDR-adj-p < 0.05. (XLSX) [file pone.0210273.s008.xlsx]

## Sheet: AMPH hyper vs AMPH normo
S6 Table. List of Genes that Significantly Differed between AMPH hyper versus AMPH normo or EIH Groups
1st Sheet: Genes differentially expressed between AMPH hyper and AMPH normo at FDR-adj-p < 0.05
NCBI Gene Symbol	baseMean	log2FoldChange	lfcSE	stat	pvalue	padj	DAFS
A230050P20Rik	190.353	-0.943083	0.192325	-4.90358	9.41043e-07	3.90089e-05	1
Aadat	12.627	4.25035	1.22787	3.46157	0.000537026	0.00602299	1
Aars	1007.08	0.774462	0.177031	4.37473	1.21585e-05	0.000298234	1
Abat	6.05556	2.07898	0.730623	2.84548	0.0044344	0.0298649	0
Abca8a	14.4317	2.38473	0.695405	3.42926	0.000605226	0.00660855	1
Abcc2	12.3846	2.9615	0.849327	3.48688	0.000488685	0.00560529	1
Abcc5	786.686	0.983792	0.173748	5.66217	1.49468e-08	1.33231e-06	1
Abcf1	640.006	0.225212	0.0834479	2.69883	0.0069583	0.0412417	1
Abhd2	237.965	0.696479	0.160532	4.33858	1.43406e-05	0.000339543	1
Abhd3	8.92794	1.79954	0.44419	4.05127	5.09398e-05	0.000951667	0
Abi3	284.071	0.656734	0.212813	3.08597	0.00202891	0.0166288	1
Acap1	3703.8	0.389084	0.131314	2.963	0.00304657	0.0226921	1
Acat3	215.245	-0.647701	0.203244	-3.18681	0.00143849	0.0128139	1
Ace2	0.647783	-3.00498	0.874419	-3.43655	0.000589181	0.00648527	0
Acer3	194.551	-0.759954	0.163395	-4.65103	3.3028e-06	0.000105736	1
Acly	825.675	-0.446075	0.130612	-3.41527	0.000637189	0.0068533	1
Acnat2	56.2785	2.01526	0.518993	3.88301	0.00010317	0.0016304	1
Acox2	12.6998	3.92137	1.38878	2.82361	0.00474858	0.0314527	1
Acox3	233.44	-0.541088	0.159469	-3.39306	0.000691168	0.00732413	1
Acoxl	2.61687	3.5512	0.705909	5.03068	4.88738e-07	2.24503e-05	0
Acp1	1231.18	-0.886368	0.183193	-4.83845	1.30858e-06	5.06999e-05	1
Acp2	149.029	0.905664	0.2134	4.24397	2.19602e-05	0.000483834	1
Acsf3	48.6309	0.787183	0.173559	4.53553	5.74594e-06	0.000163257	1
Acsl1	1424.25	-0.533454	0.195452	-2.72934	0.00634612	0.0385688	1
Actr6	392.361	0.735329	0.266187	2.76245	0.00573685	0.035906	1
Acvrl1	43.6841	0.700315	0.257361	2.72114	0.00650579	0.039235	1
Acyp2	18.3441	-0.909998	0.339397	-2.68122	0.00733543	0.042789	1
Adam19	3662.84	-0.796772	0.2242	-3.55384	0.000379646	0.0045658	1
Adam8	1781.54	-0.738251	0.268326	-2.75132	0.00593555	0.0368117	1
Adam9	836.394	0.882942	0.215819	4.09113	4.29281e-05	0.000826912	1
Adamts1	11.1878	1.96472	0.607266	3.23536	0.00121489	0.0112254	1
Adamts2	7.1137	1.25024	0.439889	2.84217	0.00448082	0.0300735	0
Adamts3	68.1461	1.41501	0.397324	3.56136	0.000368945	0.00448906	1
Adamts4	1.49025	4.50186	0.987597	4.55839	5.1546e-06	0.000149254	0
Adap2	9.43637	1.06476	0.346101	3.07645	0.00209479	0.0170764	0
Add1	2856.66	-0.407023	0.121829	-3.34093	0.00083498	0.00848543	1
Adh1c	52.5699	3.12572	0.960647	3.25377	0.00113886	0.0106968	1
Adh4	2.43026	4.64764	1.54892	3.00056	0.00269484	0.0207757	0
Adh6	2.54785	3.89579	1.18114	3.29833	0.000972632	0.00948838	0
Adi1	202.622	0.427188	0.152077	2.80903	0.00496912	0.0324875	1
Adipor1	40587.4	-0.763791	0.214275	-3.56454	0.000364497	0.0044583	1
Adora2a	208.259	0.664912	0.177437	3.74732	0.000178737	0.00256052	1
Adora3	9.44808	1.25005	0.463811	2.69517	0.00703536	0.041554	1
Adpgk	595.63	-0.712698	0.145418	-4.90101	9.53432e-07	3.94028e-05	1
Adprh	375.259	0.286802	0.104467	2.74538	0.0060441	0.0371974	1
Adra2a	1.49841	-3.26217	0.739539	-4.41108	1.02855e-05	0.000259286	0
Adsl	370.388	0.753567	0.206239	3.65386	0.000258327	0.00338431	1
Adtrp	25.7859	2.52024	0.73515	3.4282	0.000607594	0.00662628	1
Afap1l1	13.0413	0.809734	0.307609	2.63235	0.00847969	0.0477679	1
Afm	67.4453	4.90984	1.32379	3.70893	0.000208137	0.00285174	1
Agap1	402.243	-0.54792	0.181219	-3.02353	0.00249844	0.0197186	1
Agap2	613.206	-0.70117	0.153413	-4.57048	4.86618e-06	0.000143008	1
Aggf1	297.892	-0.465405	0.156757	-2.96895	0.00298815	0.0223597	1
Agk	116.051	0.364891	0.138726	2.6303	0.00853105	0.047975	1
Agmo	19.5608	4.98396	1.30067	3.83183	0.000127193	0.00192417	1
Agxt2	8.23307	4.77247	1.62042	2.9452	0.00322745	0.0236264	0
Ahctf1	917.28	-0.382312	0.0957921	-3.99106	6.57791e-05	0.00115859	1
Ahcyl1	810.248	-0.441688	0.090873	-4.8605	1.17091e-06	4.64213e-05	1
Ahr	124.422	0.869332	0.21191	4.10236	4.08963e-05	0.00079225	1
Ahsa1	1649.21	0.918256	0.174045	5.27598	1.32049e-07	7.63084e-06	1
Ahsa2	498.393	0.947154	0.252855	3.74583	0.000179796	0.00256491	1
Ahsg	502.372	5.27979	1.14481	4.61193	3.98957e-06	0.000121722	1
Aif1	1292.17	-0.902049	0.225721	-3.99629	6.43422e-05	0.00114109	1
Ak4	87.6811	1.74209	0.257005	6.77843	1.21489e-11	2.76144e-09	1
Ak7	3.68811	1.79375	0.464957	3.85789	0.000114369	0.0017765	0
Akap10	585.237	-0.236242	0.0724854	-3.25916	0.00111741	0.0105843	1
Akap12	57.5308	0.85387	0.26421	3.23179	0.00123018	0.0113513	1
Akap2	58.1176	1.02181	0.284587	3.59049	0.000330061	0.00415144	1
Akr1a1	2350.85	0.357883	0.114593	3.12308	0.00178969	0.0152032	1
Akr1b8	1115.92	4.30077	0.34995	12.2897	1.02925e-34	2.00527e-31	1
Akr1c1	4.55175	4.52606	1.49389	3.02971	0.0024479	0.0194209	0
Akr1c12	4.35362	3.3776	1.14062	2.96121	0.00306435	0.0227747	0
Akr1c13	50.8446	4.35343	1.11827	3.89301	9.90073e-05	0.00157741	1
Akr1c14	114.349	1.44777	0.427209	3.38891	0.000701706	0.00741276	1
Akr1c2	8.94623	3.89135	1.41478	2.75049	0.00595056	0.0368881	0
Akr1cl	21.0403	1.1997	0.429141	2.79558	0.0051807	0.033359	1
Akr1d1	22.2369	4.7024	1.31968	3.56328	0.000366249	0.00446771	1
Akr1e2	20.5045	1.09976	0.397557	2.76631	0.00566954	0.0355663	1
Akt1	708.653	-0.412384	0.155716	-2.64832	0.00808939	0.0460439	1
Alas1	543.682	1.44492	0.406092	3.55811	0.000373531	0.00453222	1
Alb	8566.11	5.69724	1.08141	5.26836	1.3765e-07	7.79863e-06	1
Aldh16a1	376.478	-0.452697	0.121414	-3.72852	0.000192605	0.00268584	1
Aldh1a1	5.60992	1.80075	0.67979	2.64898	0.00807348	0.0459925	0
Aldh1l1	5.14555	3.0554	1.09286	2.79579	0.00517727	0.0333527	0
Aldh2	2004.45	0.395962	0.149907	2.64139	0.00825671	0.0467823	1
Aldh7a1	60.7193	1.80126	0.330787	5.44539	5.16917e-08	3.6527e-06	1
Aldh8a1	9.41557	2.77791	0.842875	3.29575	0.000981583	0.00956202	1
Aldoa	12085.3	0.677377	0.171163	3.95749	7.57402e-05	0.00128316	1
Aldob	158.686	4.24164	1.03347	4.10427	4.05598e-05	0.000786848	1
Alg9	70.4484	0.445863	0.158766	2.8083	0.00498044	0.0325303	1
Alkbh5	227.7	0.780836	0.124027	6.29567	3.0607e-10	4.63798e-08	1
Alpk1	199.096	-1.32433	0.33063	-4.00548	6.18923e-05	0.00110627	1
Ambp	244.183	5.70607	1.21603	4.69239	2.70027e-06	9.25282e-05	1
Amd1	3546.17	-0.585116	0.180708	-3.23792	0.00120405	0.0111479	1
Amhr2	12.5798	-1.23763	0.255564	-4.84273	1.28064e-06	4.99012e-05	1
Amica1	850.923	-0.990218	0.240744	-4.11316	3.90282e-05	0.00076256	1
Amn1	233.315	-0.931248	0.160956	-5.78575	7.21899e-09	7.03233e-07	1
Amotl2	36.9073	-1.69852	0.26773	-6.34416	2.23639e-10	3.67469e-08	1
Amph	14.956	-1.25799	0.368828	-3.41079	0.000647759	0.00692665	1
Amy1a	32.7666	5.39084	1.16986	4.60812	4.06332e-06	0.000122601	1
Amz1	226.791	0.684788	0.225151	3.04146	0.00235434	0.0188209	1
Ang	58.8629	2.14978	0.678559	3.16816	0.00153407	0.013524	1
Angpt2	4.06125	2.52995	0.554894	4.55934	5.13141e-06	0.000149114	0
Angptl3	28.9303	7.91505	1.37885	5.74033	9.44936e-09	9.07538e-07	1
Angptl4	50.462	0.984531	0.284953	3.45506	0.000550161	0.00615512	1
Ankrd29	1.10905	-3.16326	0.945936	-3.34406	0.000825634	0.00842814	0
Ankrd37	37.8606	0.856752	0.229043	3.74057	0.000183605	0.00259753	1
Ankrd42	119.933	-0.747095	0.154028	-4.85038	1.23223e-06	4.81523e-05	1
Ankrd9	27.624	-0.505073	0.157012	-3.21678	0.00129636	0.0117944	1
Anks1a	343.938	-0.513541	0.172992	-2.96858	0.00299177	0.0223694	1
Ano10	315.491	-1.06099	0.222145	-4.7761	1.78727e-06	6.55234e-05	1
Anpep	1475.55	-0.675822	0.234159	-2.88617	0.00389965	0.0270655	1
Antxr2	424.195	-1.04741	0.278506	-3.7608	0.000169367	0.00245205	1
Anxa4	1049.83	1.32826	0.239828	5.53839	3.05264e-08	2.30011e-06	1
Ap1b1	461.418	0.418627	0.133132	3.14446	0.00166394	0.0144133	1
Ap1m1	1341.94	-0.319361	0.0945838	-3.37649	0.000734168	0.00770198	1
Ap3b1	685.442	0.406043	0.146577	2.77017	0.00560274	0.0352603	1
Apba3	118.539	0.454237	0.130024	3.49348	0.000476765	0.00550095	1
Apbb1ip	2627.14	-0.48235	0.183424	-2.6297	0.00854612	0.0480231	1
Apcs	71.7345	5.45019	1.35975	4.00822	6.11771e-05	0.00109637	1
Aplnr	6.31406	1.8498	0.564246	3.27835	0.00104415	0.0100282	0
Apmap	106.179	-0.482795	0.135784	-3.55562	0.000377087	0.00455914	1
Apoa1	140.578	3.35498	0.730029	4.59568	4.31337e-06	0.000129287	1
Apoa2	76.7761	5.74421	1.00247	5.73007	1.00388e-08	9.40114e-07	1
Apoa4	59.236	6.10426	1.44516	4.22394	2.40064e-05	0.000518036	1
Apoa5	25.5552	4.68757	1.16884	4.01045	6.06029e-05	0.00108894	1
Apob	125.758	6.22851	1.35435	4.59889	4.2474e-06	0.000127591	1
Apobr	703.234	-0.619635	0.207636	-2.98424	0.00284283	0.0215399	1
Apoc1	241.163	3.87127	0.927751	4.17275	3.00949e-05	0.000613504	1
Apoc2	70.0747	3.87088	1.14982	3.36652	0.000761239	0.00790618	1
Apoc3	127.641	4.69417	1.00412	4.67493	2.94058e-06	9.80529e-05	1
Apoc4	17.6363	3.88696	1.17045	3.32093	0.000897191	0.00893131	1
Apoe	963.058	2.06555	0.685808	3.01185	0.00259664	0.020236	1
Apof	6.15196	4.35368	1.43164	3.04104	0.00235761	0.018836	0
Apoh	346.903	5.3647	1.2087	4.4384	9.0632e-06	0.000234382	1
Apol2	88.7602	-0.869087	0.305289	-2.84677	0.00441648	0.0297902	1
Apol2	88.7602	-0.869087	0.305289	-2.84677	0.00441648	0.0297902	1
Apon	10.9199	4.08111	1.33971	3.04626	0.00231707	0.0186432	1
App	366.3	0.496513	0.180868	2.74517	0.00604792	0.0372041	1
Aqp3	26.6459	1.26856	0.380433	3.33453	0.000854442	0.00861727	1
Aqp8	6.29117	4.79995	1.60154	2.99709	0.00272574	0.0209547	0
Aqpep	8.8679	-1.90215	0.590814	-3.21954	0.00128398	0.0116974	1
Aqr	455.293	0.326789	0.113358	2.88282	0.00394138	0.0272165	1
Araf	416.839	-0.374904	0.130906	-2.86392	0.00418432	0.0285758	1
Arf2	130.621	-0.659175	0.145942	-4.5167	6.281e-06	0.000175894	1
Arf6	1226.76	0.273443	0.100947	2.70879	0.00675283	0.0403572	1
Arg1	55.3265	2.80237	0.78303	3.57888	0.000345069	0.00429777	1
Arhgap11a	151.587	0.44618	0.14995	2.97553	0.00292482	0.0219893	1
Arhgap15	1118.53	-0.750864	0.133921	-5.60677	2.06136e-08	1.70381e-06	1
Arhgap21	196.515	0.838862	0.191606	4.37805	1.19746e-05	0.000295295	1
Arhgap22	65.894	1.21834	0.272002	4.47915	7.4942e-06	0.000201193	1
Arhgap23	147.185	0.568561	0.198368	2.86619	0.00415439	0.0284283	1
Arhgap24	226.866	-1.21342	0.193168	-6.28167	3.34966e-10	4.98054e-08	1
Arhgap31	13.5676	1.03479	0.343797	3.00988	0.0026135	0.0203403	1
Arhgap4	1889.48	0.493769	0.122888	4.01805	5.86813e-05	0.00105999	1
Arhgap6	185.976	0.719638	0.259215	2.77622	0.00549955	0.0347562	1
Arhgdia	5031.21	0.300913	0.0957857	3.14152	0.00168071	0.0144981	1
Arhgef10l	263.269	1.17342	0.30128	3.89479	9.8283e-05	0.00157138	1
Arhgef15	4.92835	1.21468	0.428433	2.83516	0.00458024	0.0305753	0
Arhgef3	2804.79	-0.464021	0.119391	-3.88655	0.000101678	0.00161243	1
Arhgef4	13.9432	-1.01583	0.338509	-3.00089	0.0026919	0.0207757	1
Arid3b	293.031	-0.356723	0.108294	-3.29401	0.00098768	0.00958826	1
Arid3c	1.6433	-3.01013	0.785062	-3.83425	0.000125947	0.00191277	0
Arid4a	600.738	-0.550749	0.113965	-4.83259	1.34766e-06	5.17728e-05	1
Arid4b	878.402	-0.585122	0.115841	-5.05109	4.39287e-07	2.05876e-05	1
Arih1	3225.53	0.854078	0.214745	3.97717	6.9739e-05	0.00120698	1
Arl10	32.6828	-0.563837	0.198704	-2.83757	0.00454579	0.0304496	1
Arl11	639.151	1.08426	0.269079	4.0295	5.58946e-05	0.00102321	1
Arl15	23.2398	-0.956212	0.286196	-3.34111	0.000834447	0.00848543	1
Arl2bp	877.521	-0.911009	0.152008	-5.99318	2.05782e-09	2.4404e-07	1
Arl5b	201.042	0.930062	0.203162	4.57793	4.696e-06	0.000138623	1
Arl6ip1	1215.9	-0.258459	0.0968369	-2.66902	0.00760734	0.0439241	1
Arl6ip6	322.18	-0.764651	0.150721	-5.07329	3.90998e-07	1.85799e-05	1
Arl8b	1216.03	0.376049	0.129182	2.91101	0.00360267	0.025657	1
Armcx1	7.43781	1.24919	0.379515	3.29155	0.000996361	0.00965083	0
Armcx5	60.8544	-0.820579	0.17048	-4.81333	1.48434e-06	5.57671e-05	1
Arse	61.1086	0.583702	0.147355	3.96121	7.45724e-05	0.00126969	1
Arsg	20.8413	-1.20356	0.225665	-5.33337	9.64047e-08	5.92238e-06	1
Art4	544.887	-0.672523	0.224639	-2.99379	0.00275536	0.0211228	1
Asb3	97.7389	-0.43858	0.165366	-2.65217	0.00799751	0.0456872	1
Asb7	36.1518	-0.609263	0.190693	-3.195	0.00139832	0.0125298	1
Ascc2	426.6	0.497394	0.158973	3.12879	0.00175527	0.0149615	1
Ascc3	315.358	-0.628522	0.12012	-5.23246	1.67269e-07	9.27326e-06	1
Asgr1	27.5026	4.99289	1.14449	4.36254	1.28559e-05	0.000311972	1
Asns	2930.94	-0.641389	0.240148	-2.6708	0.00756702	0.0437469	1
Asnsd1	264.895	0.32213	0.10693	3.01255	0.00259065	0.0202009	1
Aspdh	2.70063	4.07115	1.20379	3.38194	0.000719754	0.00759024	0
Aspm	71.4954	0.866759	0.287213	3.01783	0.00254594	0.0200124	1
Aste1	45.6382	-0.464493	0.145721	-3.18755	0.00143482	0.012798	1
Ate1	513.757	-0.392576	0.085461	-4.59362	4.35613e-06	0.000129998	1
Atf2	319.001	-0.401005	0.116656	-3.43751	0.000587092	0.00647073	1
Atf7ip	1111.58	0.502862	0.145153	3.46436	0.000531494	0.00598556	1
Atg13	627.771	-0.322124	0.0774905	-4.15695	3.22528e-05	0.000650686	1
Atg16l1	484.517	0.434641	0.123083	3.53129	0.00041354	0.00487877	1
Atic	1576.97	0.445793	0.154394	2.88737	0.0038848	0.0270311	1
Atmin	282.445	0.821865	0.182599	4.50093	6.76559e-06	0.000186026	1
Atp1a1	1948.74	0.443292	0.141355	3.13602	0.00171256	0.0146985	1
Atp1b3	2630.44	-0.470467	0.0841773	-5.589	2.28375e-08	1.8321e-06	1
Atp2a1	15.302	-0.692763	0.257373	-2.69167	0.00710963	0.0418116	1
Atp2a2	1051.02	0.56447	0.143114	3.94419	8.00701e-05	0.00133496	1
Atp2b1	516.944	0.60175	0.136173	4.41901	9.91522e-06	0.000252283	1
Atp5d	852.304	0.374664	0.121941	3.07249	0.00212279	0.0172633	1
Atp6ap1	1929.12	-0.452393	0.105119	-4.30363	1.68022e-05	0.000389048	1
Atp6v1c1	1376.93	-0.467207	0.149222	-3.13095	0.00174242	0.0149083	1
Atraid	91.3096	-0.733612	0.143207	-5.12274	3.01127e-07	1.48565e-05	1
Atrnl1	103.669	-0.711591	0.242431	-2.93523	0.00333303	0.0241915	1
Atxn7l4	192.947	-0.464701	0.154255	-3.01255	0.00259066	0.0202009	1
Aurkc	13.3304	-0.84999	0.28181	-3.01619	0.00255975	0.0200863	1
Avpr1a	2.86103	4.09211	1.19104	3.43575	0.000590926	0.00649924	0
Azgp1	87.3888	3.99099	0.851564	4.68665	2.77707e-06	9.42133e-05	1
Azi2	1008.61	0.356274	0.124386	2.86427	0.00417968	0.0285584	1
B3galnt2	284.753	-0.455331	0.1567	-2.90575	0.00366369	0.0259695	1
B3gnt2	1521.17	0.576375	0.112522	5.12235	3.01748e-07	1.48565e-05	1
B4galnt3	3.48718	3.44947	1.19235	2.89299	0.00381591	0.0268117	0
B4galt1	762.871	0.299675	0.107324	2.79225	0.00523433	0.0335569	1
B4galt6	379.735	0.750696	0.232347	3.23093	0.00123389	0.0113624	1
Baat	69.5028	4.49263	0.956297	4.69795	2.6279e-06	9.02754e-05	1
Babam1	576.899	0.423492	0.139984	3.02528	0.00248402	0.0196389	1
Bag3	1026.76	3.87518	0.330681	11.7188	1.02122e-31	1.5475e-28	1
Bai2	1.16317	-2.02037	0.737802	-2.73836	0.00617463	0.0377742	0
Banf1	621.304	0.455934	0.111073	4.10482	4.04624e-05	0.000786077	1
Banp	244.952	0.462645	0.123443	3.74785	0.000178355	0.00255774	1
Bax	436.181	0.71481	0.114286	6.25455	3.98654e-10	5.78388e-08	1
Baz2b	1054.01	-0.49315	0.175763	-2.80576	0.00501978	0.0326777	1
Bbip1	199.138	-0.444477	0.146421	-3.03561	0.00240054	0.0191006	1
Bbox1	2.30934	4.32914	1.39724	3.09836	0.00194594	0.0161428	0
Bbs2	97.6103	-1.34485	0.168201	-7.9955	1.2905e-15	6.51848e-13	1
Bbs7	43.3906	-0.964971	0.283189	-3.40752	0.000655563	0.00699575	1
Bcar1	7.77953	1.84526	0.518514	3.55875	0.000372629	0.0045253	1
Bcas2	20289.6	-0.804016	0.266798	-3.01358	0.00258186	0.0201785	1
Bcl10	1129.04	-0.58014	0.154282	-3.76027	0.000169733	0.00245474	1
Bcl2a1	868.957	0.489527	0.184625	2.65147	0.00801422	0.0457242	1
Bcl2l11	47.5308	1.95181	0.262703	7.4297	1.08842e-13	3.62045e-11	1
Bcl2l12	122.124	-0.309858	0.110909	-2.79381	0.00520912	0.0334735	1
Bcl6	2524.83	-0.71427	0.206278	-3.46266	0.000534866	0.00601283	1
Bcl7b	157.09	-0.271542	0.0990349	-2.74188	0.00610882	0.0375111	1
Begain	42.3068	-1.52841	0.306881	-4.98045	6.34355e-07	2.7774e-05	1
Bend3	8.51763	0.966659	0.363219	2.66137	0.0077824	0.0447455	0
Bfar	195.933	-0.55711	0.122435	-4.55025	5.35825e-06	0.000153844	1
Bhlhb9	44.0607	0.961854	0.276531	3.47828	0.000504634	0.00574027	1
Bhlhe40	264.746	0.632138	0.196818	3.21179	0.00131911	0.0119467	1
Bhmt	92.7072	3.86802	1.00294	3.85669	0.000114931	0.00178116	1
Bhmt2	13.1781	4.27478	1.19728	3.57042	0.000356411	0.00438299	1
Bicd2	553.004	0.759617	0.220836	3.43973	0.000582297	0.00643026	1
Bin2	2233.8	0.356596	0.134657	2.64818	0.00809263	0.0460439	1
Bin3	987.383	-0.512382	0.136062	-3.76581	0.00016601	0.00241369	1
Blm	234.512	-0.639351	0.230811	-2.77002	0.00560525	0.0352603	1
Blmh	372.353	0.414562	0.122795	3.37606	0.000735326	0.0077082	1
Bloc1s6	224.471	-0.677293	0.120534	-5.61909	1.91971e-08	1.60619e-06	1
Blzf1	428.947	-0.503519	0.144991	-3.47275	0.000515153	0.00582076	1
Bmp2	2.40439	2.48841	0.747173	3.33043	0.000867105	0.00872737	0
Bnip3	302.562	1.79832	0.286405	6.27893	3.4092e-10	4.99943e-08	1
Bpgm	216801	-0.764766	0.25113	-3.0453	0.00232451	0.018692	1
Brd7	508.258	0.248167	0.0804508	3.0847	0.00203756	0.0166796	1
Brf1	174.877	-0.469449	0.12424	-3.77858	0.000157728	0.0023231	1
Brms1l	140.482	-0.405629	0.129626	-3.12922	0.00175271	0.0149584	1
Brpf3	88.6503	-0.800912	0.206811	-3.87268	0.000107645	0.00168937	1
Bst2	1686.64	2.62536	0.191036	13.7427	5.63024e-43	1.5357e-39	1
Btbd10	279.316	-0.296761	0.109457	-2.71121	0.00670385	0.0401326	1
Btg1	10217.3	-0.303795	0.11105	-2.73567	0.00622542	0.0379897	1
Btk	583.519	0.421416	0.106543	3.95538	7.64133e-05	0.00129296	1
Btrc	640.701	-0.857234	0.227798	-3.76313	0.000167802	0.00243456	1
Bub3	72.093	0.328628	0.12519	2.62503	0.00866412	0.0485062	1
Bucs1	21.4786	4.84311	1.33107	3.63852	0.000274213	0.00355149	1
Bwk1	790.624	-0.278549	0.0837111	-3.3275	0.000876289	0.00878738	1
Bysl	189.46	0.614608	0.130043	4.72618	2.28777e-06	7.97971e-05	1
C130050O18Rik	67.9225	1.00631	0.198809	5.06169	4.1555e-07	1.95423e-05	1
C1qtnf6	45.3957	-1.22352	0.291721	-4.19416	2.73889e-05	0.000574662	1
C3ar1	118.036	0.87725	0.251904	3.48248	0.000496785	0.00566958	1
C4b	229.414	-1.07488	0.399507	-2.69053	0.0071339	0.0419182	1
C4bpa	50.2277	4.89067	1.25328	3.9023	9.52841e-05	0.00153967	1
C4bpb	43.3042	2.42395	0.688106	3.52264	0.000427272	0.00501907	1
C5	20.6875	2.63021	0.785024	3.35048	0.000806708	0.00827357	1
C530008M17Rik	264.759	0.796354	0.274288	2.90335	0.00369196	0.0261156	1
C8a	42.9751	5.60869	1.32423	4.23544	2.281e-05	0.000500133	1
C8b	33.328	5.71856	1.61043	3.55096	0.000383827	0.00459778	1
C9	55.7693	5.51164	1.29821	4.24557	2.18041e-05	0.000482472	1
Cab39l	212.78	-0.51477	0.126446	-4.07106	4.67997e-05	0.000886465	1
Cabp2	2.59883	3.77075	1.13034	3.33596	0.000850067	0.00859394	0
Cacna1d	8.90557	-2.28996	0.3864	-5.92639	3.09673e-09	3.486e-07	0
Cacnb4	23.1669	-1.31063	0.33643	-3.8957	9.79164e-05	0.00156919	1
Cacybp	2549.15	2.55132	0.257724	9.89943	4.18673e-23	3.80657e-20	1
Calcoco1	1382.84	-0.335717	0.120167	-2.79376	0.00520998	0.0334735	1
Cald1	374.204	0.797596	0.263857	3.02283	0.00250421	0.0197527	1
Calhm2	171.485	0.885642	0.234552	3.77589	0.000159437	0.00233555	1
Calm1	9470.28	0.386436	0.145121	2.66285	0.00774814	0.0445673	1
Camk1	29.824	0.985866	0.281434	3.503	0.000460046	0.00533104	1
Camk1d	111.869	-0.691164	0.151486	-4.56257	5.05302e-06	0.00014725	1
Camk2g	144.55	-0.885634	0.189791	-4.66636	3.06586e-06	0.000100412	1
Camkmt	21.2794	-0.832035	0.174551	-4.7667	1.87265e-06	6.77431e-05	1
Cant1	283.907	-0.453961	0.158104	-2.87128	0.00408812	0.0280734	1
Canx	3926.99	0.535127	0.119965	4.46068	8.17019e-06	0.00021678	1
Capg	1506.38	0.733354	0.210231	3.48833	0.000486052	0.00558449	1
Capn2	1531.08	0.788083	0.134728	5.84942	4.93291e-09	5.175e-07	1
Capn7	383.57	-0.253857	0.0937532	-2.70771	0.00677488	0.0404181	1
Car8	23.3105	2.61416	0.355755	7.34822	2.00862e-13	6.22582e-11	1
Car9	1.683	2.57664	0.875154	2.94421	0.00323779	0.0236894	0
Card10	681.079	-1.0586	0.312813	-3.38415	0.000713997	0.00753676	1
Card11	619.193	0.996293	0.206359	4.82796	1.37941e-06	5.25186e-05	1
Casc1	38.717	-1.06405	0.208832	-5.09525	3.48281e-07	1.67367e-05	1
Casc4	5.01148	-1.4318	0.473467	-3.02408	0.00249393	0.0196944	0
Caskin2	7.22595	1.24163	0.452244	2.74549	0.006042	0.0371974	0
Casp8ap2	376.6	-0.443422	0.113148	-3.91895	8.89351e-05	0.00145083	1
Cat	11141.5	-0.768239	0.269624	-2.8493	0.00438154	0.0296112	1
Cav1	51.0529	-1.39826	0.484674	-2.88494	0.00391493	0.0271024	1
Cbfa2t3	49.4555	0.986536	0.305738	3.22673	0.00125212	0.0114924	1
Cbfb	1088.19	-0.360226	0.10807	-3.33327	0.000858304	0.00864516	1
Cbln2	502.584	0.807393	0.225477	3.58083	0.000342507	0.00427884	1
Cbr1	48.2393	0.51942	0.163364	3.17953	0.00147513	0.0130872	1
Ccdc109b	89.5833	0.736537	0.215843	3.41237	0.000644007	0.00691028	1
Ccdc112	57.5642	1.01528	0.271414	3.74072	0.000183492	0.00259753	1
Ccdc126	207.834	0.526435	0.197356	2.66744	0.00764324	0.0441128	1
Ccdc134	98.0995	0.379724	0.130592	2.90771	0.00364087	0.0258616	1
Ccdc14	20.8797	0.615585	0.183411	3.35632	0.000789877	0.00814852	1
Ccdc19	10.9125	-1.30616	0.298431	-4.37675	1.20461e-05	0.00029601	1
Ccdc22	257.727	0.283346	0.094466	2.99945	0.00270468	0.020828	1
Ccdc32	333.155	-0.322749	0.105594	-3.0565	0.00223937	0.0181142	1
Ccdc40	2.53203	-1.71919	0.483787	-3.55361	0.000379986	0.00456586	0
Ccdc57	25.5455	0.680606	0.226133	3.00977	0.0026145	0.0203403	1
Ccdc58	97.1016	0.676428	0.143628	4.70958	2.48231e-06	8.57058e-05	1
Ccdc61	308.304	-0.837915	0.201267	-4.1632	3.13823e-05	0.000636893	1
Ccdc64b	42.2351	-0.96969	0.33285	-2.9133	0.00357635	0.0255496	1
Ccdc66	44.5001	-0.80737	0.210831	-3.82947	0.000128421	0.00193955	1
Ccdc69	327.92	0.425081	0.155827	2.72791	0.0063737	0.0386899	1
Ccdc80	123.84	-1.24694	0.314098	-3.9699	7.19039e-05	0.00123816	1
Ccdc82	346.87	-0.350795	0.12578	-2.78896	0.00528775	0.0338616	1
Ccdc84	119.368	-0.319207	0.100778	-3.16741	0.00153802	0.0135413	1
Ccdc86	116.006	0.548364	0.166202	3.29939	0.00096895	0.00947279	1
Ccdc88a	139.062	0.696197	0.176302	3.94889	7.8514e-05	0.00131706	1
Ccdc91	115.876	0.341936	0.119684	2.857	0.00427667	0.0290754	1
Ccl2	75.9621	1.841	0.586662	3.1381	0.00170049	0.0146133	1
Ccl5	2742.76	-1.63676	0.216652	-7.5548	4.19505e-14	1.50558e-11	1
Ccl6	23863.8	-1.41299	0.261513	-5.40315	6.54811e-08	4.31416e-06	1
Ccl9	55.3651	2.98884	0.60873	4.90996	9.10959e-07	3.79744e-05	1
Ccnc	241.56	-0.548937	0.169294	-3.24251	0.00118484	0.0110299	1
Ccndbp1	11406.6	-0.976522	0.313332	-3.11657	0.00182968	0.0154222	1
Ccne1	33.4786	1.94329	0.269132	7.22057	5.17684e-13	1.44085e-10	1
Ccng2	1179.53	-0.36714	0.137177	-2.6764	0.00744184	0.0432616	1
Ccni	14373.4	-0.806158	0.209653	-3.8452	0.000120455	0.00184166	1
Ccnjl	48.8865	0.821576	0.25929	3.16857	0.00153192	0.0135196	1
Ccnl2	3320.18	-0.685031	0.115612	-5.92524	3.11843e-09	3.486e-07	1
Ccny	1212.3	-0.598046	0.183645	-3.25654	0.00112781	0.0106233	1
Ccnyl1	41.2874	-0.858879	0.232372	-3.69613	0.000218907	0.00297949	1
Ccp110	109.139	-0.505821	0.120732	-4.18963	2.79408e-05	0.000583547	1
Ccr1l1	130.677	-1.18286	0.344907	-3.4295	0.000604693	0.00660801	1
Ccr3	52.2562	-2.17374	0.35031	-6.2052	5.46286e-10	7.67879e-08	1
Ccr5	601.188	0.888147	0.338632	2.62275	0.00872239	0.0487394	1
Ccrl1	4.12442	1.21674	0.416939	2.91828	0.0035197	0.0252505	0
Ccrn4l	47.8334	0.984375	0.296957	3.31487	0.000916851	0.00906745	1
Ccsap	57.1617	-0.470302	0.148228	-3.17283	0.00150961	0.0133689	1
Cct2	1821.39	0.45456	0.135102	3.36456	0.000766652	0.00794499	1
Cct3	2064.55	0.787171	0.151282	5.20334	1.95741e-07	1.04687e-05	1
Cct4	3387.86	0.628927	0.139193	4.51839	6.23103e-06	0.000174853	1
Cct5	4064.73	0.528064	0.125767	4.19876	2.68379e-05	0.000568347	1
Cct6a	837.613	0.565562	0.164306	3.44213	0.000577145	0.00638889	1
Cct6b	4.39971	-1.27711	0.399566	-3.19625	0.00139229	0.0124921	0
Cct7	1645.8	0.569161	0.118194	4.81549	1.46842e-06	5.54745e-05	1
Cct8	1832.62	0.610463	0.135038	4.52067	6.1644e-06	0.00017334	1
Cct8l1	3.29223	0.967216	0.361571	2.67504	0.00747213	0.0434007	0
Cct8l1	3.29223	0.967216	0.361571	2.67504	0.00747213	0.0434007	0
Cd160	3.2335	-1.58439	0.508326	-3.11688	0.00182777	0.0154156	0
Cd209b	2.33536	2.27996	0.685851	3.32428	0.000886482	0.00887003	0
Cd274	94.9205	-0.676817	0.245271	-2.75947	0.0057895	0.0361195	1
Cd300le-ps1	937.192	0.840302	0.210611	3.98983	6.61205e-05	0.00116056	1
Cd300lf	141.692	-0.738877	0.219987	-3.35873	0.000783018	0.00809613	1
Cd33	1197.92	-0.873846	0.277282	-3.15147	0.00162452	0.0141206	1
Cd36	6858.22	-1.02454	0.205725	-4.98014	6.35393e-07	2.7774e-05	1
Cd44	8199.74	-0.677165	0.168211	-4.02568	5.6811e-05	0.00103581	1
Cd46	36.7378	-0.539917	0.168698	-3.20049	0.00137193	0.0123385	1
Cd48	2936.22	-0.424926	0.141802	-2.99661	0.00273003	0.020964	1
Cd59	4573.49	-0.717886	0.22704	-3.16193	0.00156726	0.0137279	1
Cd5l	8.81664	2.21858	0.711095	3.11995	0.00180884	0.0153307	0
Cd68	693.521	0.792851	0.235534	3.36618	0.000762157	0.00790618	1
Cd7	198.552	-0.579959	0.212682	-2.72689	0.00639351	0.038736	1
Cd86	63.2588	0.849592	0.230767	3.6816	0.000231777	0.0031204	1
Cd93	196.444	0.970359	0.232257	4.17795	2.94145e-05	0.000605974	1
Cd96	227.92	-1.0996	0.206405	-5.32738	9.96418e-08	6.06659e-06	1
Cd97	13842.9	-0.876414	0.242201	-3.61854	0.000296265	0.003801	1
Cda	5.53384	3.03308	0.575206	5.27304	1.34186e-07	7.68918e-06	1
Cdadc1	242.369	-0.444749	0.146091	-3.04432	0.00233208	0.0187045	1
Cdc14a	81.4154	-0.762681	0.151852	-5.02252	5.09988e-07	2.33397e-05	1
Cdc14b	43.4715	1.39894	0.257756	5.42737	5.71921e-08	3.95932e-06	1
Cdc25c	26.304	-0.604058	0.224258	-2.69359	0.00706878	0.0416612	1
Cdc42bpb	39.9048	1.06846	0.266841	4.00412	6.22492e-05	0.0011112	1
Cdc42ep2	187.938	3.63774	0.464382	7.83351	4.74451e-15	2.08728e-12	1
Cdh23	33.8524	-0.927727	0.265542	-3.49371	0.000476353	0.00550085	1
Cdh5	6.8897	2.60224	0.535211	4.86209	1.16153e-06	4.63187e-05	0
Cdhr1	79.0705	-1.79937	0.318423	-5.65088	1.59631e-08	1.40454e-06	1
Cdk19	730.519	-0.450701	0.136935	-3.29135	0.000997081	0.00965095	1
Cdk2	165.339	-0.569088	0.182423	-3.1196	0.00181095	0.0153307	1
Cdk20	105.746	0.567035	0.193173	2.93538	0.00333144	0.0241915	1
Cdk2ap2	543.178	0.310743	0.104391	2.97673	0.00291345	0.0219402	1
Cdkl1	477.449	-1.03235	0.317678	-3.24968	0.00115534	0.0108144	1
Cdkl3	21.3012	-0.916959	0.230473	-3.9786	6.9323e-05	0.00120283	1
Cdkn2c	121.605	-0.874181	0.193282	-4.52282	6.10215e-06	0.000171944	1
Cdr2	10417.5	-1.21406	0.220348	-5.50974	3.59358e-08	2.62081e-06	1
Cds1	59.8812	0.981332	0.22087	4.44303	8.86995e-06	0.000230856	1
Cebpa	155.273	0.865314	0.266601	3.24572	0.00117154	0.0109585	1
Cebpe	29.3628	0.66508	0.214894	3.09492	0.00196863	0.0162815	1
Cebpg	883.814	0.444724	0.119132	3.73303	0.000189194	0.00265731	1
Cebpz	677.14	0.274281	0.0999038	2.74546	0.00604268	0.0371974	1
Cenpc1	300.289	-0.524859	0.138397	-3.79243	0.000149183	0.00221147	1
Cenpk	134.229	-0.986971	0.296588	-3.32775	0.000875492	0.0087866	1
Cenpm	39.7228	0.60369	0.213032	2.8338	0.0045998	0.0306608	1
Cep135	266.16	1.10683	0.238977	4.63152	3.62993e-06	0.000114067	1
Cep19	241.612	0.610708	0.172116	3.54824	0.00038782	0.00462737	1
Cep76	48.7203	0.518049	0.186603	2.77621	0.00549962	0.0347562	1
Cerk	1382.69	0.556903	0.134527	4.1397	3.47765e-05	0.000692164	1
Ces1c	152.382	5.29679	1.20726	4.38745	1.14687e-05	0.0002849	1
Ces1e	4.69015	4.07122	1.28338	3.17227	0.00151253	0.013386	0
Cesl1	22.9478	4.88333	1.23611	3.95056	7.79689e-05	0.00131115	1
Cfhr1	59.6465	5.69322	1.31109	4.34236	1.40962e-05	0.000335208	1
Cfhr3	20.3868	5.5221	1.68777	3.27183	0.00106853	0.0102269	1
Cfi	49.9664	5.17652	1.45616	3.55492	0.000378097	0.00455923	1
Cfl2	87.83	-0.425746	0.153217	-2.77871	0.00545746	0.0345377	1
Chac1	48.4033	1.79353	0.429394	4.17688	2.95532e-05	0.000606951	1
Chchd7	27.0207	-0.717883	0.209523	-3.42628	0.00061191	0.00665489	1
Chd4	1329.19	-0.42048	0.147228	-2.85597	0.00429056	0.0291263	1
Chdh	6.38788	5.25017	1.14882	4.57005	4.87597e-06	0.000143008	0
Chid1	315.692	0.522757	0.160534	3.25636	0.0011285	0.0106233	1
Chmp2b	462.848	-0.559117	0.165841	-3.3714	0.000747884	0.00779477	1
Chmp5	1243.42	-0.533525	0.118152	-4.51559	6.314e-06	0.000176456	1
Chordc1	1235.4	1.48519	0.243277	6.10495	1.02831e-09	1.36157e-07	1
Chrd	7.71323	-1.5401	0.578094	-2.6641	0.00771953	0.0444518	0
Chst1	133.737	0.709318	0.264173	2.68506	0.00725177	0.0425009	1
Chst11	82.3709	-1.33768	0.270749	-4.94065	7.78617e-07	3.32877e-05	1
Chst12	863.853	0.97877	0.238396	4.10565	4.03176e-05	0.000784382	1
Chst14	33.2544	-0.704568	0.204586	-3.44387	0.000573455	0.00635836	1
Chuk	559.446	-0.31327	0.104318	-3.00302	0.00267314	0.0206903	1
Cir1	5425.51	-0.777584	0.266159	-2.9215	0.00348355	0.0250556	1
Cirbp	358.945	-1.52923	0.275134	-5.55812	2.72693e-08	2.10112e-06	1
Cisd1	236.624	0.337743	0.118016	2.86184	0.00421194	0.0287069	1
Cited2	1574.42	-0.65447	0.19728	-3.31747	0.000908361	0.00902274	1
Ckb	346.378	0.401326	0.147626	2.71852	0.00655744	0.0394488	1
Cks1b	3.01848	-1.20001	0.423174	-2.83573	0.00457211	0.0305509	0
Clca2	43.2701	-1.45456	0.335013	-4.34179	1.41329e-05	0.000335208	1
Clcn4	274.784	0.761906	0.168055	4.53366	5.79692e-06	0.000164363	1
Cldn10	21.3197	-1.00925	0.326756	-3.0887	0.00201037	0.0165337	1
Cldn2	4.99346	3.49847	1.19083	2.93783	0.00330518	0.0240662	0
Cldn3	1.42532	3.77177	1.35055	2.79277	0.00522592	0.0335236	0
Clec12b	41.5606	-2.15569	0.349529	-6.16741	6.94175e-10	9.46716e-08	1
Clec14a	2.38938	2.48153	0.776275	3.19671	0.00139002	0.01248	0
Clec4a2	328.936	-0.937755	0.251774	-3.72459	0.00019563	0.00271691	1
Clec4b2	350.16	-1.29759	0.374452	-3.4653	0.000529631	0.00596951	1
Clec7a	6382.16	-0.910097	0.252934	-3.59816	0.000320472	0.0040431	1
Clic3	6.04767	-1.70861	0.607537	-2.81236	0.00491792	0.0322765	0
Clk2	759.655	0.451493	0.112899	3.99908	6.35897e-05	0.00113069	1
Cln3	463.049	-0.435476	0.131449	-3.3129	0.000923348	0.00911061	1
Clpx	450.631	-0.469657	0.100615	-4.66787	3.04334e-06	0.000100254	1
Cltc	3866.81	0.344252	0.105142	3.27416	0.00105976	0.0101568	1
Cmas	3233.66	-0.658888	0.228337	-2.8856	0.00390666	0.0270727	1
Cmbl	12.3132	2.58171	0.852457	3.02855	0.00245734	0.0194618	1
Cmklr1	48.0796	1.41715	0.33133	4.27714	1.89306e-05	0.000426737	1
Cmss1	17.2149	-0.62147	0.222578	-2.79214	0.00523604	0.0335569	1
Cmtm6	5819.3	-0.619566	0.197966	-3.12966	0.00175009	0.0149518	1
Cndp2	961.808	0.745814	0.238815	3.12298	0.00179031	0.0152032	1
Cnksr3	84.6487	0.636121	0.209989	3.02931	0.00245116	0.0194354	1
Cnppd1	12191.5	-0.489817	0.181729	-2.69531	0.00703239	0.041554	1
Cnpy1	9.54198	-1.56577	0.399215	-3.92212	8.77742e-05	0.00143705	1
Coa4	113.087	0.43137	0.112155	3.8462	0.000119966	0.00183625	1
Cobra1	456.269	0.343409	0.0881345	3.89642	9.76265e-05	0.00156639	1
Col13a1	2.5519	2.5688	0.599273	4.28653	1.81482e-05	0.000413888	0
Col20a1	46.2628	-0.64416	0.200516	-3.21251	0.0013158	0.0119467	1
Col23a1	2.10815	-3.97853	0.944205	-4.21363	2.51296e-05	0.000535495	0
Commd3	257.456	0.388378	0.128704	3.0176	0.00254788	0.0200161	1
Commd5	171.236	-0.327021	0.110891	-2.94903	0.00318777	0.0234239	1
Commd9	282.096	0.428197	0.102585	4.17405	2.99227e-05	0.000610907	1
Comt	819.313	0.561517	0.137861	4.07306	4.6399e-05	0.000881323	1
Copb2	688.018	0.310331	0.111944	2.7722	0.00556784	0.0350832	1
Copg1	422.263	0.325702	0.109801	2.9663	0.00301406	0.0224744	1
Cops2	750.089	0.401612	0.148137	2.71108	0.00670643	0.0401326	1
Cops3	851.265	-0.424298	0.144783	-2.93058	0.00338327	0.0244391	1
Coq10a	86.8383	-0.552246	0.169739	-3.25351	0.0011399	0.0106992	1
Coq2	91.4399	0.831424	0.205709	4.04174	5.30552e-05	0.000980443	1
Coro2b	54.506	-1.03287	0.267178	-3.86584	0.000110708	0.00172948	1
Coro7	367.619	-0.593243	0.220001	-2.69655	0.00700626	0.041472	1
Cotl1	1297.65	0.443336	0.142889	3.10265	0.00191795	0.0159819	1
Cox11	106.272	-0.386517	0.130541	-2.96089	0.00306754	0.022786	1
Cp	110.101	2.19088	0.723793	3.02694	0.00247043	0.0195541	1
Cpe	30.2803	-0.803365	0.264299	-3.03961	0.00236883	0.0189146	1
Cpeb1	28.6368	0.904114	0.316496	2.85663	0.00428159	0.0290943	1
Cpeb4	840.535	1.44522	0.256366	5.63735	1.72687e-08	1.47194e-06	1
Cplx1	2.55316	1.59466	0.563054	2.83216	0.00462349	0.0307887	0
Cpn1	11.2938	2.17764	0.646728	3.36716	0.000759472	0.00790059	0
Cpne1	176.51	-0.513909	0.117646	-4.36826	1.25243e-05	0.000305011	1
Cpne1	176.51	-0.513909	0.117646	-4.36826	1.25243e-05	0.000305011	1
Cpne7	68.1295	-1.33023	0.29839	-4.45803	8.27164e-06	0.000218948	1
Cpox	324.327	0.562404	0.194252	2.89523	0.00378884	0.0266489	1
Cps1	92.7726	5.67879	1.28654	4.41401	1.01471e-05	0.000256271	1
Cpsf3l	165.565	0.454463	0.135968	3.34243	0.000830486	0.00845868	1
Creb3l3	15.6946	4.64906	1.4274	3.25702	0.0011259	0.0106189	1
Creg1	43050.4	-0.666944	0.242915	-2.74558	0.00604037	0.0371974	1
Creld1	62.8989	0.559302	0.205081	2.72723	0.00638694	0.0387189	1
Creld2	276.744	1.51623	0.212919	7.12116	1.07021e-12	2.86186e-10	1
Crem	1482.07	0.890309	0.312955	2.84485	0.00444329	0.02991	1
Crp	690.057	4.42145	0.832978	5.308	1.10832e-07	6.62953e-06	1
Cryl1	42.2738	-0.565802	0.182354	-3.10276	0.00191722	0.0159819	1
Csf1r	2134.07	0.642529	0.189457	3.39143	0.000695279	0.00735626	1
Csgalnact2	1333.07	-0.698217	0.253918	-2.74977	0.00596371	0.0369528	1
Csnk1g1	28.647	-0.569254	0.160159	-3.5543	0.00037898	0.00456244	1
Csnk1g2	991.371	-0.357703	0.10719	-3.33709	0.00084662	0.00857816	1
Csnk2a1	433.681	0.324624	0.104767	3.09853	0.00194485	0.0161428	1
Cspp1	481.032	-0.609391	0.112684	-5.40797	6.37425e-08	4.22e-06	1
Cstf1	399.273	0.324879	0.104747	3.10157	0.001925	0.0160178	1
Ctdnep1	964.264	-0.212168	0.066191	-3.20539	0.00134879	0.012174	1
Ctdsp1	1949.15	-0.328943	0.111577	-2.94814	0.00319692	0.0234533	1
Ctdspl2	117.461	-0.658447	0.188785	-3.48781	0.000486989	0.00559054	1
Cth	26.6574	2.94422	0.802616	3.66828	0.000244185	0.00324265	1
Ctnna1	898.007	0.589311	0.224307	2.62725	0.00860787	0.0482905	1
Ctnnal1	41.7159	-0.73402	0.165687	-4.43015	9.41675e-06	0.000240949	1
Ctnnbl1	267.539	0.344414	0.11463	3.00457	0.00265956	0.0206086	1
Ctsa	3696.52	0.318539	0.0784931	4.05818	4.94572e-05	0.000927781	1
Ctse	2444.57	-0.891402	0.20345	-4.38143	1.17905e-05	0.000291604	1
Ctsl1	934.567	1.67112	0.392402	4.25868	2.05634e-05	0.000459743	1
Ctsz	3347.73	1.09801	0.206376	5.32044	1.03514e-07	6.27434e-06	1
Cuedc1	50.1165	-0.508213	0.181589	-2.79869	0.00513097	0.0331013	1
Cul4a	652.45	-0.618902	0.130302	-4.74976	2.0366e-06	7.26911e-05	1
Cul4b	983.793	-0.287769	0.0897694	-3.20565	0.00134757	0.012171	1
Cwf19l1	349.543	0.352646	0.133162	2.64824	0.00809111	0.0460439	1
Cwf19l2	235.931	-0.4602	0.135123	-3.40579	0.000659723	0.00703464	1
Cxcl1	16.6632	3.49827	0.890809	3.92707	8.59867e-05	0.00141458	1
Cxcl17	6.42573	-1.24688	0.363575	-3.42951	0.000604682	0.00660801	0
Cxcl2	99.9828	2.84073	0.67172	4.22903	2.34701e-05	0.00050969	1
Cxcr3	110.122	-0.641486	0.217379	-2.951	0.00316747	0.0232999	1
Cxcr6	52.9895	-0.789673	0.27335	-2.88887	0.00386626	0.0269445	1
Cyb561d1	145.983	-0.547772	0.121945	-4.49195	7.05724e-06	0.000192493	1
Cyb5b	252.078	0.441338	0.116461	3.78959	0.000150898	0.00222963	1
Cyb5d1	169.468	-0.473466	0.108068	-4.3812	1.18027e-05	0.000291604	1
Cybb	2587.83	0.620275	0.176398	3.51634	0.000437544	0.00510893	1
Cyp1a2	28.9923	5.79449	1.17615	4.92666	8.36482e-07	3.54284e-05	1
Cyp26a1	3.15678	1.47369	0.530105	2.78	0.00543582	0.0344647	0
Cyp2a1	14.5116	6.1242	1.52719	4.01011	6.06903e-05	0.00108907	1
Cyp2b2	4.19363	4.60333	1.64014	2.80666	0.00500575	0.0326487	0
Cyp2b3	62.9271	5.84612	1.48451	3.93808	8.21366e-05	0.00136275	1
Cyp2c11	206.081	5.57233	1.12069	4.97221	6.61941e-07	2.87502e-05	1
Cyp2c12	12.2406	4.34001	1.22801	3.5342	0.000409018	0.0048296	1
Cyp2c13	180.125	5.36049	1.16289	4.60961	4.03421e-06	0.000122263	1
Cyp2c22	87.6825	6.23966	1.15217	5.41555	6.10996e-08	4.14565e-06	1
Cyp2c23	65.6095	5.44726	1.298	4.19666	2.70881e-05	0.000571684	1
Cyp2c7	248.562	5.79406	1.38732	4.17644	2.96104e-05	0.000606951	1
Cyp2d2	57.7695	6.07941	1.24243	4.89317	9.92242e-07	4.04499e-05	1
Cyp2d3	21.511	5.27337	1.30699	4.03473	5.46653e-05	0.00100205	1
Cyp2d4	11.5971	1.02017	0.349359	2.92013	0.00349885	0.0251276	1
Cyp2d5	34.8792	4.21137	1.0584	3.979	6.92047e-05	0.00120283	1
Cyp2e1	109.86	4.91699	0.924628	5.31781	1.05026e-07	6.31384e-06	1
Cyp39a1	13.8791	1.53336	0.547531	2.8005	0.00510237	0.0329636	1
Cyp3a18	45.2746	6.7443	1.30217	5.17928	2.22742e-07	1.15504e-05	1
Cyp4a2	84.789	6.04746	1.65532	3.65334	0.00025885	0.00338621	1
Cyp4a8	6.77198	3.73369	0.755328	4.94314	7.68742e-07	3.29689e-05	1
Cyp4b1	30.9815	2.89213	0.751563	3.84815	0.000119011	0.00182573	1
Cyp4f1	24.064	5.98048	1.54915	3.86048	0.000113163	0.00176177	1
Cyp4f39	41.4109	1.56529	0.434153	3.60539	0.00031169	0.00396162	1
Cyp4f4	5.47512	4.40144	1.51134	2.91228	0.00358797	0.0256058	0
Cyp8b1	1.93035	5.15893	1.54065	3.34854	0.000812391	0.00832411	0
Cyr61	148.16	-1.6443	0.354864	-4.6336	3.59361e-06	0.000113186	1
D17Wsu104e	312.039	0.287402	0.105845	2.7153	0.00662153	0.0397466	1
D17Wsu92e	2428.36	0.376014	0.133828	2.80967	0.00495917	0.032438	1
D3Ertd254e	40.8115	-0.670901	0.172134	-3.89754	9.71745e-05	0.00156097	1
D430042O09Rik	103.851	-0.690417	0.163287	-4.22825	2.35516e-05	0.000509941	1
Daam1	448.249	0.671643	0.22247	3.01902	0.0025359	0.019945	1
Dab2	272.966	0.961395	0.269095	3.5727	0.000353323	0.00434894	1
Dact1	25.7915	3.28802	0.468582	7.01695	2.26765e-12	5.83514e-10	1
Dak	41.5885	0.724209	0.226601	3.19597	0.00139362	0.0124959	1
Dao	3.51193	3.25136	1.07439	3.02623	0.0024762	0.0195884	0
Dapk3	261.05	0.392475	0.109238	3.59284	0.00032709	0.00412278	1
Dazap2	14730.7	-0.498996	0.148009	-3.37139	0.00074791	0.00779477	1
Dbi	189.335	0.622699	0.231262	2.69261	0.00708945	0.0417321	1
Dbnl	1238.07	-0.475806	0.158164	-3.0083	0.00262713	0.0204153	1
Dbr1	91.6099	-0.569287	0.135899	-4.18906	2.80118e-05	0.000584136	1
Dbt	1478.61	-0.902562	0.256433	-3.51968	0.000432062	0.00505791	1
Dcaf10	170.061	-0.342119	0.0918767	-3.72367	0.000196346	0.00272408	1
Dcaf6	341.359	-0.436731	0.0898484	-4.86076	1.16938e-06	4.64213e-05	1
Dchs1	6.72139	1.36268	0.489393	2.78442	0.00536229	0.0341893	0
Dclre1b	400.958	-0.644888	0.151906	-4.24533	2.18276e-05	0.000482472	1
Dclre1c	432.108	0.535319	0.144338	3.70877	0.000208266	0.00285174	1
Dcps	175.978	0.277832	0.102598	2.70798	0.00676945	0.0404181	1
Dda1	477.238	-0.201547	0.0758539	-2.65705	0.00788283	0.0451745	1
Ddah2	117.02	1.0534	0.227829	4.62364	3.77065e-06	0.000117139	1
Ddc	5.05373	2.41551	0.86794	2.78304	0.00538526	0.0342877	0
Ddc8	12.849	1.8801	0.494937	3.79867	0.000145477	0.00216833	1
Ddhd1	387.429	1.74179	0.143122	12.17	4.49037e-34	7.65495e-31	1
Ddhd2	112.984	-0.861307	0.206241	-4.17622	2.96399e-05	0.000606951	1
Ddi2	488.798	0.471848	0.165569	2.84985	0.00437393	0.0295744	1
Ddost	427.904	0.59779	0.131122	4.55904	5.13884e-06	0.000149114	1
Ddx26b	43.856	-0.845477	0.203262	-4.15954	3.18884e-05	0.000644287	1
Ddx27	352.758	0.284505	0.0954504	2.98066	0.00287626	0.0217304	1
Ddx41	932.364	0.383123	0.084464	4.53593	5.7349e-06	0.000163257	1
Ddx50	412.748	0.418828	0.101306	4.13428	3.56077e-05	0.000705839	1
Ddx58	82.3117	-0.67336	0.238986	-2.81757	0.00483882	0.0318801	1
Defa	16.5086	2.41923	0.612627	3.94895	7.84954e-05	0.00131706	1
Dennd2c	684.329	1.02735	0.241719	4.2502	2.13577e-05	0.000474391	1
Dennd4a	1765.94	-0.534226	0.147034	-3.63334	0.000279774	0.00361322	1
Dennd4b	1834.46	0.540005	0.157704	3.42416	0.000616708	0.00668574	1
Dennd5a	8752.53	-0.474193	0.14777	-3.20899	0.00133203	0.0120545	1
Dennd5b	92.1947	0.917366	0.242974	3.77557	0.00015964	0.00233602	1
Depdc7	11.135	1.57276	0.532651	2.9527	0.00315012	0.0232098	1
Det1	80.2511	0.427242	0.113079	3.77826	0.00015793	0.0023231	1
Dfnb31	73.5223	-0.838285	0.240191	-3.49008	0.00048288	0.00555857	1
Dgkd	2558.1	0.833611	0.153707	5.42338	5.84827e-08	4.02822e-06	1
Dgkg	104.729	1.05111	0.186585	5.6334	1.76692e-08	1.49672e-06	1
Dgkh	217.443	0.588692	0.207122	2.84224	0.00447973	0.0300735	1
Dguok	139.497	0.434226	0.130188	3.33537	0.000851866	0.00859937	1
Dhh	4.19723	1.70862	0.516341	3.3091	0.000935965	0.00920974	0
Dhrs7b	161.077	0.444116	0.0963225	4.61072	4.01276e-06	0.000121884	1
Dhx16	420.295	0.332509	0.109514	3.03622	0.00239568	0.0190731	1
Diexf	179.984	0.475754	0.13879	3.42788	0.000608308	0.00662628	1
Dkk2	1.74499	2.29616	0.861978	2.66382	0.00772581	0.0444576	0
Dlc1	8.29261	1.19915	0.431082	2.78173	0.00540707	0.0343708	0
Dll4	5.38511	3.84039	0.688298	5.57955	2.4114e-08	1.91201e-06	0
Dna2	727.074	0.591318	0.182302	3.24362	0.0011802	0.0109982	1
Dnahc17	81.9424	1.26864	0.285851	4.43813	9.07418e-06	0.000234382	1
Dnaja1	18189.5	2.57883	0.271488	9.49887	2.12178e-21	1.6076e-18	1
Dnaja3	163.373	0.386965	0.105717	3.66039	0.000251834	0.00331836	1
Dnaja4	1141.08	0.835889	0.181284	4.61094	4.00852e-06	0.000121884	1
Dnajb1	2762.52	2.06302	0.244824	8.42653	3.56064e-17	2.02333e-14	1
Dnajb11	608.753	0.61278	0.150901	4.0608	4.89045e-05	0.000919945	1
Dnajc10	421.972	-0.343777	0.102836	-3.34297	0.000828857	0.00845472	1
Dnajc12	47.3937	0.782686	0.243387	3.2158	0.00130081	0.011827	1
Dnajc16	89.0518	0.636088	0.236075	2.69443	0.00705096	0.0416146	1
Dnajc27	46.569	-0.478229	0.182476	-2.62078	0.00877279	0.0489339	1
Dnase1l3	41.3918	2.16003	0.419513	5.1489	2.6202e-07	1.32468e-05	1
Dnlz	119.781	0.412006	0.123525	3.33541	0.000851739	0.00859937	1
Dnm1l	331.11	0.290191	0.106494	2.72495	0.00643116	0.0389173	1
Dnmt3b	49.4782	-0.746695	0.249744	-2.98984	0.00279124	0.021296	1
Dock4	54.1835	1.2721	0.299418	4.24857	2.15139e-05	0.000477084	1
Dock6	7.37371	1.29668	0.364824	3.55427	0.000379032	0.00456244	0
Dock8	2450.99	0.451571	0.127317	3.54683	0.000389891	0.00463183	1
Dok1	242.17	0.331702	0.10931	3.0345	0.00240934	0.0191557	1
Donson	192.323	0.73402	0.20587	3.56546	0.000363223	0.00444671	1
Dopey1	782.549	-0.505501	0.114102	-4.43026	9.4118e-06	0.000240949	1
Dot1l	262.008	0.61788	0.221095	2.79464	0.00519582	0.0334406	1
Dph5	171.184	-0.638243	0.152707	-4.17953	2.92113e-05	0.000604224	1
Dpp7	416.619	0.737185	0.111958	6.58448	4.56482e-11	8.64653e-09	1
Dpys	15.3689	2.82026	0.579451	4.86712	1.13236e-06	4.52937e-05	1
Dpysl2	547.285	0.557791	0.167896	3.32225	0.000892962	0.00891374	1
Dpysl3	1.32972	2.42374	0.794309	3.05138	0.00227792	0.0183933	0
Dqx1	88.2646	0.547002	0.187976	2.90995	0.00361484	0.0257168	1
Dram	619.411	1.00837	0.198985	5.06756	4.02953e-07	1.90815e-05	1
Drg2	130.438	0.327437	0.108589	3.01538	0.00256654	0.0201164	1
Dscr3	479.741	0.241514	0.0871015	2.77279	0.00555776	0.0350586	1
Dse	420.503	0.508212	0.169871	2.99175	0.00277381	0.0212047	1
Dtd1	103.656	-0.438283	0.141089	-3.10643	0.00189364	0.0158342	1
Dtx3	36.1037	-0.709141	0.253161	-2.80115	0.00509213	0.032913	1
Dusp1	13149.3	-0.972272	0.260365	-3.73427	0.000188261	0.00264964	1
Dusp11	631.588	0.752911	0.164739	4.57032	4.86969e-06	0.000143008	1
Dusp18	298.489	-0.505107	0.160898	-3.13929	0.00169358	0.0145814	1
Dusp5	478.033	0.44901	0.150033	2.99274	0.00276488	0.0211721	1
Dusp8	9.42513	1.51902	0.566477	2.68151	0.00732896	0.0427695	0
Dync1i1	2.83116	1.53113	0.50298	3.04411	0.0023337	0.0187045	0
Dysf	6.15681	1.98928	0.483302	4.11601	3.85482e-05	0.000754262	0
Eaf1	632.144	-0.361208	0.137515	-2.62668	0.00862223	0.0483313	1
Ebag9	211.711	-0.430397	0.145559	-2.95686	0.00310785	0.0229604	1
Ecd	93.9494	0.354716	0.12686	2.79611	0.00517211	0.0333352	1
Eef1e1	4465.77	-0.836873	0.298938	-2.79949	0.00511837	0.0330357	1
Efcab2	6.49765	-1.14078	0.294205	-3.87751	0.000105529	0.00165999	0
Efemp2	12.1975	0.816428	0.223342	3.65551	0.000256674	0.00337237	1
Efha2	17.9711	-0.756581	0.244798	-3.09064	0.00199727	0.0164545	1
Efna1	7.82363	2.33751	0.749397	3.11918	0.00181353	0.0153362	0
Efnb2	13.8122	1.09656	0.408477	2.6845	0.00726374	0.0425528	1
Egfl7	16.0761	1.61146	0.344478	4.67799	2.89706e-06	9.71057e-05	1
Egln3	758.266	1.285	0.247619	5.18945	2.10913e-07	1.11488e-05	1
Egr1	155.109	1.66467	0.324012	5.13766	2.78176e-07	1.38966e-05	1
Eif2ak2	540.309	-0.81242	0.211619	-3.83908	0.000123498	0.00187976	1
Eif3b	720.193	0.379882	0.0991419	3.8317	0.000127262	0.00192417	1
Eif4ebp2	484.864	-0.518108	0.144707	-3.5804	0.000343072	0.00427884	1
Eif4enif1	643.619	0.443392	0.158073	2.80499	0.00503185	0.0326943	1
Eif4g3	1305.05	-0.48987	0.170127	-2.87944	0.00398378	0.0274814	1
Ell2	4613.69	-0.798116	0.224406	-3.55657	0.000375733	0.00455133	1
Elmo2	704.868	0.398882	0.152564	2.61452	0.0089353	0.0497183	1
Elmod2	292.642	-0.433658	0.14078	-3.08039	0.00206729	0.0168825	1
Eltd1	3.32195	2.21943	0.644172	3.4454	0.000570211	0.00633269	0
Emb	33127	-0.681767	0.243765	-2.79682	0.00516089	0.0332786	1
Emcn	9.06335	1.54452	0.414592	3.72541	0.000194995	0.00271362	1
Emd	559.729	0.480528	0.14837	3.23872	0.00120069	0.0111408	1
Emg1	197.444	0.368502	0.126358	2.91633	0.00354174	0.0253688	1
Emid2	1.01548	-2.22542	0.805735	-2.76197	0.00574532	0.0359425	0
Emilin1	12.9636	1.26994	0.346568	3.66432	0.000248	0.00327735	1
Eml1	4.89804	1.17438	0.356214	3.29684	0.000977791	0.00953189	0
Eml3	634.144	-0.716298	0.126534	-5.66093	1.50552e-08	1.33326e-06	1
Emr4	207.701	0.971129	0.289118	3.35893	0.000782443	0.00809613	1
Endog	14.9541	-0.948956	0.278795	-3.40378	0.000664597	0.00708108	1
Eng	128.046	1.5397	0.306713	5.01999	5.16739e-07	2.3549e-05	1
Enkur	38.3453	-1.21828	0.192114	-6.34145	2.2761e-10	3.69541e-08	1
Enpep	15.8396	1.56641	0.448824	3.49002	0.000482982	0.00555857	1
Enpp5	38.9251	-0.812901	0.187433	-4.33702	1.44426e-05	0.000341366	1
Entpd1	750.066	-0.674527	0.247314	-2.72741	0.00638336	0.0387189	1
Entpd4	204.584	-0.419051	0.152712	-2.74407	0.00606835	0.0372793	1
Epas1	14.7198	1.27188	0.336696	3.77752	0.000158397	0.0023231	1
Epb4.1	10242.8	-0.588761	0.214962	-2.73891	0.00616428	0.0377327	1
Epb4.1l2	346.511	0.498666	0.137796	3.61887	0.000295897	0.00379985	1
Epc2	493.435	-0.310498	0.0806099	-3.85187	0.000117221	0.0018064	1
Epdr1	89.2624	-0.8456	0.217331	-3.89084	9.98971e-05	0.00158973	1
Epha1	159.59	-0.827274	0.277733	-2.97866	0.00289509	0.0218381	1
Ephx1	80.7689	1.35474	0.45342	2.98783	0.00280961	0.0213587	1
Eprs	858.223	0.521767	0.124289	4.198	2.69277e-05	0.000569365	1
Eps15	1290.39	-0.357892	0.130206	-2.74865	0.00598407	0.0370117	1
Eps8	36.7645	0.649034	0.223682	2.90159	0.0037127	0.0262215	1
Eps8l1	39.3652	1.60181	0.333643	4.80097	1.579e-06	5.86234e-05	1
Epsti1	312.897	-0.675011	0.15064	-4.48096	7.43095e-06	0.000199931	1
Ercc1	60.1661	0.620031	0.111988	5.53659	3.08421e-08	2.31112e-06	1
Ercc5	175.853	-0.720156	0.155853	-4.62074	3.82372e-06	0.000118249	1
Erg	33.6167	1.70543	0.461161	3.69812	0.000217198	0.00295919	1
Eri1	557.733	0.561603	0.162611	3.45366	0.000553032	0.00617711	1
Erlec1	250.676	-0.539648	0.139491	-3.8687	0.000109417	0.0017152	1
Ero1l	1277.12	0.681495	0.173834	3.92037	8.84114e-05	0.00144575	1
Ero1lb	51.1789	-0.581133	0.175371	-3.31374	0.000920581	0.00909116	1
Erp27	54.5638	-2.07452	0.646849	-3.20712	0.00134072	0.0121252	1
Erp29	728.459	0.922881	0.12996	7.10126	1.23625e-12	3.24229e-10	1
Erp44	955.551	0.314798	0.098669	3.19044	0.00142054	0.0126955	1
Esco2	46.7155	-1.17685	0.301617	-3.90179	9.54841e-05	0.00154108	1
Esd	275.918	0.927351	0.198103	4.68116	2.85262e-06	9.65361e-05	1
Esm1	4.6288	1.56238	0.512877	3.0463	0.00231677	0.0186432	0
Esyt2	342.533	-0.434752	0.148241	-2.93273	0.00335996	0.0243094	1
Etv6	124.827	0.580027	0.146288	3.96497	7.34066e-05	0.0012573	1
Exoc3l2	5.55268	-1.27069	0.343531	-3.69889	0.000216542	0.0029532	0
Exoc3l4	18.5423	0.936262	0.357877	2.61616	0.00889255	0.0495208	1
Exoc7	134.915	-0.582676	0.168879	-3.45027	0.000560034	0.00623489	1
Ext1	161.37	0.571733	0.158721	3.60213	0.000315615	0.00400406	1
Extl2	9.95218	-1.13558	0.265379	-4.27909	1.87657e-05	0.000424423	1
Eya2	38.4008	-0.715394	0.211823	-3.37733	0.000731944	0.00768457	1
F10	32.6936	2.71038	0.869952	3.11555	0.00183604	0.0154568	1
F11	3.33343	4.31529	1.38101	3.12473	0.00177967	0.0151411	0
F12	62.022	1.39199	0.476625	2.92051	0.0034946	0.0251103	1
F13b	20.4672	5.29522	1.5617	3.39068	0.000697196	0.00737082	1
F2	126.36	5.39344	1.15626	4.66455	3.09286e-06	0.000100485	1
F3	131.726	2.90379	0.672246	4.31954	1.56356e-05	0.000367019	1
F9	71.3059	6.90897	1.41942	4.86744	1.13051e-06	4.52937e-05	1
Fabp1	184.251	4.59891	0.970998	4.73627	2.17689e-06	7.67142e-05	1
Fabp5	173.962	0.996973	0.363711	2.74112	0.00612309	0.037548	1
Fabp7	5.57013	2.94339	1.06295	2.76909	0.00562135	0.035329	0
Faf2	193.125	-0.425301	0.132088	-3.21983	0.00128266	0.0116931	1
Fam100a	1065.91	-0.592949	0.1887	-3.14228	0.00167638	0.0144699	1
Fam109b	69.2077	-0.572408	0.164569	-3.47821	0.000504766	0.00574027	1
Fam110a	63.4169	0.58521	0.18982	3.08298	0.00204938	0.0167576	1
Fam115c	108.343	-0.646167	0.232417	-2.78021	0.00543241	0.0344591	1
Fam122b	54.4094	-0.562638	0.171571	-3.27933	0.00104054	0.0100006	1
Fam125b	92.3114	-0.877218	0.236987	-3.70154	0.000214296	0.00292549	1
Fam129b	285.944	0.928422	0.267831	3.46645	0.000527378	0.00594904	1
Fam131a	30.2489	0.547578	0.199164	2.74939	0.00597065	0.0369605	1
Fam131a	30.2489	0.547578	0.199164	2.74939	0.00597065	0.0369605	1
Fam132a	11.5013	-0.661274	0.214557	-3.08205	0.00205583	0.0167989	1
Fam134c	1322.83	-0.301684	0.0601678	-5.01404	5.32982e-07	2.41489e-05	1
Fam160a2	358.43	-0.625791	0.182548	-3.42808	0.000607863	0.00662628	1
Fam162a	209.127	0.767808	0.16819	4.56512	4.99215e-06	0.000145788	1
Fam167a	14.1867	1.25251	0.395538	3.1666	0.00154232	0.0135639	1
Fam167b	6.57199	2.96002	0.462664	6.39777	1.5766e-10	2.72174e-08	1
Fam175a	71.6595	-0.625591	0.151917	-4.11798	3.82213e-05	0.00075139	1
Fam175b	746.542	-0.465365	0.107031	-4.34794	1.37425e-05	0.000328231	1
Fam184a-ps1	149.915	1.00977	0.26329	3.83522	0.000125454	0.00190741	1
Fam199x	9.05335	-0.932299	0.347525	-2.68268	0.00730343	0.0426753	0
Fam204a	141.843	-0.902811	0.137714	-6.5557	5.53827e-11	1.03467e-08	1
Fam212a	18.1727	1.42553	0.340454	4.18715	2.82481e-05	0.000587268	1
Fam213b	43.6499	-0.582149	0.22282	-2.61264	0.00898451	0.0499107	1
Fam216a	100.05	-0.542421	0.156065	-3.47562	0.000509676	0.0057798	1
Fam219a	42.362	-0.854855	0.211226	-4.04712	5.18526e-05	0.000963442	1
Fam21c	753.639	0.514277	0.129917	3.95849	7.54246e-05	0.001281	1
Fam222a	5.12372	1.03772	0.393029	2.64033	0.00828256	0.0468898	0
Fam24a	1120.46	-0.434538	0.156085	-2.78399	0.00536952	0.0342194	1
Fam26f	240.616	-0.840036	0.244794	-3.43161	0.00060002	0.00657275	1
Fam40a	959.481	-0.619666	0.14522	-4.26707	1.98054e-05	0.000444878	1
Fam43a	72.8662	0.680822	0.184299	3.69412	0.000220653	0.00299132	1
Fam43a	72.8662	0.680822	0.184299	3.69412	0.000220653	0.00299132	1
Fam53c	46.1024	-0.627639	0.16819	-3.73172	0.00019018	0.00266839	1
Fam54b	411.957	-0.414833	0.0898202	-4.61848	3.86553e-06	0.000118735	1
Fam59b	5.65088	1.49959	0.423163	3.54376	0.000394466	0.00467161	0
Fam63b	217.012	-0.431758	0.155274	-2.78061	0.00542561	0.0344481	1
Fam65c	5.62173	1.65325	0.485892	3.40251	0.000667691	0.00710294	0
Fam76a	359.808	-0.447301	0.13467	-3.32146	0.000895493	0.00892292	1
Fam82b	688.867	-0.938534	0.211389	-4.43984	9.00244e-06	0.000233858	1
Fam83d	3.5462	1.19198	0.412297	2.89108	0.00383922	0.0268709	0
Fam83g	12.7279	0.813773	0.303568	2.68069	0.00734704	0.04282	1
Fam92a1	705.545	-0.721055	0.263031	-2.74133	0.00611904	0.03754	1
Fam96a	843.813	0.361238	0.136874	2.63921	0.00830995	0.0470254	1
Farp2	46.6793	0.54141	0.205245	2.63788	0.00834269	0.0471324	1
Farsb	365.944	0.48056	0.11958	4.01871	5.85169e-05	0.00105843	1
Fas	205.956	-0.910361	0.280039	-3.25084	0.00115065	0.0107902	1
Faslg	78.6876	-0.841041	0.224398	-3.74798	0.000178261	0.00255774	1
Fastk	275.639	0.319328	0.116932	2.73089	0.00631632	0.0384713	1
Fat2	4.0946	2.45984	0.673626	3.65165	0.000260563	0.00340379	0
Fbp1	27.7533	3.08359	1.059	2.9118	0.00359348	0.0256183	1
Fbxl12	250.928	-0.490692	0.117114	-4.18987	2.79115e-05	0.000583547	1
Fbxl22	19.0739	-0.804781	0.274067	-2.93644	0.00332007	0.0241487	1
Fbxo17	4.45075	-1.1794	0.351545	-3.3549	0.000793937	0.00817803	0
Fbxo34	307.063	0.510554	0.151654	3.36656	0.000761113	0.00790618	1
Fbxo39	43.9285	0.816343	0.25969	3.14353	0.00166923	0.0144356	1
Fbxo46	234.61	-0.540244	0.135703	-3.98107	6.86056e-05	0.00119647	1
Fbxo8	216.121	-0.503142	0.120949	-4.15996	3.18303e-05	0.000644067	1
Fbxw2	1123.57	-0.305427	0.106927	-2.85642	0.00428452	0.0290997	1
Fcar	2136.96	-0.843531	0.264311	-3.19144	0.00141565	0.0126684	1
Fcer1g	12748.5	-0.704544	0.170238	-4.13858	3.49461e-05	0.000693733	1
Fcgrt	99.7292	0.825152	0.206761	3.99084	6.58385e-05	0.00115859	1
Fchsd2	579.809	0.628602	0.210946	2.97991	0.00288333	0.0217614	1
Fcn1	210.941	0.57381	0.191822	2.99136	0.00277739	0.0212202	1
Fcrlb	7.21506	0.946067	0.329686	2.8696	0.00410994	0.0281807	0
Fech	38812.7	-1.08424	0.261151	-4.15176	3.2993e-05	0.000664635	1
Fga	217.591	4.6801	0.940185	4.97785	6.42951e-07	2.80146e-05	1
Fgb	385.216	5.07118	1.03527	4.89842	9.66109e-07	3.96861e-05	1
Fgd2	657.408	0.736646	0.207138	3.5563	0.000376107	0.00455133	1
Fgd5	5.35307	2.04007	0.425536	4.79413	1.63382e-06	6.02216e-05	0
Fgd6	46.2245	1.18662	0.301775	3.93215	8.41894e-05	0.00138836	1
Fgf15	1.7075	3.97989	1.28276	3.10259	0.00191834	0.0159819	0
Fgg	269.028	4.08821	0.839354	4.87066	1.11227e-06	4.48789e-05	1
Fgl1	23.2674	4.96547	1.43408	3.46247	0.000535238	0.00601283	1
Fhit	12.6539	-0.65584	0.250002	-2.62334	0.00870732	0.0487081	1
Filip1	20.9442	1.12069	0.300444	3.73013	0.000191379	0.00268147	1
Filip1l	238.569	0.913143	0.294368	3.10204	0.00192189	0.0160017	1
Fitm2	45.1906	0.616154	0.227045	2.7138	0.00665162	0.0398746	1
Fkbp10	6.71316	-1.85452	0.351249	-5.27977	1.29344e-07	7.51127e-06	0
Fkbp1a	720.882	0.369268	0.112378	3.28594	0.00101642	0.00981727	1
Fkbp2	257.662	0.590535	0.17366	3.40053	0.00067255	0.00714906	1
Fkbp4	2983.99	2.28303	0.231594	9.85788	6.33732e-23	5.40177e-20	1
Fkbp5	899.368	-0.625218	0.212604	-2.94076	0.00327406	0.0238734	1
Fkrp	96.3037	-0.589478	0.133464	-4.41676	1.0019e-05	0.000253976	1
Flnb	304.454	0.79598	0.263183	3.02443	0.00249099	0.0196825	1
Flt1	7.26127	2.2275	0.462863	4.81244	1.49099e-06	5.58631e-05	1
Flt4	4.13096	3.83963	0.779892	4.92328	8.5104e-07	3.59334e-05	0
Fmr1	690.922	-0.496631	0.09894	-5.01952	5.18016e-07	2.3549e-05	1
Fnbp4	1981.57	-0.487751	0.120024	-4.06378	4.8285e-05	0.000910934	1
Focad	172.363	-0.791388	0.195481	-4.04841	5.15674e-05	0.000960759	1
Fosb	50.9833	1.3185	0.462523	2.85068	0.00436259	0.0295238	1
Fosl1	37.0022	2.36153	0.560396	4.21403	2.50852e-05	0.000535495	1
Foxk2	404.446	0.608354	0.104431	5.82542	5.69705e-09	5.88608e-07	1
Foxo4	1105.32	-0.642972	0.222904	-2.88452	0.00392012	0.0271109	1
Foxred1	93.8408	-0.295204	0.105098	-2.80884	0.00497202	0.0324908	1
Frem1	1.67524	1.92696	0.68125	2.82857	0.00467566	0.0310451	0
Frmd4a	235.76	0.697225	0.241588	2.88601	0.00390165	0.0270655	1
Frmd4b	18.9058	0.573893	0.202593	2.83273	0.00461523	0.0307486	1
Frmd6	106.338	1.147	0.257693	4.45104	8.54547e-06	0.000223691	1
Fry	261.556	-0.793804	0.18238	-4.35249	1.34602e-05	0.000323188	1
Ftcd	9.31606	3.44899	0.955348	3.61019	0.000305976	0.0038999	1
Ftsj1	102.577	0.595015	0.207649	2.86548	0.00416374	0.028478	1
Ftsjd2	527.004	-0.551561	0.126851	-4.34811	1.37317e-05	0.000328231	1
Fubp1	544.181	0.703626	0.136039	5.17222	2.31329e-07	1.19502e-05	1
Fuom	32.7939	1.20608	0.279131	4.32085	1.55432e-05	0.000365479	1
Fuom	10.9517	-1.47653	0.437572	-3.37437	0.000739856	0.00773785	1
Fv1	168.954	-0.448669	0.162609	-2.75919	0.00579455	0.0361345	1
Fyn	701.626	0.703483	0.107568	6.53992	6.15531e-11	1.13441e-08	1
G0s2	1247.02	1.26765	0.282812	4.4823	7.38419e-06	0.000199813	1
G3bp2	454.311	-0.478928	0.101261	-4.72966	2.24897e-06	7.86446e-05	1
Gab1	54.7405	1.32196	0.404044	3.27182	0.00106858	0.0102269	1
Gabarapl2	19071.2	-0.775293	0.270145	-2.86991	0.00410589	0.028167	1
Gabra1	92.1259	1.07454	0.319669	3.36143	0.000775398	0.00802952	1
Galnt11	310.118	0.471842	0.119018	3.96444	7.35681e-05	0.0012573	1
Galntl4	2.54536	2.37243	0.600446	3.95112	7.77861e-05	0.00130999	0
Gan	23.936	-0.919967	0.277706	-3.31273	0.000923887	0.00911061	1
Ganc	170.315	-0.609848	0.151481	-4.0259	5.67578e-05	0.00103581	1
Gata4	6.60769	1.88139	0.529018	3.55638	0.000375994	0.00455133	1
Gbas	101.517	-0.411149	0.152594	-2.69439	0.00705172	0.0416146	1
Gbp2	2192.23	-0.740938	0.238213	-3.1104	0.00186837	0.0156612	1
Gc	1183.36	5.14299	1.05341	4.88222	1.04899e-06	4.25779e-05	1
Gck	1.21256	3.78653	1.36866	2.76661	0.00566433	0.03555	0
Gckr	6.8149	4.0561	1.23645	3.28045	0.00103643	0.00996815	0
Gclc	444.204	1.50737	0.193437	7.79256	6.56636e-15	2.7985e-12	1
Gcnt2	475.757	1.62222	0.361671	4.48533	7.28004e-06	0.000197386	1
Gcsam	18.2228	0.781032	0.269609	2.8969	0.00376866	0.0265207	1
Gdi1	2934.52	-0.44418	0.115405	-3.84888	0.000118658	0.00182237	1
Gdpd5	28.4845	-0.871875	0.193346	-4.5094	6.50116e-06	0.000180209	1
Gem	64.7515	0.947407	0.305218	3.10403	0.00190902	0.0159432	1
Gfi1	45.6525	-0.644208	0.172936	-3.72512	0.000195225	0.00271405	1
Gfpt2	95.0732	1.40299	0.333281	4.20962	2.55801e-05	0.000543398	1
Gfra2	14.4769	0.861293	0.261088	3.29886	0.000970782	0.00947711	1
Gfra3	222.077	-0.547641	0.197081	-2.77876	0.0054567	0.0345377	1
Ggcx	41.0857	0.649511	0.171943	3.77749	0.000158417	0.0023231	1
Ginm1	570.325	-0.813873	0.154813	-5.25714	1.4631e-07	8.2011e-06	1
Giot1	151.296	0.571596	0.198034	2.88635	0.00389732	0.0270655	1
Gipc1	248.371	0.313536	0.111185	2.81995	0.0048031	0.0317222	1
Gja4	1.48356	2.14786	0.803283	2.67386	0.00749845	0.043461	0
Gjb2	124.622	0.997311	0.327081	3.04912	0.00229511	0.0185102	1
Glb1l	28.346	-0.64379	0.171507	-3.75372	0.000174228	0.0025105	1
Glce	54.7938	-0.630251	0.202423	-3.11353	0.00184862	0.015515	1
Gli1	7.80349	1.97848	0.619671	3.19279	0.00140907	0.0126178	0
Glrx2	448.578	-0.487193	0.180262	-2.7027	0.0068779	0.0408718	1
Glrx3	465.324	0.346026	0.127761	2.70838	0.00676126	0.0403899	1
Glyat	14.3592	4.2396	1.13884	3.72274	0.000197076	0.00273142	1
Gm10330	52.198	-0.702135	0.14388	-4.88001	1.06082e-06	4.29302e-05	1
Gm11143	11.3719	1.22644	0.417998	2.93409	0.00334526	0.0242674	1
Gm11435	4.07036	-1.34266	0.497279	-2.7	0.00693389	0.0411507	0
Gm17455	8.2059	-2.70925	0.444764	-6.09143	1.1191e-09	1.45355e-07	1
Gm20654	44.9056	-0.992829	0.364866	-2.72108	0.00650694	0.039235	1
Gm22	3.5048	4.04775	0.867486	4.66606	3.07025e-06	0.000100412	0
Gm6377	575.78	0.871459	0.203737	4.27737	1.89112e-05	0.000426737	1
Gm6484	1.58553	3.21768	1.0969	2.93342	0.0033525	0.024294	0
Gm6537	37.6007	1.91531	0.575688	3.32699	0.00087789	0.0087905	1
Gmeb1	125.287	0.574131	0.116771	4.91675	8.79944e-07	3.69251e-05	1
Gmppa	176.922	0.623677	0.122647	5.08515	3.67333e-07	1.75779e-05	1
Gmppb	109.175	0.379837	0.113503	3.34648	0.00081844	0.00836723	1
Gnb1	2093.21	0.46437	0.169478	2.74	0.00614398	0.0376423	1
Gnb1l	10.9257	0.869199	0.285294	3.04668	0.00231384	0.0186392	1
Gng8	69.0717	-0.962196	0.307642	-3.12765	0.00176212	0.0150105	1
Gngt2	175.077	0.807575	0.220221	3.66711	0.000245309	0.0032544	1
Gnmt	19.2212	4.16261	1.5329	2.71551	0.00661746	0.0397466	1
Gnpda1	588.671	0.63763	0.12632	5.04775	4.47041e-07	2.07372e-05	1
Gnpda2	206.035	-0.565514	0.140971	-4.01156	6.03179e-05	0.00108524	1
Gnpnat1	148.501	-0.414411	0.143448	-2.88893	0.00386559	0.0269445	1
Golga5	362.658	-0.48625	0.146601	-3.31682	0.000910479	0.00903062	1
Golt1b	75.0586	0.317039	0.107692	2.94393	0.00324071	0.023698	1
Gopc	274.866	0.500168	0.109122	4.58357	4.57108e-06	0.000135523	1
Gorasp1	34.1354	0.507932	0.189681	2.67782	0.00741031	0.0431151	1
Gorasp2	1844.94	0.835585	0.228177	3.66201	0.000250244	0.00330061	1
Gosr1	161.64	-0.308428	0.105577	-2.92135	0.00348515	0.0250556	1
Gpbp1l1	420.881	-0.425373	0.16045	-2.65113	0.00802225	0.0457389	1
Gpc3	14.8594	-2.1584	0.717688	-3.00743	0.00263467	0.0204506	1
Gpcpd1	3408.28	0.482773	0.164729	2.93071	0.00338185	0.0244391	1
Gpi	3742.16	0.800297	0.125829	6.36018	2.01512e-10	3.35149e-08	1
Gpnmb	2839.49	1.35733	0.281013	4.83012	1.36452e-06	5.22732e-05	1
Gpr116	19.5242	1.86843	0.471116	3.96598	7.30957e-05	0.00125552	1
Gpr126	40.4911	-1.25908	0.272616	-4.61851	3.86502e-06	0.000118735	1
Gpr153	3.06922	1.61772	0.604819	2.67472	0.00747924	0.0434235	0
Gpr160	48.7675	-0.693635	0.161966	-4.28261	1.84716e-05	0.000419161	1
Gpr171	404.772	1.27956	0.224287	5.705	1.16344e-08	1.07939e-06	1
Gpr18	213.887	-0.495967	0.171495	-2.89202	0.0038277	0.026853	1
Gpr182	12.8135	3.34867	0.57767	5.79686	6.75697e-09	6.67765e-07	1
Gpr37	2.08199	2.21106	0.838433	2.63713	0.00836109	0.0471777	0
Gpr37l1	3.33452	4.38362	1.17019	3.74606	0.000179634	0.00256491	0
Gpr64	1.74236	-2.7039	0.935714	-2.88967	0.00385645	0.0269438	0
Gprasp1	245.453	0.694681	0.233057	2.98073	0.0028756	0.0217304	1
Gprasp2	111.079	1.58252	0.290027	5.45645	4.85745e-08	3.45031e-06	1
Gpt2	193.754	1.00977	0.183138	5.51369	3.51394e-08	2.57651e-06	1
Gpx1	111749	-0.861495	0.283949	-3.03398	0.00241351	0.0191703	1
Grb7	11.4226	1.41738	0.523964	2.70511	0.00682815	0.040647	0
Grk4	25.849	-0.536463	0.168243	-3.18862	0.00142952	0.012759	1
Grrp1	2.19776	1.98076	0.553642	3.57769	0.000346647	0.00430954	0
Grwd1	100.039	0.341275	0.111636	3.05704	0.00223537	0.0180926	1
Gsdmc	15.1687	-0.918279	0.247073	-3.71663	0.000201901	0.002785	1
Gsg1	214.704	2.59151	0.371069	6.9839	2.87105e-12	7.11915e-10	1
Gskip	454.252	-0.509576	0.136104	-3.74403	0.000181094	0.00257804	1
Gspt1	638.038	0.286475	0.106395	2.69254	0.0070909	0.0417321	1
Gsta2	63.3634	3.07157	0.656658	4.67758	2.90275e-06	9.71057e-05	1
Gstk1	82.4881	0.839515	0.206137	4.07261	4.64898e-05	0.000881818	1
Gstm1	420.926	0.60257	0.208584	2.88886	0.00386643	0.0269445	1
Gstm2	66.9482	2.22122	0.803574	2.76418	0.00570659	0.0357494	1
Gstm4	147.706	-0.522224	0.0956386	-5.46039	4.75082e-08	3.39224e-06	1
Gstt1	4.68923	1.95013	0.67425	2.8923	0.00382431	0.026843	0
Gtdc1	191.45	-0.816985	0.16641	-4.90945	9.133e-07	3.79744e-05	1
Gtf2a1	35.2337	-0.667968	0.194155	-3.44039	0.000580878	0.00641979	1
Gtf2e1	110.193	-0.553137	0.109652	-5.04449	4.54732e-07	2.10225e-05	1
Gtl3	165.146	-0.587395	0.112476	-5.2224	1.76616e-07	9.67347e-06	1
Gtpbp6	107.229	-0.429857	0.147084	-2.92252	0.00347212	0.0250147	1
Gtse1	141.041	-0.776434	0.248002	-3.13076	0.00174357	0.0149083	1
Gucy1a3	928.176	0.719933	0.226969	3.17194	0.00151424	0.0133925	1
Gulo	29.5146	4.9966	1.35742	3.68095	0.000232363	0.00312214	1
Gulp1	28.3563	1.02973	0.282553	3.64437	0.000268048	0.00348156	1
Gyg1	1068.1	0.928429	0.224289	4.13943	3.48163e-05	0.000692164	1
Gypc	1447.48	-0.672662	0.20421	-3.29398	0.000987792	0.00958826	1
Gys1	168.153	1.44459	0.218471	6.6123	3.78387e-11	7.26822e-09	1
Gzmbl2	20.02	1.56942	0.565725	2.77418	0.00553408	0.0349577	1
Gzmf	5.46083	3.90374	0.701428	5.56542	2.61522e-08	2.04979e-06	0
Gzmk	840.072	-1.73806	0.303346	-5.72964	1.00643e-08	9.40114e-07	1
Gzmm	587.715	-0.667851	0.229809	-2.90612	0.00365943	0.0259528	1
H2afz	488.396	-0.714727	0.120852	-5.91406	3.33786e-09	3.70095e-07	1
H3f3b	10990.3	-1.03245	0.223687	-4.6156	3.91956e-06	0.000120123	1
Hadhb	1005.76	-0.594615	0.14482	-4.10589	4.02765e-05	0.000784382	1
Haghl	11.7152	-1.15756	0.337962	-3.42511	0.000614547	0.00666761	1
Hal	10.3761	3.0853	0.766145	4.02704	5.64837e-05	0.00103261	1
Hamp	23.3955	3.4172	0.82697	4.13219	3.59317e-05	0.000711228	1
Hao1	17.0027	4.02013	1.24589	3.22671	0.00125222	0.0114924	1
Hao2	27.0285	6.36083	1.29527	4.9108	9.07058e-07	3.79462e-05	1
Harbi1	63.7438	-0.736232	0.20263	-3.63338	0.000279732	0.00361322	1
Has1	21.255	-0.864472	0.32596	-2.65208	0.00799978	0.0456872	1
Haus4	1236.04	-0.747182	0.252943	-2.95395	0.00313733	0.0231281	1
Hba-a2	1.63032e+06	-0.852054	0.312027	-2.73071	0.00631979	0.0384713	1
Hcar2	2197.53	1.1728	0.343101	3.41822	0.00063032	0.00680087	1
Hcst	313.234	-1.15383	0.176723	-6.529	6.62121e-11	1.204e-08	1
Hdac6	132.054	-1.02671	0.242017	-4.2423	2.2124e-05	0.000485873	1
Hdac6	132.054	-1.02671	0.242017	-4.2423	2.2124e-05	0.000485873	1
Hdac8	58.9262	-0.489076	0.131385	-3.72246	0.000197292	0.00273165	1
Hdc	88.3108	1.75071	0.451338	3.87893	0.000104916	0.00165225	1
Heatr5a	315.107	0.463727	0.141933	3.26722	0.00108608	0.0103436	1
Helb	203.522	0.543525	0.207043	2.62518	0.00866023	0.0485044	1
Hepacam2	21.448	-0.828971	0.311111	-2.66455	0.00770908	0.0444176	1
Herc3	323.708	-0.629049	0.165467	-3.80166	0.000143732	0.00214701	1
Herc6	599.984	-0.972006	0.229548	-4.23444	2.2912e-05	0.000501564	1
Herpud1	794.584	0.319056	0.104825	3.04369	0.00233696	0.0187149	1
Hes1	143.883	3.01664	0.317498	9.50126	2.07369e-21	1.6076e-18	1
Hexim1	1409.89	-1.1205	0.184575	-6.07068	1.27373e-09	1.62333e-07	1
Hgd	15.3362	2.5864	0.73839	3.50275	0.000460475	0.00533104	1
Hgfac	10.9262	3.63143	1.28777	2.81994	0.00480323	0.0317222	0
Hhex	392.313	0.925334	0.135841	6.81187	9.63374e-12	2.22686e-09	1
Hiat1	1611.75	-0.547662	0.140297	-3.90359	9.47778e-05	0.00153331	1
Hic1	1.40552	2.55258	0.887514	2.8761	0.00402626	0.0277262	0
Hid1	7.6627	1.56465	0.371088	4.21637	2.48263e-05	0.000531524	0
Higd1a	158.974	0.554247	0.148627	3.72912	0.00019215	0.00268584	1
Hip1	438.771	1.11472	0.238216	4.67945	2.8764e-06	9.70997e-05	1
Hist3h2a	173.711	-0.785548	0.199112	-3.94526	7.97144e-05	0.00133065	1
Hltf	878.793	0.744089	0.156951	4.74089	2.12784e-06	7.51801e-05	1
Hmgb3	155.288	-0.846385	0.110508	-7.65901	1.87371e-14	7.30105e-12	1
Hmgcs2	88.0607	3.33202	0.913227	3.64862	0.000263654	0.00343431	1
Hmgn2	5366.99	-0.776906	0.221227	-3.51181	0.000445069	0.00517906	1
Hmgxb3	240.404	0.539261	0.134907	3.99727	6.40782e-05	0.00113789	1
Hmox1	1703.28	2.31489	0.38307	6.04298	1.51291e-09	1.87574e-07	1
Hnrnpc	1985.37	0.453256	0.146349	3.09709	0.00195432	0.0161926	1
Hnrnpc	1985.37	0.453256	0.146349	3.09709	0.00195432	0.0161926	1
Hnrnpl	3387.39	-0.227649	0.0612904	-3.71427	0.000203795	0.0028046	1
Hnrnpm	900.069	0.513269	0.168615	3.04403	0.00233429	0.0187045	1
Hnrnpul1	2269.11	-0.291635	0.0785532	-3.71258	0.000205155	0.00281763	1
Hoga1	13.6368	1.64801	0.574479	2.8687	0.00412167	0.0282469	1
Hp1bp3	1663.61	-0.276852	0.0775676	-3.56917	0.000358116	0.00439618	1
Hpd	133.577	4.52017	0.854901	5.28735	1.24098e-07	7.26372e-06	1
Hpn	9.43512	3.4659	1.06027	3.26889	0.00107971	0.0103044	1
Hps3	503.928	0.515423	0.170845	3.0169	0.00255372	0.0200504	1
Hpx	384.29	5.32466	1.00612	5.29227	1.20809e-07	7.12923e-06	1
Hrg	112.924	5.46537	1.21836	4.48583	7.26306e-06	0.000197318	1
Hsd17b11	663.935	-0.831618	0.178187	-4.6671	3.05478e-06	0.000100388	1
Hsd17b12	198.025	0.508636	0.135277	3.75995	0.000169945	0.00245519	1
Hsd17b2	33.4122	2.12417	0.673246	3.15512	0.00160435	0.0139809	1
Hsd17b6	31.2044	5.31844	1.60958	3.30424	0.00095233	0.00933037	1
Hsd3b5	28.9817	4.76895	1.34372	3.54906	0.000386611	0.00462103	1
Hsdl2	311.572	-0.40345	0.150404	-2.68245	0.00730854	0.0426869	1
Hsf1	258.997	0.367648	0.136478	2.69382	0.00706376	0.0416496	1
Hsp90aa1	77675.8	4.67501	0.327291	14.2839	2.7559e-46	9.39624e-43	1
Hsp90ab1	38712.5	2.75803	0.256233	10.7637	5.1058e-27	6.96329e-24	1
Hsp90b1	4578.85	1.09356	0.181889	6.01226	1.82952e-09	2.20805e-07	1
Hspa14	252.595	0.531988	0.104411	5.09512	3.48529e-07	1.67367e-05	1
Hspa1b	24996.6	8.60553	0.593931	14.4891	1.4196e-47	6.45352e-44	1
Hspa1b	24996.6	8.60553	0.593931	14.4891	1.4196e-47	6.45352e-44	1
Hspa1l	4.93194	4.63278	0.932283	4.96929	6.72001e-07	2.90945e-05	0
Hspa4	2553.43	0.769707	0.164217	4.68713	2.77062e-06	9.42133e-05	1
Hspa4l	28.9728	1.27764	0.341981	3.73599	0.00018698	0.00263434	1
Hspa5	5235.36	0.885425	0.191424	4.62547	3.73756e-06	0.000116376	1
Hspa8	37650.6	2.00445	0.221471	9.05065	1.42117e-19	1.0201e-16	1
Hspa8	525.592	2.07252	0.324306	6.39062	1.65211e-10	2.81643e-08	1
Hspa9	608.909	0.375953	0.135242	2.77985	0.00543843	0.0344653	1
Hspb1	406.34	4.52402	0.550306	8.22091	2.01971e-16	1.10179e-13	1
Hspbap1	137.4	0.563649	0.17855	3.15682	0.00159499	0.0139083	1
Hspbp1	268.318	0.64508	0.139439	4.62627	3.72318e-06	0.000116194	1
Hspd1	8868.66	3.51057	0.40738	8.61744	6.84655e-18	4.05971e-15	1
Hspe1	3101.07	3.30016	0.377598	8.73986	2.33395e-18	1.59152e-15	1
Hsph1	31482.6	6.67601	0.328002	20.3535	4.31864e-92	5.88976e-88	1
Htatip2	91.6831	0.474409	0.134739	3.52095	0.000430006	0.0050425	1
Htt	434.732	0.681501	0.164166	4.15129	3.30601e-05	0.000665005	1
Hus1	374.426	0.522776	0.122041	4.28362	1.83875e-05	0.000417948	1
Hyal3	211.616	-0.475816	0.174554	-2.7259	0.00641273	0.0388352	1
Hyls1	32.8733	-0.633111	0.229996	-2.75271	0.0059104	0.0367036	1
Hyou1	607.214	1.01823	0.193559	5.26057	1.43606e-07	8.09299e-06	1
Icam1	282.027	0.703479	0.186827	3.76541	0.000166279	0.00241503	1
Icam2	837.85	-0.64379	0.204737	-3.14447	0.00166389	0.0144133	1
Icoslg	59.2844	1.11983	0.28441	3.93738	8.23744e-05	0.00136503	1
Ids	418.461	-0.604025	0.203121	-2.97373	0.00294208	0.0221069	1
Ier5l	15.6282	0.712866	0.242998	2.93363	0.00335022	0.0242904	1
Ifi204	1597.35	0.873207	0.267927	3.25912	0.00111757	0.0105843	1
Ifi44	397.077	-0.700488	0.249054	-2.81259	0.00491443	0.0322692	1
Ifih1	508.739	-0.791196	0.189329	-4.17895	2.92853e-05	0.000604224	1
Ifit1	5187.2	-1.58964	0.344899	-4.60899	4.04639e-06	0.000122361	1
Ifitm1	4096.79	-0.953528	0.311204	-3.06399	0.00218403	0.0177191	1
Ifnar2	1006.47	0.792806	0.291576	2.71904	0.00654725	0.0394049	1
Ifngr1	5172.61	-0.974148	0.233587	-4.17039	3.04078e-05	0.000618958	1
Ifrd1	1289.35	-0.614639	0.174537	-3.52155	0.000429033	0.00503541	1
Ift122	28.2295	-0.989546	0.182781	-5.41384	6.1687e-08	4.16479e-06	1
Ift172	60.2983	0.595929	0.15101	3.94629	7.93731e-05	0.00132821	1
Igf1	38.2553	3.05917	0.84702	3.61168	0.000304219	0.00389188	1
Igf2r	486.251	0.645763	0.136964	4.71482	2.41921e-06	8.39522e-05	1
Igfals	8.13582	2.26385	0.64454	3.51235	0.000444163	0.00517293	0
Igfbp1	2.07469	4.03605	1.16047	3.47796	0.000505251	0.00574027	0
Igfbp5	25.0914	-3.72694	0.634175	-5.87683	4.18185e-09	4.56257e-07	1
Igfbp6	13.3473	-2.26269	0.760367	-2.97579	0.00292235	0.0219829	1
Igfbp7	27.3217	1.37916	0.462148	2.98423	0.00284292	0.0215399	1
Ighg3	197.95	0.937098	0.312955	2.99436	0.00275024	0.0210955	1
Ighv13-1	11.2236	1.79691	0.398986	4.50369	6.67826e-06	0.000184369	1
Igj	604.89	1.04134	0.2912	3.57602	0.000348867	0.00433319	1
Igkc	8234.93	0.87755	0.270029	3.24984	0.00115471	0.0108144	1
Igll1	2.70101	1.92493	0.650441	2.95942	0.00308217	0.0228668	0
Ikzf5	186.205	-0.572275	0.102348	-5.59147	2.25156e-08	1.81697e-06	1
Il12a	6.27809	-1.45418	0.368958	-3.94133	8.10326e-05	0.00134771	0
Il12rb1	26.4637	-0.811549	0.285447	-2.84308	0.00446792	0.0300165	1
Il15ra	14.1999	-0.756288	0.228445	-3.31059	0.000931	0.00917412	1
Il18bp	26.8136	-0.858009	0.225965	-3.79708	0.000146408	0.00217981	1
Il1a	23.8194	3.32499	0.549342	6.05269	1.42447e-09	1.78229e-07	1
Il22ra2	348.442	-1.35424	0.26194	-5.17004	2.3404e-07	1.20447e-05	1
Il2rb	539.737	-0.81918	0.213098	-3.84414	0.000120976	0.00184728	1
Il36b	74.3448	-1.72446	0.283834	-6.07561	1.23517e-09	1.58917e-07	1
Ilf3	373.736	0.863676	0.220156	3.92301	8.74483e-05	0.00143516	1
Impact	696.301	-0.379955	0.0985887	-3.85394	0.000116232	0.00179565	1
Inhbb	4.73677	2.83776	0.575636	4.92979	8.23178e-07	3.50828e-05	0
Inhbc	8.77981	5.3891	1.505	3.5808	0.000342544	0.00427884	0
Inpp5f	1013.58	0.452457	0.13227	3.42071	0.000624588	0.00675506	1
Ints2	22.8287	0.620538	0.231363	2.6821	0.00731617	0.0427131	1
Ints3	279.336	0.639427	0.140806	4.54121	5.59326e-06	0.000159918	1
Ipo7	974.817	0.369722	0.113157	3.26734	0.00108563	0.0103436	1
Ippk	86.4207	0.712666	0.233672	3.04986	0.00228948	0.0184757	1
Irak2	453.027	0.631762	0.230717	2.73826	0.0061766	0.0377742	1
Irf5	621.593	0.466337	0.160845	2.89929	0.0037401	0.0263547	1
Irf8	336.583	0.731536	0.205468	3.56035	0.000370362	0.00450178	1
Irgm	324.013	-0.771263	0.216555	-3.56151	0.000368734	0.00448906	1
Irs3	14.3635	0.919727	0.271965	3.38178	0.000720177	0.00759024	1
Isyna1	261.312	0.6357	0.145404	4.37196	1.23134e-05	0.000301491	1
Itfg1	559.006	-0.608282	0.14741	-4.12645	3.684e-05	0.000728151	1
Itfg3	108.378	-0.395485	0.140647	-2.81191	0.0049249	0.0323067	1
Itga5	1100.66	-0.845419	0.233206	-3.62521	0.00028873	0.00372184	1
Itgav	187.176	0.5899	0.196615	3.00028	0.00269731	0.020783	1
Itgb5	40.4977	0.952017	0.250393	3.80209	0.00014348	0.0021456	1
Itih1	63.4072	6.02542	1.1897	5.06465	4.09143e-07	1.93076e-05	1
Itih2	55.011	5.34746	1.38512	3.86064	0.000113091	0.00176177	1
Itih3	206.81	4.48123	0.819832	5.46603	4.60214e-08	3.30336e-06	1
Itih4	125.01	4.71113	0.883573	5.3319	9.71884e-08	5.94374e-06	1
Itm2a	327.605	-0.796236	0.191884	-4.14957	3.33101e-05	0.000668065	1
Itm2c	2938.63	-0.871589	0.198817	-4.38387	1.16588e-05	0.000289096	1
Itpr2	490.18	-0.572021	0.159595	-3.5842	0.000338109	0.00424137	1
Itpripl2	110.317	-0.614873	0.231486	-2.6562	0.00790269	0.0452464	1
Ivns1abp	1621.25	-0.724376	0.137355	-5.27377	1.33652e-07	7.68918e-06	1
Iyd	5.69432	5.30258	1.37293	3.86222	0.00011236	0.00175328	0
Izumo4	12.9302	-1.21772	0.288768	-4.21697	2.47609e-05	0.000531524	1
Jak3	1044.61	0.713893	0.193902	3.68172	0.000231668	0.0031204	1
Jmjd1c	3381.23	-0.441331	0.156	-2.82905	0.00466867	0.0310138	1
Jmjd6	253.34	0.587456	0.138937	4.2282	2.35564e-05	0.000509941	1
Josd2	84.6246	0.732728	0.140579	5.21221	1.86604e-07	1.00988e-05	1
Jun	743.876	1.69246	0.381269	4.439	9.03763e-06	0.000234325	1
Kalrn	122.114	0.800844	0.267863	2.98976	0.002792	0.021296	1
Kansl1l	82.3889	-0.541295	0.185772	-2.91376	0.00357109	0.0255255	1
Kars	904.961	0.157603	0.0556099	2.83408	0.00459572	0.0306486	1
Kbtbd2	500.425	0.212771	0.0729791	2.91551	0.00355112	0.025408	1
Kcna3	98.5399	0.8695	0.312484	2.78255	0.00539339	0.0343074	1
Kcne1l	6.75613	-1.72873	0.499346	-3.46198	0.000536212	0.00601881	0
Kcnj14	32.7779	1.56213	0.276496	5.64972	1.60712e-08	1.40499e-06	1
Kcnj8	6.52213	4.72666	0.834682	5.66283	1.48895e-08	1.33231e-06	1
Kcnmb4	12.7996	-0.901936	0.315262	-2.8609	0.00422434	0.0287654	1
Kctd11	29.065	-0.777897	0.191424	-4.06374	4.82919e-05	0.000910934	1
Kctd2	13.4183	-0.592394	0.224122	-2.64317	0.00821333	0.0465752	1
Kdelc1	10.3873	-0.88479	0.329746	-2.68325	0.00729106	0.0426396	1
Kdelc2	113.916	0.525244	0.14286	3.67663	0.000236338	0.00315998	1
Kdm1a	526.574	0.792949	0.129733	6.11216	9.82907e-10	1.3142e-07	1
Kdm1b	595.95	0.500427	0.140955	3.55027	0.000384835	0.00460385	1
Kdm3a	2108.83	0.826661	0.12707	6.50555	7.7412e-11	1.38914e-08	1
Kdm4c	424.791	-0.411657	0.0913068	-4.50851	6.52848e-06	0.000180599	1
Kdm5b	701.9	-0.298837	0.0921886	-3.24159	0.00118866	0.0110504	1
Kdr	84.5362	1.90261	0.282851	6.72654	1.73747e-11	3.82188e-09	1
Kdsr	121.99	-0.382866	0.121807	-3.14322	0.00167099	0.0144417	1
Keap1	236.752	0.537382	0.139801	3.8439	0.000121093	0.00184728	1
Kif13a	126.207	0.55649	0.211542	2.63063	0.00852258	0.0479501	1
Kif16b	106.665	-0.471762	0.131989	-3.57424	0.000351244	0.00434643	1
Kif18a	223.369	-1.6208	0.19823	-8.17633	2.9261e-16	1.53485e-13	1
Kif3b	507.509	-0.531349	0.123651	-4.29717	1.72994e-05	0.000398302	1
Kif4a	275.097	-0.742933	0.279311	-2.65988	0.00781687	0.044886	1
Kir3dl1	5.46072	-2.20134	0.429404	-5.1265	2.95182e-07	1.46389e-05	0
Kirrel3	3.31525	-1.55353	0.537402	-2.89081	0.00384249	0.0268738	0
Klf16	170.692	-0.39996	0.127428	-3.13872	0.00169687	0.0145913	1
Klf2	787.915	-0.670444	0.219905	-3.04879	0.00229766	0.0185198	1
Klf3	4253.34	-0.649974	0.114393	-5.68192	1.33194e-08	1.211e-06	1
Klf9	87.482	-0.500322	0.176427	-2.83586	0.00457025	0.0305509	1
Klhdc8b	8.30668	-1.00746	0.357414	-2.81875	0.00482106	0.0318092	0
Klhl22	145.536	0.424823	0.152346	2.78855	0.00529453	0.033884	1
Klhl26	20.8524	1.51776	0.433503	3.50115	0.000463249	0.0053586	1
Klhl6	825.606	0.412321	0.13545	3.04408	0.0023339	0.0187045	1
Klhl9	1218.5	0.500565	0.157361	3.181	0.00146766	0.0130397	1
Klra1	550.96	-1.47685	0.234278	-6.30384	2.90354e-10	4.44926e-08	1
Klra2	6.59399	-1.32226	0.499535	-2.64698	0.00812151	0.0461794	0
Klrb1a	437.023	-1.2408	0.273892	-4.53026	5.89098e-06	0.000166338	1
Klrb1b	678.661	-1.64508	0.297975	-5.52087	3.37322e-08	2.50022e-06	1
Klrb1c	73.7865	-0.907942	0.22477	-4.03942	5.35826e-05	0.000988848	1
Klrc1	39.1312	-0.793441	0.288752	-2.74783	0.00599911	0.0370543	1
Klrd1	655.844	-0.932891	0.266231	-3.50406	0.00045822	0.00531847	1
Klrg1	120.108	-1.68143	0.278715	-6.03278	1.6116e-09	1.98009e-07	1
Klri1	149.282	-0.696266	0.262446	-2.65299	0.00797821	0.0456022	1
Kng1l1	54.462	6.13092	1.10799	5.53335	3.14165e-08	2.3413e-06	1
Kpna5	83.3332	-0.699852	0.13979	-5.00646	5.54395e-07	2.48712e-05	1
Kras	971.994	-0.616622	0.2224	-2.77258	0.00556135	0.0350651	1
Krcc1	1320.56	-0.349626	0.128856	-2.71331	0.00666155	0.0399166	1
Krt18	45.3192	1.47917	0.515956	2.86686	0.00414564	0.0283969	1
Krt2	1.48082	3.70151	0.842854	4.39164	1.12501e-05	0.000281005	0
Krt4	1.37365	4.85573	1.04135	4.66293	3.11745e-06	0.000100987	0
Krt75	58.7438	0.822832	0.248094	3.31661	0.000911154	0.00903075	1
Krt76	2.37593	2.60716	0.694984	3.75139	0.000175856	0.00252721	0
Krt79	20.928	3.99772	0.462565	8.64251	5.49937e-18	3.57145e-15	1
Krt80	1.80167	-1.59547	0.579571	-2.75285	0.00590786	0.0367036	0
l7Rn6	319.92	0.759852	0.141083	5.38584	7.21063e-08	4.68279e-06	1
Lag3	95.8028	-0.701054	0.230347	-3.04347	0.00233866	0.0187175	1
Lama4	14.1929	1.1945	0.387138	3.08545	0.00203243	0.0166476	1
Lamb3	13.9029	1.92882	0.46854	4.11665	3.84412e-05	0.000753248	1
Lamp1	3499.51	0.482386	0.132204	3.64879	0.00026348	0.00343431	1
Lancl1	253.087	0.741314	0.138784	5.34148	9.21892e-08	5.73785e-06	1
Lap3	415.654	0.441572	0.144498	3.05589	0.00224391	0.0181402	1
Larp1b	519.409	-0.87622	0.152821	-5.73364	9.82989e-09	9.30973e-07	1
Larp7	226.153	0.912054	0.230838	3.95106	7.78043e-05	0.00130999	1
Lats2	50.4102	0.54015	0.196201	2.75304	0.00590453	0.0367028	1
Lcat	48.3859	1.43023	0.509833	2.80529	0.0050271	0.0326943	1
Ldlr	386.84	-0.637103	0.238268	-2.6739	0.00749758	0.043461	1
Ldlrad1	16.4561	-1.15764	0.236282	-4.8994	9.61296e-07	3.96077e-05	1
Lect2	6.44928	4.63266	1.55204	2.98489	0.00283677	0.0215399	0
Lefty1	7.29826	1.81526	0.514129	3.53074	0.000414396	0.00488465	1
Lemd3	181.924	-0.444865	0.0844444	-5.26814	1.37811e-07	7.79863e-06	1
Leo1	95.3748	0.442223	0.127697	3.46307	0.00053404	0.00600927	1
Lepr	5.30496	-1.83855	0.532493	-3.45272	0.000554971	0.00618863	0
Leprotl1	755.977	-0.482733	0.16721	-2.88698	0.00388958	0.0270368	1
Letm2	54.6603	-0.620724	0.190266	-3.2624	0.00110473	0.0104991	1
Lgmn	1005.05	0.648982	0.168268	3.85684	0.000114863	0.00178116	1
Lilra5	58.0541	0.638092	0.236239	2.70104	0.00691224	0.041058	1
Lilrb3	3084.96	-0.776845	0.284075	-2.73465	0.00624465	0.0380879	1
Lilrb4	6289.4	-1.15322	0.239942	-4.80626	1.53777e-06	5.73007e-05	1
Limd1	335.383	0.595751	0.160297	3.71655	0.000201963	0.002785	1
Lin54	218.286	-0.415005	0.0892147	-4.65175	3.2913e-06	0.000105616	1
Lins	49.1568	-0.688164	0.199165	-3.45524	0.000549802	0.00615512	1
Lipc	26.6825	4.65658	0.974098	4.78041	1.74941e-06	6.43087e-05	1
Lipg	4.60086	3.11799	0.60184	5.18076	2.20979e-07	1.15027e-05	0
Lman1	93.0717	0.489057	0.14055	3.47958	0.000502191	0.00572438	1
Lman1l	2.15364	2.27478	0.712948	3.19067	0.00141943	0.0126939	0
Lmbr1	81.5006	-0.429905	0.132492	-3.24477	0.00117544	0.0109741	1
Lmbr1l	239.945	-0.961518	0.182513	-5.26823	1.37746e-07	7.79863e-06	1
Lmcd1	15.5868	2.3424	0.542974	4.31402	1.60313e-05	0.000375662	1
Lmo3	1.20108	2.95626	0.875947	3.37493	0.000738346	0.00772798	0
Lonp1	370.06	0.609516	0.129175	4.71852	2.37571e-06	8.26527e-05	1
Lonp2	389.52	0.292328	0.0981845	2.97733	0.00290768	0.0219106	1
Lonrf1	143.617	0.7081	0.250691	2.82459	0.00473407	0.0313719	1
Lonrf3	30.2238	1.30674	0.270742	4.8265	1.3895e-06	5.26389e-05	1
Lpar1	12.5061	-0.832601	0.310552	-2.68103	0.00733952	0.0427945	0
Lphn2	10.1463	1.7966	0.637072	2.82008	0.00480114	0.0317222	1
Lphn3	2.25395	-2.34686	0.680178	-3.45037	0.000559823	0.00623489	0
Lpl	61.7498	-1.78752	0.623924	-2.86497	0.00417054	0.0285102	1
Lrfn1	74.393	1.64351	0.224666	7.31535	2.56709e-13	7.78e-11	1
Lrg1	17377.4	-0.866478	0.245133	-3.53472	0.000408204	0.00482416	1
Lrig1	364.448	1.05426	0.220861	4.7734	1.81145e-06	6.60495e-05	1
Lrig2	202.302	-0.266073	0.0991721	-2.68294	0.00729773	0.0426603	1
Lrp1	1866.15	0.954404	0.267022	3.57426	0.000351227	0.00434643	1
Lrp4	81.8303	1.09456	0.280802	3.89799	9.69956e-05	0.00155994	1
Lrp5	60.3876	0.768968	0.176461	4.35771	1.31428e-05	0.000317241	1
Lrrc10	7.13671	-1.50485	0.548062	-2.74576	0.00603703	0.0371974	1
Lrrc17	2.92438	1.9753	0.68109	2.9002	0.00372924	0.0263111	0
Lrrc2	4.49587	3.16038	1.00489	3.14499	0.0016609	0.0144092	0
Lrrc29	37.7173	-0.679468	0.229639	-2.95886	0.00308784	0.0228869	1
Lrrc32	19.6104	1.8697	0.388439	4.81337	1.48406e-06	5.57671e-05	1
Lrrc33	1506.67	0.376195	0.130894	2.87404	0.00405255	0.0278786	1
Lrrc34	36.5747	-1.11312	0.302396	-3.68099	0.00023233	0.00312214	1
Lrrc36	12.7688	-1.24472	0.266853	-4.66444	3.09456e-06	0.000100485	1
Lrrc59	482.869	0.477518	0.123522	3.86584	0.000110706	0.00172948	1
Lrrfip2	382.235	0.407287	0.137487	2.96237	0.00305281	0.0227137	1
Lrtm2	5.93985	2.05444	0.694959	2.9562	0.00311451	0.0229846	0
Lsm11	63.4677	0.627474	0.212529	2.95241	0.00315302	0.0232186	1
Lsm2	105.643	1.55814	0.210738	7.39372	1.42777e-13	4.63617e-11	1
Lsm4	358.099	0.601581	0.1687	3.56597	0.000362511	0.00444199	1
Lst1	684.896	-1.00387	0.278012	-3.61087	0.000305172	0.00389643	1
Ltbr	1143.94	0.638896	0.233545	2.73565	0.00622576	0.0379897	1
Luc7l2	1035.57	-0.263511	0.0954782	-2.75991	0.00578174	0.0361041	1
Ly49i4	44.3533	-1.24981	0.265311	-4.71075	2.46809e-06	8.54309e-05	1
Ly49i5	44.4341	-0.998136	0.27929	-3.57383	0.000351799	0.00434643	1
Ly49i7	12.9279	-0.694779	0.234958	-2.95704	0.00310611	0.02296	1
Ly49i7	12.9279	-0.694779	0.234958	-2.95704	0.00310611	0.02296	1
Ly49s4	19.8626	-1.89902	0.408208	-4.65209	3.28587e-06	0.000105616	1
Ly49s7	40.8168	-1.00087	0.254736	-3.92904	8.52849e-05	0.00140473	1
Ly6c	2704.99	1.0127	0.163243	6.20362	5.51783e-10	7.67879e-08	1
Ly6h	1.6347	-2.07847	0.559097	-3.71754	0.000201169	0.00277968	0
Lypla2	557.503	-0.230917	0.0730662	-3.16038	0.00157562	0.0137922	1
Lyrm1	8.41845	0.700121	0.237959	2.94219	0.00325901	0.0237947	0
Lyrm7	32.1514	0.467313	0.173151	2.69888	0.00695731	0.0412417	1
Mad2l1bp	202.464	-0.398095	0.141982	-2.80383	0.00504993	0.0327345	1
Maea	845.849	0.204345	0.0636181	3.21206	0.00131789	0.0119467	1
Mafb	31.3518	2.12005	0.38199	5.55001	2.85655e-08	2.1819e-06	1
Mafg	518.281	0.507145	0.18681	2.71476	0.00663244	0.0397931	1
Magi3	161.783	-0.831179	0.141857	-5.85926	4.64945e-09	4.91544e-07	1
Mak	15.8747	-1.17438	0.326921	-3.59225	0.000327835	0.00412836	1
Mal	994.609	0.962269	0.271191	3.54831	0.000387717	0.00462737	1
Malt1	411.734	0.438356	0.165745	2.64476	0.00817483	0.0464407	1
Man2b1	3656.94	-0.655023	0.162008	-4.04316	5.27363e-05	0.000977198	1
Maob	113.134	0.994234	0.272532	3.64814	0.00026415	0.00343748	1
Map2k1	420.178	0.409473	0.124262	3.29525	0.000983356	0.00957246	1
Map3k3	2700.53	-0.610024	0.163249	-3.73676	0.000186405	0.00263167	1
Mapk12	18.9409	2.9943	0.558838	5.35809	8.41066e-08	5.3351e-06	1
Mapk13	239.809	-1.0449	0.295332	-3.53804	0.000403111	0.00476811	1
Mapk15	9.35679	-1.61117	0.4316	-3.73302	0.000189196	0.00265731	1
Mapk1ip1l	276.735	0.439307	0.14068	3.12275	0.00179171	0.0152056	1
Mapk8	72.1277	-0.801007	0.136448	-5.87041	4.34707e-09	4.70519e-07	1
Mapkap1	429.921	-0.377988	0.0814093	-4.64306	3.43294e-06	0.00010888	1
Mapre1	1175.47	-0.215601	0.0768592	-2.80514	0.00502949	0.0326943	1
2018-03-02	213.17	-0.419958	0.155094	-2.70777	0.00677371	0.0404181	1
2018-03-03	233.968	-0.653792	0.239932	-2.72491	0.006432	0.0389173	1
2018-03-05	500.283	-0.419966	0.130255	-3.22417	0.00126338	0.0115716	1
2018-03-06	346.458	-0.386979	0.140805	-2.74832	0.00599009	0.0370153	1
2018-03-09	27.19	-0.662912	0.224181	-2.95704	0.00310611	0.02296	1
Marcksl1	32.3783	0.80862	0.261644	3.09053	0.00199799	0.0164545	1
Mark3	650.45	-0.302637	0.0935935	-3.23353	0.00122271	0.01129	1
Mars	488.889	0.581194	0.0898401	6.4692	9.85204e-11	1.74496e-08	1
Mars2	17.8588	0.574878	0.206222	2.78767	0.00530881	0.0339133	1
Mars2	17.8588	0.574878	0.206222	2.78767	0.00530881	0.0339133	1
Masp2	12.2221	4.13949	1.2326	3.35834	0.000784115	0.00810133	1
Mat1a	104.343	2.57977	0.723389	3.56623	0.000362153	0.00444159	1
Matk	112.574	-0.560692	0.16085	-3.48581	0.000490646	0.00562305	1
Max	7530.7	-0.462086	0.156855	-2.94595	0.00321965	0.0236073	1
Mb21d1	8.17607	-1.09165	0.303328	-3.59892	0.000319543	0.00403512	0
Mbd3	498.447	0.434182	0.116138	3.7385	0.000185119	0.00261622	1
Mbd5	88.1494	-0.626445	0.184244	-3.40009	0.000673643	0.0071551	1
Mbl1	13.3376	4.90874	1.5428	3.1817	0.00146414	0.0130169	1
Mbl2	22.7743	3.69374	0.656654	5.62509	1.85414e-08	1.56091e-06	1
Mbnl3	45.8631	-0.88451	0.1613	-5.48364	4.1666e-08	3.0147e-06	1
Mboat2	58.9619	-0.903002	0.26288	-3.43504	0.000592472	0.00651049	1
Mboat7	1962.9	-0.690297	0.204213	-3.38028	0.00072411	0.00761992	1
Mboat7	186.413	-0.743779	0.255483	-2.91127	0.00359966	0.025649	1
Mbp	97.0821	-1.25905	0.197847	-6.36378	1.96845e-10	3.31428e-08	1
Mcart1	402.861	-0.873314	0.188155	-4.64147	3.45941e-06	0.000109465	1
Mcm10	59.9265	-0.812662	0.204978	-3.96463	7.35089e-05	0.0012573	1
Mctp1-ps1	162.48	-0.771889	0.273519	-2.82207	0.00477145	0.0315741	1
Mdfic	149.766	1.08164	0.227401	4.75653	1.96947e-06	7.10574e-05	1
Mdm1	263.332	-1.78935	0.180494	-9.91363	3.63217e-23	3.53825e-20	1
Me2	419.522	0.961414	0.144786	6.64026	3.13136e-11	6.10079e-09	1
Med12l	70.9943	1.60758	0.241756	6.64959	2.93904e-11	5.84638e-09	1
Med19	108.024	0.348721	0.128122	2.72179	0.00649301	0.0392169	1
Med20	303.395	0.485613	0.122542	3.96282	7.40686e-05	0.00126427	1
Med21	49.5931	-0.437529	0.158371	-2.76269	0.00573266	0.0358963	1
Med23	408.992	0.438098	0.13087	3.34759	0.000815185	0.0083402	1
Med24	331.784	0.451461	0.141996	3.17938	0.00147588	0.0130872	1
Med28	347.705	0.289667	0.110265	2.627	0.00861411	0.0483056	1
Med7	234.886	-0.494338	0.157226	-3.14412	0.00166589	0.0144158	1
Meis1	57.1772	1.36327	0.216236	6.30454	2.89042e-10	4.44926e-08	1
Memo1	2873.5	-1.74216	0.249364	-6.98641	2.82017e-12	7.11915e-10	1
Mesdc1	95.1055	0.612732	0.145299	4.21705	2.47523e-05	0.000531524	1
Metap2	733.555	0.341035	0.1287	2.64983	0.00805314	0.0458958	1
Mettl16	88.6955	0.385466	0.146555	2.63018	0.00853406	0.047975	1
Mettl20	2451.42	-0.719986	0.195656	-3.67986	0.000233362	0.00313248	1
Mettl23	193.716	0.371559	0.127328	2.91812	0.00352152	0.0252505	1
Mettl7b	17.2688	4.65927	1.26923	3.67093	0.000241669	0.00321237	1
Mfsd11	244.259	0.61057	0.131386	4.64715	3.3655e-06	0.00010724	1
Mfsd9	91.0153	-0.390245	0.147569	-2.6445	0.00818121	0.046451	1
Mgarp	2.76173	2.01059	0.767124	2.62095	0.00876852	0.04893	0
Mid2	7.81635	1.08987	0.327576	3.32709	0.000877585	0.0087905	0
Mif	503.102	0.443691	0.157579	2.81567	0.00486754	0.0320075	1
Mink1	843.052	-0.474148	0.174609	-2.71548	0.00661793	0.0397466	1
Mitf	15.4041	1.02205	0.330348	3.09386	0.0019757	0.0163161	1
Mixl1	2.27396	3.4988	1.07447	3.25631	0.0011287	0.0106233	0
Mkln1	836.809	-0.395482	0.103534	-3.81981	0.000133552	0.00200593	1
Mkrn1	54336.6	-0.572495	0.206627	-2.77067	0.00559413	0.0352229	1
Mlec	258.177	0.729463	0.134015	5.44313	5.23513e-08	3.68024e-06	1
Mlh1	130.681	0.532662	0.159652	3.33639	0.000848743	0.00859328	1
Mlh3	172.681	0.371623	0.100562	3.69547	0.000219481	0.00298136	1
Mlkl	106.037	-0.865725	0.211586	-4.0916	4.28404e-05	0.000826389	1
Mllt11	74.4648	-0.486102	0.142033	-3.42247	0.000620552	0.00672207	1
Mllt4	62.186	0.693904	0.237471	2.92206	0.00347728	0.0250254	1
Mlycd	98.0905	0.446013	0.148029	3.013	0.00258678	0.0202009	1
Mmadhc	621.128	-0.632111	0.218594	-2.89172	0.00383138	0.026865	1
Mmp25	347.073	-0.935217	0.330935	-2.82599	0.00471353	0.0312661	1
Mmrn2	7.67182	1.05152	0.380945	2.76029	0.00577502	0.0360952	0
Mob1a	4018.39	-0.33877	0.121849	-2.78024	0.0054318	0.0344591	1
Mob3c	61.6863	1.09612	0.264232	4.14834	3.34894e-05	0.000670673	1
Mocs1	211.317	0.569204	0.180217	3.15844	0.00158614	0.0138665	1
Mok	5.92467	-1.18018	0.39235	-3.00797	0.00262995	0.0204255	0
Mon2	773.764	-0.418578	0.085548	-4.8929	9.936e-07	4.04499e-05	1
Morc4	66.9052	0.81504	0.271973	2.99677	0.0027286	0.020964	1
Morf4l1	5265.96	-0.39496	0.127895	-3.08815	0.00201408	0.016547	1
Morn3	9.32171	-2.24449	0.391174	-5.73782	9.59033e-09	9.14636e-07	1
Mpa2l	235.104	-1.49869	0.523507	-2.8628	0.00419921	0.0286344	1
Mpdu1	246.182	-0.431658	0.123656	-3.4908	0.000481576	0.00555176	1
Mpped2	85.7297	1.00655	0.280984	3.58224	0.000340658	0.0042662	1
Mpzl2	430.53	-1.09842	0.231335	-4.74817	2.05262e-06	7.29001e-05	1
Mpzl3	17.3592	-0.716453	0.246363	-2.90812	0.00363611	0.0258412	1
Mr1	25.5654	-0.708189	0.241435	-2.93325	0.00335436	0.0242946	1
Mrc1	117.121	-0.852998	0.266132	-3.20517	0.00134985	0.0121754	1
Mreg	14.5809	1.17699	0.329385	3.57328	0.000352541	0.00434716	0
Mrfap1	1240.73	-0.258213	0.0928325	-2.78149	0.00541092	0.0343708	1
Mrgprx3	54.9133	-0.837799	0.261625	-3.20229	0.00136339	0.0122857	1
Mrpl17	551.564	0.372704	0.0931302	4.00196	6.28192e-05	0.00111989	1
Mrpl21	192.535	0.265771	0.0937069	2.8362	0.00456537	0.0305358	1
mrpl24	263.798	0.292601	0.0961927	3.04182	0.0023515	0.0188093	1
Mrpl38	65.8582	0.561883	0.170648	3.29265	0.000992468	0.00961996	1
Mrpl45	433.365	0.79644	0.208376	3.82214	0.0001323	0.00199151	1
Mrpl49	201.024	0.331302	0.095826	3.45733	0.000545554	0.00611361	1
Mrps16	206.31	0.382055	0.132333	2.88708	0.00388841	0.0270368	1
Mrps18b	176.713	0.449993	0.155808	2.88813	0.00387542	0.0269796	1
Mrps22	163.715	0.414637	0.0923926	4.48778	7.19692e-06	0.000195911	1
Mrps34	125.54	-0.35607	0.118096	-3.01509	0.00256901	0.0201241	1
Mrps35	391.134	-0.613229	0.229341	-2.67387	0.00749806	0.043461	1
Mrps5	154.074	0.340373	0.122753	2.77282	0.00555728	0.0350586	1
Mrps7	194.734	0.490939	0.106961	4.58987	4.43524e-06	0.000131782	1
Mrrf	191.339	0.281351	0.0925871	3.03877	0.00237547	0.0189565	1
Ms4a12	1.3266	2.42128	0.810314	2.98808	0.00280735	0.0213534	0
Ms4a6a	115.368	0.515522	0.15115	3.41065	0.000648072	0.00692665	1
Mt1a	480.567	1.27132	0.436578	2.91201	0.00359114	0.025615	1
Mt2A	344.753	1.91518	0.646409	2.9628	0.00304858	0.0226946	1
Mthfd2l	18.6121	1.28053	0.337404	3.79526	0.000147491	0.00219355	1
Mthfr	20.9569	0.87656	0.259522	3.3776	0.000731222	0.0076829	1
Mthfsd	11.8336	0.711361	0.270546	2.62936	0.00855468	0.0480514	0
Mtmr10	145.265	-0.530078	0.198978	-2.66401	0.00772154	0.0444518	1
Mtss1	430.206	0.512985	0.145807	3.51824	0.000434412	0.00507671	1
Mttp	7.01997	2.60225	0.8926	2.91536	0.0035528	0.025408	0
Muc16	1.74773	-3.7277	1.1395	-3.27135	0.00107036	0.0102367	0
Mug1	424.717	6.15048	1.30714	4.70528	2.53518e-06	8.731e-05	1
Mug2	21.6605	8.37606	1.71062	4.8965	9.75594e-07	3.99554e-05	1
Mum1	191.671	-0.429606	0.149681	-2.87014	0.00410296	0.0281612	1
Mup4	284.931	4.97716	1.09336	4.55217	5.30949e-06	0.000152978	1
Mup5	126.054	5.99142	1.33199	4.4981	6.8563e-06	0.000187764	1
Mup5	840.935	7.17253	1.61214	4.44908	8.62379e-06	0.000224878	1
Mvd	92.3078	0.57228	0.167554	3.4155	0.000636641	0.00685281	1
Mx2	101.015	-0.803463	0.245667	-3.27054	0.00107343	0.0102549	1
Mxi1	7493.9	-1.06954	0.208619	-5.12679	2.94729e-07	1.46389e-05	1
Myadm	5843.69	-1.21227	0.229095	-5.29156	1.21277e-07	7.12923e-06	1
Mycbp	36.802	-0.604602	0.144084	-4.19618	2.71456e-05	0.000571684	1
Mycbpap	94.5875	-0.910139	0.315518	-2.88458	0.00391931	0.0271109	1
Myct1	625.388	1.01264	0.253776	3.99027	6.59981e-05	0.0011599	1
Myh11	18.0756	1.86893	0.280801	6.65571	2.81929e-11	5.73874e-09	1
Mynn	259.172	-0.380265	0.111005	-3.42564	0.000613354	0.00666527	1
Myo16	9.36831	-1.03837	0.378149	-2.74593	0.00603389	0.0371974	1
Myo1c	517.276	0.431859	0.153515	2.81314	0.00490601	0.0322294	1
Myo1d	19.6526	-0.778892	0.27425	-2.84008	0.0045102	0.0302552	1
Myo1g	1670.64	0.702232	0.151365	4.63934	3.49524e-06	0.000110343	1
Myo6	13.58	2.07402	0.364291	5.69332	1.24595e-08	1.14812e-06	1
Myo9a	184.173	-0.460796	0.159385	-2.89109	0.00383912	0.0268709	1
N4bp2l1	192.756	-0.842042	0.144755	-5.81701	5.99087e-09	6.14312e-07	1
Naa15	670.917	0.375859	0.119228	3.15243	0.00161917	0.014083	1
Naa16	318.955	0.470627	0.16059	2.93061	0.00338302	0.0244391	1
Naa40	52.7239	-0.497769	0.176731	-2.81654	0.00485439	0.0319518	1
Naa50	231.308	0.454561	0.169972	2.67432	0.00748808	0.0434563	1
Nab1	600.28	0.359171	0.1334	2.69244	0.00709306	0.0417321	1
Nabp1	1644.98	1.08011	0.207087	5.21573	1.83098e-07	9.94856e-06	1
Nacc1	190.502	0.515874	0.15553	3.31689	0.000910257	0.00903062	1
Nadk	6987.43	-0.531431	0.199805	-2.65974	0.00781999	0.044886	1
Naga	323.935	-0.469325	0.0978795	-4.79493	1.62734e-06	6.01455e-05	1
Nagpa	81.4934	0.471653	0.160143	2.9452	0.00322744	0.0236264	1
Naif1	22.262	0.765886	0.239176	3.20219	0.00136388	0.0122857	1
Naip5	207.332	1.16454	0.26748	4.35374	1.33837e-05	0.000321977	1
Naip6	310.606	0.572765	0.17003	3.36862	0.000755463	0.00786489	1
Nanos1	23.7269	2.34416	0.447676	5.23628	1.63843e-07	9.12039e-06	1
Nans	285.96	0.520569	0.107834	4.82752	1.38247e-06	5.25186e-05	1
Nap1l5	4.54301	1.55159	0.389982	3.97862	6.93156e-05	0.00120283	0
Nat8l	94.7336	3.20247	0.407659	7.85577	3.97321e-15	1.80622e-12	1
Ncald	47.6957	-0.92805	0.230681	-4.02309	5.744e-05	0.00104588	1
Ncapd3	133.833	-0.35383	0.133824	-2.644	0.00819323	0.0464999	1
Ncapg2	93.6589	-0.641866	0.13514	-4.74965	2.03773e-06	7.26911e-05	1
Ncoa1	418.83	-0.470229	0.126988	-3.70294	0.000213113	0.00291226	1
Ncoa3	484.269	0.66465	0.205403	3.23584	0.00121285	0.0112217	1
Ncr1	294.208	-1.62976	0.22589	-7.21484	5.39966e-13	1.47281e-10	1
Ncr3	17.0948	-1.17494	0.329691	-3.56376	0.000365581	0.00446356	1
Ncstn	1071.7	-0.467434	0.136742	-3.41837	0.00062998	0.00680087	1
Ndor1	225.217	0.666903	0.113701	5.86541	4.48027e-09	4.77359e-07	1
Ndrg4	5.08586	-1.45085	0.457905	-3.16844	0.00153258	0.0135196	0
Ndufa9	596.356	0.308798	0.10624	2.90659	0.00365387	0.0259343	1
Ndufab1	236.885	0.611548	0.146506	4.17421	2.99018e-05	0.000610907	1
Ndufs2	669.918	0.281421	0.0976095	2.88313	0.00393748	0.0272033	1
Nedd4l	1964.61	-0.818272	0.230668	-3.5474	0.000389051	0.00463183	1
Nek10	36.3575	-1.77967	0.33126	-5.37244	7.76769e-08	4.97351e-06	1
Nek2l1	38.9287	-0.86939	0.303983	-2.85999	0.00423652	0.0288312	1
Nek4	39.2425	0.739834	0.165453	4.47155	7.76532e-06	0.000207247	1
Nelf	93.388	1.13033	0.199227	5.67357	1.39855e-08	1.26314e-06	1
Neurl2	6.25189	-1.11347	0.358131	-3.10911	0.00187653	0.0157007	0
Nfat5	2117.73	-0.543995	0.120076	-4.53041	5.88687e-06	0.000166338	1
Nfatc4	52.4877	-1.31814	0.256012	-5.14873	2.62255e-07	1.32468e-05	1
Nfil3	1406.36	0.650658	0.243449	2.67266	0.00752526	0.0435609	1
Nfkbid	52.8341	0.602632	0.212627	2.83422	0.00459373	0.0306486	1
Nfkbie	510.319	0.574109	0.210952	2.72152	0.00649824	0.0392311	1
Nfs1	289.302	0.622839	0.12064	5.1628	2.43278e-07	1.2473e-05	1
Nfxl1	146.172	0.332483	0.118321	2.81002	0.00495388	0.0324345	1
Ngly1	610.077	-0.414632	0.0742865	-5.58152	2.38429e-08	1.90158e-06	1
Nhlrc1	35.436	0.936469	0.288626	3.24458	0.00117625	0.0109741	1
Nhsl2	142.372	-0.671165	0.232042	-2.89243	0.00382272	0.026843	1
Nif3l1	91.8138	0.552178	0.139516	3.95783	7.56352e-05	0.00128298	1
Nin	537.267	0.894448	0.195241	4.58126	4.62185e-06	0.00013673	1
Ninj1	2507.1	0.636742	0.189852	3.35389	0.000796853	0.00818951	1
Nip30	511.615	-0.424665	0.0905612	-4.68927	2.74188e-06	9.36744e-05	1
Nipal2	19.0952	-0.719737	0.262879	-2.7379	0.00618329	0.0377981	1
Nkain4	2.35137	-3.01819	0.952837	-3.16758	0.00153712	0.0135413	0
Nkap	308.762	-0.644716	0.154328	-4.17758	2.94631e-05	0.000606059	1
Nkg7	757.668	-0.83568	0.222635	-3.75358	0.000174325	0.0025105	1
Nlgn3	10.6948	1.15	0.286106	4.01949	5.83249e-05	0.00105679	0
Nlrp12	2601.92	-0.774923	0.276267	-2.80498	0.00503192	0.0326943	1
Nlrp3	3226.66	-0.664614	0.242582	-2.73975	0.00614857	0.0376535	1
Nme2	1245.46	0.431284	0.136319	3.16378	0.00155734	0.0136761	1
Nme6	74.847	0.830028	0.149171	5.56429	2.63227e-08	2.05137e-06	1
Nme7	103.385	-0.735427	0.141558	-5.19522	2.04473e-07	1.08506e-05	1
Nmnat1	89.2061	0.46007	0.12339	3.72858	0.000192565	0.00268584	1
Nob1	430.401	0.26171	0.0972509	2.69108	0.00712218	0.0418674	1
Nol10	271.233	0.412456	0.120365	3.42671	0.000610941	0.00664965	1
Nom1	162.161	-0.38528	0.0938306	-4.10612	4.02358e-05	0.000784382	1
Nop14	206.876	0.783539	0.135213	5.79487	6.83732e-09	6.70844e-07	1
Nop2	243.728	0.620309	0.138646	4.47407	7.67458e-06	0.000205227	1
Nostrin	14.6771	1.04656	0.306574	3.41374	0.000640771	0.00688639	1
Np4	19.4238	1.99961	0.633961	3.15415	0.00160964	0.0140091	1
Npc1	374.787	0.810574	0.161762	5.0109	5.41755e-07	2.44651e-05	1
Npepps	983.11	0.675733	0.170585	3.96127	7.45534e-05	0.00126969	1
Nphp4	17.8765	1.12539	0.285472	3.9422	8.07363e-05	0.00134442	1
Npr1	247.777	0.57016	0.196346	2.90385	0.00368599	0.026087	1
Npr2	12.2693	1.62011	0.352724	4.59313	4.3664e-06	0.000130019	1
Nptn	711.567	-0.504913	0.125783	-4.01417	5.96544e-05	0.00107615	1
Nqo1	1005.78	0.897719	0.304437	2.94878	0.00319028	0.0234297	1
Nr1h3	89.8348	1.68827	0.314617	5.36611	8.04521e-08	5.12713e-06	1
Nr1h4	21.8546	2.66587	0.601124	4.43481	9.21547e-06	0.000236687	1
Nr1i2	4.49591	4.87639	1.57885	3.08857	0.00201125	0.0165337	0
Nr2c1	108.606	0.47639	0.176385	2.70085	0.00691625	0.0410639	1
Nr2f6	45.936	0.484882	0.181434	2.6725	0.00752876	0.0435627	1
Nr4a1	498.159	1.27273	0.34531	3.68577	0.000228014	0.00307583	1
Nr4a2	11.6139	1.63402	0.40165	4.06826	4.73664e-05	0.000895954	1
Nr4a3	36.7536	1.86923	0.370159	5.04982	4.42238e-07	2.06382e-05	1
Nrarp	193.674	1.20453	0.200045	6.0213	1.73026e-09	2.1069e-07	1
Nrbp	952.37	-0.428277	0.0840464	-5.09572	3.47427e-07	1.67367e-05	1
Nrbp2	23.9507	-1.5859	0.298231	-5.31769	1.05092e-07	6.31384e-06	1
Nrm	56.0165	-0.882078	0.324936	-2.71462	0.0066351	0.0397931	1
Nrp2	45.9478	0.928042	0.247706	3.74655	0.000179284	0.00256491	1
Nrxn2	3.54458	2.25172	0.622116	3.61946	0.000295222	0.00379476	0
Nt5c2	199.277	-0.274564	0.0962272	-2.85329	0.00432692	0.0293439	1
Nt5c3l	78.9512	-0.554274	0.19674	-2.8173	0.00484292	0.0318917	1
Nub1	1323.12	-0.380926	0.0929276	-4.09917	4.14635e-05	0.000800962	1
Nudc	322.742	0.867183	0.236591	3.66532	0.000247031	0.00327088	1
Nudcd1	77.5908	0.557693	0.160047	3.48457	0.000492932	0.00564001	1
Nudt18	114.992	0.311881	0.102189	3.05199	0.00227327	0.0183667	1
Nudt22	81.8322	0.699451	0.129721	5.39197	6.96893e-08	4.54748e-06	1
Nudt4	32515.5	-0.62915	0.216027	-2.91237	0.00358698	0.0256058	1
Nup133	275.345	0.738997	0.23584	3.13347	0.00172752	0.0148083	1
Nup153	1391.36	0.386092	0.123808	3.11846	0.00181796	0.0153519	1
Nup43	80.6986	0.627885	0.183494	3.42184	0.000621995	0.00673236	1
Nup62	591.089	0.601197	0.124232	4.83933	1.30279e-06	5.06195e-05	1
Nutf2	295.571	0.354017	0.133198	2.65783	0.00786462	0.0451232	1
Nwd1	39.523	-2.57652	0.410196	-6.2812	3.3598e-10	4.98054e-08	1
Nxt2	187.677	-0.577572	0.190692	-3.02883	0.00245506	0.0194551	1
Oas1k	6884.51	-1.18656	0.272541	-4.3537	1.33862e-05	0.000321977	1
Oasl	1691.92	-0.622907	0.233354	-2.66937	0.00759936	0.0438967	1
Obfc1	162.595	-0.763753	0.135417	-5.64	1.70049e-08	1.47127e-06	1
Ociad2	28.7624	2.55919	0.471977	5.42228	5.88447e-08	4.03278e-06	1
Ocln	109.107	-0.464517	0.155742	-2.98261	0.00285806	0.0216425	1
Odf2l	51.0567	-0.627002	0.135459	-4.62872	3.67938e-06	0.000115355	1
Ofd1	251.888	-0.433262	0.122016	-3.55085	0.000383991	0.00459778	1
Ogdh	1331.95	-0.321145	0.109868	-2.92301	0.00346663	0.0249883	1
Ogfod2	70.6636	-0.715746	0.190033	-3.76642	0.000165603	0.00241035	1
Oit3	8.03804	1.99796	0.551449	3.62311	0.000291079	0.00374857	1
Olah	74.4052	1.12327	0.420117	2.67371	0.00750164	0.0434611	1
Olr1	615.08	-1.33906	0.310624	-4.31086	1.62619e-05	0.000380262	1
Olr1584	24.7638	0.948873	0.291203	3.25846	0.00112019	0.01059	1
Olr1585	47.9029	1.80948	0.228207	7.92915	2.20655e-15	1.03769e-12	1
Olr1587	56.3789	0.799845	0.297724	2.68653	0.00721983	0.0423319	1
Olr1588	12.7171	1.56195	0.453651	3.44306	0.000575163	0.00637212	1
Oma1	98.1578	0.444051	0.161322	2.75258	0.00591273	0.0367036	1
Omg	3.05558	-1.60699	0.470902	-3.41259	0.000643497	0.00691025	0
Os9	2262.77	-0.322949	0.115064	-2.80669	0.00500536	0.0326487	1
Osbpl11	556.384	-0.553532	0.105302	-5.25662	1.46727e-07	8.2011e-06	1
Oscar	1818.82	-1.2359	0.322855	-3.82803	0.000129171	0.00194871	1
Osgin1	1130.82	1.63337	0.294437	5.54743	2.89903e-08	2.1965e-06	1
Osr2	22.475	-1.54539	0.397542	-3.88736	0.00010134	0.00160893	1
Otc	33.8132	2.66132	0.825932	3.22221	0.00127208	0.0116122	1
Oxnad1	67.7842	-0.429597	0.13552	-3.16998	0.00152449	0.0134744	1
P2rx4	494.232	-0.770543	0.256777	-3.00083	0.00269244	0.0207757	1
P2ry1	244.854	1.35963	0.242676	5.60265	2.11104e-08	1.72397e-06	1
P2ry13	211.209	-1.23271	0.345019	-3.57287	0.000353095	0.00434894	1
P4ha1	1013.92	1.8887	0.238074	7.93325	2.13489e-15	1.03769e-12	1
P4ha2	17.5909	1.42122	0.517875	2.74434	0.00606333	0.0372653	1
P4hb	2989.63	0.701141	0.171569	4.08663	4.37685e-05	0.000838364	1
Pabpc1	36451.6	-0.55181	0.18465	-2.98841	0.00280433	0.0213444	1
Pabpn1	808.269	-0.313106	0.104505	-2.99609	0.0027347	0.0209881	1
Pacsin3	11.5011	1.98625	0.549411	3.61524	0.000300064	0.00384251	1
Pafah1b3	49.8248	-0.528776	0.178968	-2.95458	0.00313092	0.0230933	1
Pah	53.782	3.87037	1.03424	3.74223	0.000182391	0.0025938	1
Pak1ip1	200.411	0.793161	0.222226	3.56916	0.000358129	0.00439618	1
Pald1	9.66906	2.00425	0.663853	3.01912	0.00253509	0.019945	0
Pard3b	6.2036	1.68494	0.521969	3.22805	0.00124636	0.0114618	0
Pard6a	7.61416	-0.807292	0.244041	-3.30803	0.000939561	0.00922515	0
Parg	341.519	0.4149	0.1438	2.88526	0.00391091	0.0270884	1
Parl	227.027	-0.319604	0.121349	-2.63376	0.00844442	0.0475888	1
Parp2	113.935	0.35213	0.128082	2.74926	0.00597308	0.0369605	1
Parp3	46.2336	0.724195	0.224476	3.22615	0.00125465	0.0115044	1
Parvg	773.594	0.464986	0.154794	3.0039	0.00266542	0.0206422	1
Paxip1	161.325	-0.420699	0.126637	-3.32209	0.000893465	0.00891374	1
Pbld1	10.2857	2.98648	0.951779	3.13778	0.0017023	0.0146196	0
Pbx3	81.2287	-0.38436	0.126256	-3.04429	0.00233229	0.0187045	1
Pbxip1	3122.33	-0.803611	0.178087	-4.51246	6.40809e-06	0.000177991	1
Pcbd1	19.9808	3.3291	0.78437	4.24429	2.19283e-05	0.000483834	1
Pcdhga12	4.1993	1.10793	0.416907	2.65749	0.00787253	0.0451495	0
Pcdhgb7	4.28448	1.26113	0.448571	2.81144	0.00493205	0.0323381	0
Pcdhgb8	1.31592	2.83307	0.853294	3.32015	0.000899676	0.00894951	0
Pcf11	1360.88	-0.377147	0.126901	-2.97197	0.00295892	0.0221968	1
Pcgf1	110.021	-0.40765	0.1067	-3.82052	0.000133168	0.00200237	1
Pcgf5	96.3527	-0.487403	0.0974924	-4.9994	5.75105e-07	2.54652e-05	1
Pcif1	583.458	-0.526752	0.109551	-4.80827	1.52241e-06	5.68841e-05	1
Pcmtd1	314.379	-0.552152	0.186504	-2.96054	0.00307101	0.0227994	1
Pcna	848.845	-0.449461	0.144528	-3.10986	0.00187173	0.0156702	1
Pcnp	1054.7	-0.503156	0.187517	-2.68325	0.00729102	0.0426396	1
Pcnx	470.8	-0.483923	0.147445	-3.28207	0.00103048	0.00993196	1
Pcp4	15.8079	-1.98644	0.333101	-5.96347	2.46936e-09	2.86065e-07	1
Pcyt1b	39.7761	2.97022	1.0335	2.87396	0.00405362	0.0278786	1
Pdcd11	345.051	0.584222	0.174645	3.3452	0.000822222	0.0083996	1
Pdcd6ip	1408.3	0.320952	0.115699	2.77402	0.00553686	0.0349591	1
Pde2a	484.171	-0.722111	0.270222	-2.67228	0.00753366	0.0435726	1
Pde3a	155.252	1.16176	0.374761	3.1	0.00193519	0.0160829	1
Pde4b	684.194	-0.416141	0.138685	-3.00062	0.00269429	0.0207757	1
Pdha1	1551.68	-0.400411	0.114309	-3.50289	0.000460245	0.00533104	1
Pdia3	3248.97	0.549278	0.132014	4.16076	3.17195e-05	0.000642779	1
Pdia4	922.742	1.31662	0.212162	6.20573	5.44438e-10	7.67879e-08	1
Pdia6	1548.26	0.91632	0.195903	4.67742	2.90506e-06	9.71057e-05	1
Pdk1	218.573	0.665604	0.160746	4.14072	3.46216e-05	0.000691316	1
Pdk2	20.569	-0.815963	0.289749	-2.8161	0.00486102	0.0319801	1
Pdlim5	124.742	-0.596197	0.149617	-3.98483	6.75284e-05	0.00118338	1
Pdp1	113.341	-0.385602	0.135599	-2.84369	0.00445951	0.0299884	1
Pdpn	43.3799	-1.23433	0.348242	-3.54447	0.000393397	0.00466534	1
Pds5a	526.338	0.435621	0.119205	3.65438	0.000257804	0.00338396	1
Pdxp	54.2904	0.515922	0.187389	2.75321	0.00590136	0.0366998	1
Pdzd3	84.939	-1.20089	0.258044	-4.65383	3.25833e-06	0.000105052	1
Pelo	82.578	0.388062	0.146055	2.65696	0.00788491	0.0451745	1
Pemt	9.45949	2.02224	0.716581	2.82207	0.00477153	0.0315741	0
Per2	497.609	-1.1016	0.189921	-5.80029	6.61992e-09	6.67584e-07	1
Perld1	33.9368	-0.477587	0.171576	-2.78353	0.00537717	0.0342521	1
Pet112l	111.684	0.34492	0.0861035	4.00588	6.17881e-05	0.00110586	1
Pex11g	17.3615	-0.926077	0.259104	-3.57415	0.000351362	0.00434643	1
Pex12	76.0652	-0.39172	0.123182	-3.18	0.00147275	0.0130764	1
Pex19	396.654	-0.446804	0.0989749	-4.51432	6.35202e-06	0.000177155	1
Pex26	204.631	0.446753	0.142561	3.13377	0.00172573	0.0148022	1
Pex3	318.137	-0.520054	0.130305	-3.99105	6.578e-05	0.00115859	1
Pfkl	704.018	0.827657	0.196468	4.21269	2.52347e-05	0.000536897	1
Pgam1	4773.91	0.596312	0.166791	3.57521	0.000349951	0.0043427	1
Pggt1b	96.6673	0.394865	0.140819	2.80406	0.00504633	0.0327345	1
Pgk1	7868.55	0.405826	0.135356	2.99821	0.00271567	0.0209009	1
Pglyrp4	104.205	-1.25997	0.247259	-5.09574	3.47373e-07	1.67367e-05	1
Pgm1	90.0137	0.452794	0.15958	2.83741	0.00454818	0.0304507	1
Phc1	137.414	-0.491644	0.184825	-2.66006	0.00781274	0.044886	1
Phf1	851.579	-0.693944	0.129783	-5.34695	8.94498e-08	5.59595e-06	1
Phf10	429.592	-0.219032	0.0767174	-2.85505	0.00430302	0.0291963	1
Phf11l	916.554	-0.914244	0.280819	-3.25563	0.0011314	0.0106341	1
Phf14	261.629	-0.280183	0.0994322	-2.81783	0.00483496	0.0318801	1
Phlda1	60.5533	0.981391	0.306666	3.20019	0.00137336	0.0123385	1
Phtf1	316.954	-0.324242	0.0883186	-3.67128	0.000241343	0.00321115	1
Phyhd1	490.207	1.0809	0.223542	4.83534	1.3292e-06	5.12081e-05	1
Pi16	351.506	-1.50933	0.253112	-5.96309	2.47512e-09	2.86065e-07	1
Pi4k2b	311.228	-0.506402	0.16872	-3.00144	0.00268706	0.0207626	1
Pias1	718.081	-0.312992	0.103894	-3.01259	0.00259027	0.0202009	1
Pias3	157.558	-0.821094	0.146674	-5.59811	2.16705e-08	1.75918e-06	1
Pibf1	119.2	-0.43447	0.141091	-3.07936	0.00207443	0.0169306	1
Piezo1	452.777	0.52887	0.160548	3.29415	0.000987211	0.00958826	1
Pigf	36.8813	-0.510322	0.16818	-3.03438	0.00241027	0.0191557	1
Pigr	105.271	3.86136	0.750774	5.14318	2.70128e-07	1.35441e-05	1
Pigyl	112.85	-0.558109	0.150325	-3.71269	0.00020507	0.00281763	1
Pigz	25.9985	1.05458	0.333468	3.16247	0.00156435	0.0137112	1
Pigz	25.9985	1.05458	0.333468	3.16247	0.00156435	0.0137112	1
Pik3ip1	535.2	-0.69845	0.22988	-3.03832	0.002379	0.0189736	1
Pion	579.383	-0.324352	0.11753	-2.75974	0.00578466	0.0361058	1
Pip5k1b	1173.55	-0.594295	0.191087	-3.11007	0.00187044	0.0156689	1
Pip5k1c	697.765	-0.393729	0.149271	-2.63768	0.00834757	0.0471404	1
Pipox	8.22285	3.78556	1.12259	3.37218	0.000745766	0.00778771	1
Pir	93.2168	1.03141	0.207753	4.96458	6.88497e-07	2.97143e-05	1
Pira2	874.64	-0.75661	0.284886	-2.65584	0.0079112	0.0452571	1
Pira2	874.64	-0.75661	0.284886	-2.65584	0.0079112	0.0452571	1
Pja1	983.713	1.58314	0.293292	5.39782	6.74559e-08	4.4229e-06	1
Pja2	450.599	-0.430594	0.138049	-3.11913	0.00181385	0.0153362	1
Pkib	207.655	0.986158	0.2839	3.47361	0.000513508	0.00580698	1
Pkn2	1405.21	-0.615259	0.17216	-3.57376	0.000351889	0.00434643	1
Pla2g16	440.655	-0.661878	0.19401	-3.41157	0.000645892	0.00691418	1
Pla2g7	8566.73	-0.782961	0.216163	-3.62209	0.000292228	0.00375982	1
Plaa	641.797	-0.44126	0.102892	-4.28857	1.79825e-05	0.000411486	1
Plac8	15916.4	0.454205	0.161881	2.8058	0.0050192	0.0326777	1
Plcd1	177.027	-0.883978	0.216625	-4.08069	4.4902e-05	0.000855322	1
Plcg2	724.949	0.473599	0.168971	2.80285	0.0050653	0.0327707	1
Plcl2	4906.15	-0.71531	0.21324	-3.35448	0.000795129	0.00817852	1
Pld1	512.544	0.73529	0.253494	2.90062	0.00372422	0.0262893	1
Pld2	164.277	-1.51429	0.253479	-5.97403	2.31462e-09	2.72128e-07	1
Pld3	215.146	0.471706	0.168253	2.80355	0.00505427	0.0327345	1
Plekha5	73.6564	1.16059	0.270868	4.2847	1.82982e-05	0.000416612	1
Plekhf2	726.151	-0.351943	0.121088	-2.9065	0.00365492	0.0259343	1
Plg	84.0955	5.98995	1.24775	4.80061	1.58186e-06	5.86234e-05	1
Plin3	374.314	0.254342	0.0914376	2.78159	0.00540941	0.0343708	1
Plk2	38.1659	1.22632	0.308975	3.96899	7.2179e-05	0.00124133	1
Plod1	287.991	0.693768	0.212882	3.25893	0.00111835	0.0105843	1
Pls3	26.2519	1.20923	0.387267	3.12246	0.00179345	0.0152109	1
Plvap	22.431	1.7173	0.306367	5.60536	2.07819e-08	1.70737e-06	1
Plxdc2	342.04	-1.15952	0.260195	-4.45633	8.33735e-06	0.000219932	1
Plxnb1	3.53443	-1.52888	0.555093	-2.75428	0.00588219	0.0365973	0
Plxnb2	1007.71	0.884679	0.23617	3.74594	0.000179721	0.00256491	1
Plxnc1	834.638	-0.65433	0.203065	-3.22227	0.00127179	0.0116122	1
Pnmt	7.05781	-1.24077	0.384523	-3.22678	0.00125191	0.0114924	0
Pnpla2	1399.5	-0.772652	0.166205	-4.6488	3.33869e-06	0.000106635	1
Pnpla7	5881.86	0.941834	0.188273	5.00249	5.65952e-07	2.52237e-05	1
Pnpla8	3039.93	-0.458072	0.163612	-2.79975	0.00511422	0.0330245	1
Pnpo	402.75	-0.491186	0.0946711	-5.18835	2.12171e-07	1.11488e-05	1
Poc1b	208.006	-0.705771	0.175566	-4.01997	5.8205e-05	0.00105679	1
Poc5	72.5362	-0.406819	0.116789	-3.48338	0.000495128	0.00565541	1
Podxl2	4.90663	-1.02493	0.373388	-2.74494	0.00605212	0.0372132	0
Pogk	247.564	0.641287	0.132605	4.83608	1.32428e-06	5.11629e-05	1
Polk	327.14	0.639901	0.177225	3.61066	0.000305417	0.00389643	1
Polr1a	203.396	0.506855	0.148551	3.41199	0.000644899	0.00691418	1
Polr2a	1169.87	-0.791831	0.244051	-3.24453	0.00117643	0.0109741	1
Polr2f	151.461	0.350965	0.0937973	3.74174	0.00018275	0.00259619	1
Polr2m	176.791	0.394298	0.131142	3.00665	0.00264144	0.0204914	1
Polr3k	247.312	-0.351779	0.127586	-2.7572	0.00582995	0.0363054	1
Pomt2	61.5604	-0.748557	0.23113	-3.23868	0.00120083	0.0111408	1
Pon1	136.287	2.62742	0.690395	3.80567	0.000141421	0.00211945	1
Pou2af1	1076.72	0.887559	0.205939	4.30981	1.63392e-05	0.000380262	1
Pou2f2	83.0047	0.742289	0.268455	2.76504	0.00569163	0.0356738	1
Pou6f1	63.235	0.925413	0.254389	3.63779	0.00027499	0.00355817	1
Ppa1	214.214	0.486765	0.175593	2.77211	0.00556938	0.0350832	1
Ppan	243.793	0.535343	0.192683	2.77836	0.00546337	0.0345591	1
Ppap2a	22.2244	0.840788	0.254481	3.30394	0.000953377	0.00933392	1
Ppap2b	56.1412	2.0345	0.305512	6.65932	2.75092e-11	5.6844e-09	1
Ppbp	542.859	1.27186	0.290533	4.37767	1.19954e-05	0.000295295	1
Ppef1	10.8246	-0.998488	0.371319	-2.68903	0.00716605	0.0420527	0
Ppfibp2	97.4422	0.599737	0.20646	2.90486	0.00367414	0.0260301	1
Ppib	2187.21	0.31833	0.10879	2.92609	0.00343247	0.0247683	1
Ppid	548.093	0.940225	0.154078	6.10228	1.04567e-09	1.37124e-07	1
Ppil3	119.117	0.47183	0.12439	3.79317	0.000148739	0.00220729	1
Ppil6	6.1442	-2.00288	0.374424	-5.34922	8.8334e-08	5.55161e-06	1
Ppm1a	1033.32	-0.343321	0.125825	-2.72856	0.00636114	0.0386429	1
Ppm1m	36.4211	-0.654596	0.161543	-4.05214	5.0751e-05	0.00094944	1
Ppp1cb	8627.07	-0.605086	0.171578	-3.52659	0.000420945	0.00495756	1
Ppp1r14a	18.7958	1.17488	0.303854	3.86658	0.000110371	0.00172818	1
Ppp1r14c	35.9288	0.91936	0.32252	2.85056	0.00436427	0.0295238	1
Ppp1r2	230.244	-0.516772	0.0900044	-5.74162	9.37738e-09	9.07012e-07	1
Ppp1r36	16.8207	-1.44691	0.232974	-6.21061	5.27807e-10	7.57709e-08	1
Ppp1r3d	3932.76	1.165	0.348813	3.33991	0.000838055	0.00851035	1
Ppp2r3c	724.24	-0.439561	0.167091	-2.63067	0.00852178	0.0479501	1
Ppp2r5c	1111.96	-0.29388	0.0836371	-3.51375	0.000441836	0.00515298	1
Ppp5c	298.626	0.375311	0.104827	3.58027	0.000343236	0.00427884	1
Pqbp1	467.561	-0.347179	0.102352	-3.39203	0.000693778	0.00734608	1
Pqlc3	221.63	0.537747	0.169394	3.17453	0.00150079	0.0132994	1
Prc1	316.784	-0.904899	0.181599	-4.98295	6.26222e-07	2.75497e-05	1
Prdm4	225.324	0.299862	0.114472	2.61951	0.00880561	0.0490567	1
Prdm9	29.3069	-1.79761	0.247929	-7.2505	4.15231e-13	1.2045e-10	1
Prdx1	2092.64	0.646035	0.197099	3.27771	0.00104652	0.010044	1
Preb	357.647	-0.267637	0.081835	-3.27045	0.00107377	0.0102549	1
Prelid1	2280.53	0.352523	0.107282	3.28594	0.00101641	0.00981727	1
Prex2	1.83417	2.31822	0.719353	3.22265	0.00127011	0.0116097	0
Prg3	3.72124	2.37364	0.878162	2.70297	0.0068724	0.0408718	0
Prhoxnb	3.74137	4.00092	1.34659	2.97114	0.00296696	0.0222449	0
Prkab2	69.1989	-0.461547	0.169411	-2.72442	0.00644147	0.0389574	1
Prkag2	232.339	0.531062	0.159034	3.33929	0.000839928	0.00852302	1
Prkar2b	2376.73	0.658105	0.214993	3.06105	0.00220559	0.0178622	1
Prkca	121.921	0.811232	0.231287	3.50746	0.000452398	0.00525537	1
Prkcg	176.715	-1.1345	0.238879	-4.74928	2.04141e-06	7.26911e-05	1
Prnp	111.9	-0.999208	0.210275	-4.75191	2.01507e-06	7.23198e-05	1
Proc	17.5177	4.12771	1.51539	2.72386	0.00645231	0.0390056	1
Prodh2	4.62976	3.40778	1.17767	2.89367	0.00380774	0.026768	0
Proz	8.57228	5.82159	1.58324	3.67702	0.000235971	0.00315816	0
Prpf40b	48.0675	-0.62493	0.181593	-3.44138	0.000578746	0.00640141	1
Prpf6	705.297	0.471108	0.176735	2.66562	0.00768456	0.0443137	1
Prpf8	2243.08	0.454367	0.129317	3.5136	0.000442072	0.00515298	1
Prr13	3833.51	-0.460009	0.152774	-3.01104	0.00260355	0.0202782	1
Prrg4	5.31554	1.32318	0.501743	2.63717	0.00836002	0.0471777	0
Prss39	126.684	-1.2272	0.236577	-5.1873	2.13363e-07	1.11488e-05	1
Prune	289.774	0.55153	0.150488	3.66495	0.000247384	0.00327238	1
Psca	50.348	-5.85574	1.36203	-4.29927	1.71358e-05	0.000396099	1
Psd4	1452.16	0.445643	0.0994538	4.48091	7.43256e-06	0.000199931	1
Psen1	1201.62	0.434866	0.125395	3.46798	0.000524386	0.00592017	1
Psen2	59.063	-0.647457	0.191472	-3.38148	0.00072097	0.00759274	1
Psma8	13.1552	2.30477	0.650391	3.54366	0.00039461	0.00467161	1
Psmb9	1350.58	-0.898217	0.161854	-5.54957	2.86376e-08	2.1819e-06	1
Psmd1	581.85	0.479672	0.125152	3.8327	0.000126745	0.00192102	1
Psmd10	31.9312	0.497186	0.143053	3.47554	0.000509833	0.0057798	1
Psmd14	478.979	0.561691	0.137379	4.08861	4.33973e-05	0.000832422	1
Psmd2	1018.27	0.217694	0.0727201	2.99359	0.00275719	0.021125	1
Psme1	2525.49	-0.305793	0.113429	-2.6959	0.00701985	0.0415164	1
Psme4	3069.8	-0.46227	0.139333	-3.31773	0.000907517	0.00902093	1
Psmg2	117.318	0.30801	0.109692	2.80796	0.00498566	0.0325488	1
Ptbp1	1718.14	0.504355	0.0966124	5.2204	1.7854e-07	9.73969e-06	1
Ptges3	2650.27	0.689651	0.174127	3.96062	7.47545e-05	0.0012712	1
Ptges3l1	228.521	0.498134	0.157165	3.16949	0.00152706	0.0134884	1
Ptgr1	55.8166	1.24494	0.277824	4.48103	7.42843e-06	0.000199931	1
Ptgr2	107.976	-0.58942	0.159826	-3.68789	0.000226125	0.00305639	1
Pth	6.62127	-1.53186	0.474047	-3.23146	0.00123161	0.0113564	0
Ptma	4907.81	-0.38276	0.0865166	-4.42412	9.68343e-06	0.000247308	1
Ptpn18	1501.31	-0.780735	0.139987	-5.5772	2.44416e-08	1.92679e-06	1
Ptprb	5.72809	1.77412	0.540021	3.28529	0.00101878	0.00983306	0
Ptprf	276.566	-0.980259	0.297616	-3.29371	0.000988759	0.00959082	1
Pum1	1074.11	0.999036	0.175547	5.69098	1.26314e-08	1.15616e-06	1
Pum2	4340.79	-0.325433	0.103988	-3.12953	0.00175085	0.0149518	1
Pus1	171.56	0.597306	0.1457	4.09956	4.13932e-05	0.000800738	1
Pwp1	163.35	0.504312	0.137714	3.66203	0.000250228	0.00330061	1
Pwwp2b	46.6373	1.38127	0.289281	4.77484	1.79855e-06	6.57602e-05	1
Pycard	1180.05	0.574227	0.171499	3.34827	0.000813169	0.00832582	1
Pygo2	406.895	-0.370096	0.122482	-3.02164	0.00251406	0.019819	1
Pzp	271.52	6.06298	1.12778	5.37604	7.61416e-08	4.89821e-06	1
Qars	1974.83	-0.330567	0.0903563	-3.65849	0.000253709	0.00333662	1
Qpctl	111.751	-0.836751	0.115159	-7.26604	3.70175e-13	1.09749e-10	1
Qrfpr	17.2188	1.42392	0.394533	3.60912	0.000307243	0.0039124	1
Qsox1	177.531	-1.48058	0.262536	-5.63955	1.70499e-08	1.47127e-06	1
Rab11fip1	2584.26	-0.974751	0.249944	-3.89988	9.62389e-05	0.00155143	1
Rab13	75.068	0.424864	0.161457	2.63145	0.00850226	0.0478752	1
Rab19	173.144	-0.826272	0.207708	-3.97804	6.94849e-05	0.00120411	1
Rab31	1334.68	-0.42655	0.160879	-2.65138	0.00801632	0.0457242	1
Rab33b	116.28	-0.644689	0.146537	-4.39948	1.08511e-05	0.000272535	1
Rab38	58.3522	1.05322	0.235732	4.46786	7.90058e-06	0.000210035	1
Rab4a	65.1326	-0.367837	0.123873	-2.96947	0.00298316	0.0223417	1
Rab4b	616.952	-0.46356	0.113364	-4.08912	4.33014e-05	0.000831752	1
Rab5b	1690.46	-0.348915	0.109024	-3.20035	0.00137261	0.0123385	1
Rab7b	34.0997	1.32555	0.353091	3.75413	0.000173946	0.00251035	1
Rab8b	1406.34	-0.525465	0.172597	-3.04446	0.00233096	0.0187045	1
Rabl6	518.31	0.328707	0.104094	3.15779	0.0015897	0.0138888	1
Rad51c	40.1922	-0.683371	0.151796	-4.50192	6.73431e-06	0.00018554	1
Raf1	2341.31	0.413007	0.15793	2.61512	0.00891957	0.0496511	1
Ralb	1357.93	0.552896	0.195381	2.82984	0.00465717	0.0309676	1
Ralbp1	1830.85	-0.391491	0.12274	-3.18959	0.00142473	0.0127246	1
Ranbp10	15422.2	-0.730985	0.22122	-3.30433	0.000952033	0.00933037	1
Rap2b	133.117	0.84762	0.220092	3.85121	0.000117536	0.00180921	1
Rarg	424.394	0.628609	0.170934	3.6775	0.000235529	0.00315535	1
Rars	454.969	0.416385	0.127888	3.25586	0.0011305	0.010633	1
Rasa3	3074.06	0.494671	0.166439	2.97209	0.00295781	0.0221968	1
Rasal3	1404.1	0.365075	0.12988	2.81086	0.00494093	0.0323658	1
Rasgef1a	3.91839	-1.60959	0.49989	-3.21989	0.00128239	0.0116931	0
Rasgrp3	1843.71	0.902782	0.219234	4.11789	3.82361e-05	0.00075139	1
Rasip1	20.2462	0.835151	0.211344	3.95162	7.76239e-05	0.00130999	1
Rasl11a	2.63418	2.44132	0.603972	4.04211	5.2972e-05	0.000980234	0
Rasl11b	21.2834	2.4498	0.324147	7.5577	4.10256e-14	1.50558e-11	1
Rassf1	371.742	-0.642842	0.103705	-6.19873	5.69199e-10	7.84115e-08	1
Rassf2	1033.22	-0.449327	0.151982	-2.95646	0.00311197	0.0229784	1
Rassf6	47.4703	1.92316	0.384506	5.00163	5.6849e-07	2.52543e-05	1
RatNP-3b	10.9373	2.46513	0.68458	3.60094	0.000317068	0.00401502	1
Rbbp5	494.402	0.256739	0.0703317	3.65041	0.000261826	0.00341702	1
Rbm10	482.418	0.37811	0.136627	2.76746	0.00564944	0.0354729	1
Rbm12	277.618	0.517235	0.140318	3.68616	0.000227668	0.00307419	1
Rbm12b	304.61	0.398425	0.14221	2.80167	0.00508396	0.0328758	1
Rbm14	71.4508	0.851339	0.198179	4.29581	1.74056e-05	0.000398954	1
Rbm14	71.4508	0.851339	0.198179	4.29581	1.74056e-05	0.000398954	1
Rbm26	346.266	0.534393	0.151573	3.52564	0.000422459	0.00496681	1
Rbm3	1634.92	-1.21154	0.216055	-5.60758	2.05171e-08	1.70381e-06	1
Rbm43	212.948	-0.379473	0.113125	-3.35447	0.000795184	0.00817852	1
Rbm45	248.69	0.405946	0.109622	3.70314	0.000212948	0.00291226	1
Rbm4b	139.796	-0.484343	0.113176	-4.27958	1.87248e-05	0.000424201	1
Rbmx	230.14	-0.334476	0.125256	-2.67033	0.0075777	0.0437901	1
Rbp4	242.989	3.55819	0.930353	3.82456	0.000131005	0.0019742	1
Rbpms	43.83	0.852644	0.249475	3.41775	0.000631417	0.00680732	1
Rbpms2	74.4278	1.2662	0.278342	4.54908	5.38799e-06	0.000154373	1
Rcn1	186.02	-0.49118	0.178033	-2.75893	0.00579914	0.0361402	1
Rdh13	81.4333	0.616955	0.192411	3.20644	0.00134387	0.0121456	1
Rdh16	19.955	2.58699	0.685269	3.77515	0.000159914	0.00233753	1
Reck	8.60416	-0.899222	0.290488	-3.09556	0.00196442	0.0162566	0
Rel	215.778	0.608314	0.220343	2.76076	0.00576668	0.0360596	1
Relt	513.149	-0.728492	0.13469	-5.40865	6.35022e-08	4.22e-06	1
Retn	34.6575	-4.9571	0.825785	-6.0029	1.93826e-09	2.31878e-07	1
Rfc2	235.211	-0.339108	0.104644	-3.24058	0.00119288	0.011082	1
Rfc3	157.954	0.379135	0.144731	2.61959	0.00880357	0.0490567	1
Rfx1	505.59	-0.488376	0.164323	-2.97206	0.00295811	0.0221968	1
Rfx3	33.5026	-0.84294	0.206065	-4.09065	4.30165e-05	0.000827445	1
Rgag4	14.1427	0.991203	0.306099	3.23818	0.00120296	0.0111479	1
Rgmb	24.9049	0.642966	0.226623	2.83716	0.00455162	0.0304588	1
Rgn	44.4791	4.41904	1.04437	4.2313	2.32347e-05	0.000507	1
Rhoj	6.13334	1.37001	0.511155	2.68023	0.00735714	0.0428606	0
Rhoq	289.306	0.501424	0.162445	3.08674	0.00202368	0.0166033	1
Ribc1	40.6874	-0.63218	0.201924	-3.13079	0.00174337	0.0149083	1
Rictor	259.644	-0.736948	0.217015	-3.39584	0.000684173	0.00726128	1
Rlbp1	0.668138	2.4928	0.867557	2.87336	0.00406137	0.0279178	0
Rmnd5a	752.868	-0.896629	0.169008	-5.30523	1.1253e-07	6.70168e-06	1
Rnf114	1308.47	-0.43394	0.160387	-2.70558	0.00681842	0.0406386	1
Rnf11l	1317.04	-0.756649	0.194783	-3.88458	0.000102506	0.00162179	1
Rnf11l	1317.04	-0.756649	0.194783	-3.88458	0.000102506	0.00162179	1
Rnf128	57.0418	0.962253	0.262085	3.67153	0.000241098	0.00321115	1
rnf141	134.421	-0.965125	0.15902	-6.0692	1.28553e-09	1.62333e-07	1
Rnf144b	254.638	0.473879	0.1519	3.11968	0.00181047	0.0153307	1
Rnf145	2383.21	0.272056	0.0814203	3.34138	0.00083364	0.00848446	1
Rnf166	410.618	-0.554998	0.192159	-2.88823	0.00387418	0.0269796	1
Rnf167	4992.74	-0.595714	0.146737	-4.05974	4.91266e-05	0.00092285	1
Rnf170	46.3022	-0.535637	0.149189	-3.59032	0.000330276	0.00415144	1
Rnf181	809.117	-0.452369	0.122604	-3.68967	0.000224546	0.00303805	1
Rnf2	444.524	-0.365116	0.108261	-3.37255	0.000744745	0.00778301	1
Rnf31	602.551	-0.372486	0.140725	-2.64691	0.00812321	0.0461794	1
Rnf34	153.467	-0.409404	0.127011	-3.22338	0.00126689	0.0115881	1
Rnf38	407.534	-0.517128	0.181666	-2.84659	0.00441907	0.0297902	1
Rnf6	241.442	-0.2872	0.089406	-3.21231	0.00131671	0.0119467	1
Rnf8	160.101	-0.637158	0.16863	-3.77844	0.000157811	0.0023231	1
Robo4	0.896773	3.5459	1.26938	2.7934	0.00521566	0.0334735	0
Robo4	0.896773	3.5459	1.26938	2.7934	0.00521566	0.0334735	0
Ropn1l	13.9682	-1.14383	0.328257	-3.48456	0.000492953	0.00564001	1
Rp2	151.248	-0.624876	0.237799	-2.62774	0.00859535	0.0482401	1
Rpain	47.1652	-0.558452	0.179363	-3.11353	0.00184865	0.015515	1
Rpap2	180.407	-0.649432	0.102729	-6.32179	2.58544e-10	4.10003e-08	1
Rpf1	261.004	0.360168	0.101538	3.54714	0.000389434	0.00463183	1
Rpn1	2499.69	0.37286	0.131292	2.83993	0.00451233	0.0302552	1
Rpn2	1316.42	0.426413	0.13783	3.09375	0.00197641	0.0163161	1
Rpp40	156.48	-0.366787	0.127408	-2.87883	0.0039915	0.0275208	1
Rps27l	233.184	0.486474	0.157608	3.0866	0.00202459	0.0166033	1
Rps6ka2	130.101	-0.802384	0.153576	-5.22468	1.74455e-07	9.63247e-06	1
Rps6kc1	374.4	0.46514	0.173789	2.67646	0.00744055	0.0432616	1
Rragd	23.3895	0.901116	0.290194	3.10522	0.00190136	0.0158889	1
Rras	235.468	0.550199	0.160877	3.42	0.000626216	0.0067673	1
Rrp1	206.814	0.328636	0.119268	2.75545	0.00586119	0.0364833	1
Rrp8	112.732	0.316036	0.119794	2.63816	0.0083356	0.0471314	1
Rsad2	17129.6	-2.58354	0.251033	-10.2917	7.68335e-25	9.52596e-22	1
Rsph1	19.4247	-1.61947	0.305755	-5.29663	1.17962e-07	6.99463e-06	1
Rspry1	254.075	-0.327531	0.117241	-2.79366	0.00521152	0.0334735	1
RT1-HA	4.97572	-2.12069	0.546418	-3.88108	0.000103994	0.00163961	0
RT1-T24-3	1544.55	-1.36412	0.316689	-4.30744	1.65153e-05	0.000383707	1
Rtcd1	141.528	0.250055	0.0938184	2.66531	0.00769176	0.0443365	1
Rtf1	475.174	-0.284023	0.074683	-3.80305	0.000142924	0.00213963	1
Rtp3	338.357	1.28456	0.327922	3.91727	8.9556e-05	0.00145922	1
Rufy1	349.993	0.265937	0.0936964	2.83828	0.00453576	0.0303974	1
Runx2	302.079	0.71635	0.171416	4.179	2.9279e-05	0.000604224	1
Rup2	590.984	4.51256	1.01275	4.45573	8.36099e-06	0.00022013	1
Ruvbl2	305.841	0.74176	0.108741	6.82134	9.01975e-12	2.12089e-09	1
S100a10	4551.13	0.732683	0.214986	3.40804	0.000654309	0.00698784	1
S1pr1	1552.95	-0.338795	0.123618	-2.74066	0.00613161	0.0375833	1
S1pr2	94.2405	0.444292	0.157037	2.82922	0.00466613	0.0310121	1
S1pr4	1780.44	-0.43443	0.160576	-2.70544	0.00682139	0.0406386	1
Saal1	99.5374	0.533953	0.178925	2.98423	0.00284291	0.0215399	1
Sag	25.1413	1.12525	0.322491	3.48924	0.000484403	0.00557022	1
Samd1	93.427	0.502792	0.160689	3.12898	0.00175415	0.0149613	1
Samd10	9.45635	-0.823304	0.314081	-2.62131	0.00875928	0.0488985	0
Samm50	334.272	0.407306	0.0941823	4.32465	1.52772e-05	0.000359846	1
Sars	1354.43	0.363832	0.136444	2.66653	0.00766381	0.0442128	1
Sav1	875.094	0.621898	0.183236	3.39398	0.000688848	0.00730522	1
Sbds	665.579	-0.305392	0.103852	-2.94065	0.00327519	0.0238734	1
Sbk2	1.13884	-2.54982	0.786126	-3.24352	0.00118063	0.0109982	0
Sbno1	1254.34	0.368775	0.095159	3.87536	0.000106468	0.00167283	1
Scamp3	680.737	0.405453	0.0977096	4.14957	3.33102e-05	0.000668065	1
Scamp5	27.8986	0.975632	0.336574	2.89872	0.00374694	0.0263814	1
Scaper	32.6633	-1.11728	0.21867	-5.10944	3.23118e-07	1.58001e-05	1
Scd4	2.25612	1.83555	0.670751	2.73656	0.00620859	0.0379267	0
Scel	18.8589	-1.09174	0.391978	-2.78521	0.00534924	0.034138	1
Scfd1	370.808	0.468046	0.152786	3.06342	0.00218824	0.0177427	1
Schip1	59.6531	-1.81588	0.313159	-5.79859	6.68746e-09	6.67584e-07	1
Scimp	1161.71	-1.30217	0.274333	-4.74668	2.06784e-06	7.32497e-05	1
Scin	52.3004	-0.810971	0.286884	-2.82683	0.00470114	0.0311991	1
Scn5a	6.52103	-2.96639	0.670595	-4.42352	9.71066e-06	0.00024754	0
Scrn2	36.4481	0.511349	0.187302	2.73007	0.00633201	0.0385002	1
Sdc1	63.3993	1.47348	0.404507	3.64265	0.000269848	0.0035016	1
Sde2	991.268	1.14716	0.211601	5.42132	5.91609e-08	4.03418e-06	1
Sdf2l1	385.526	0.856986	0.183205	4.67775	2.90038e-06	9.71057e-05	1
Sdhaf1	474.306	0.586089	0.157202	3.72825	0.000192816	0.00268603	1
Sdpr	263.094	0.781886	0.286079	2.73311	0.00627399	0.0382497	1
Sec24a	215.206	0.784392	0.184061	4.26159	2.02979e-05	0.000454553	1
Secp43	73.1064	-0.544073	0.136158	-3.99589	6.44527e-05	0.00114157	1
Sectm1	11.854	4.29829	0.556625	7.72206	1.14463e-14	4.73044e-12	1
Sema4b	242.337	0.637322	0.151673	4.20193	2.64645e-05	0.00056131	1
Sema4f	333.313	-1.58241	0.29109	-5.43614	5.4446e-08	3.78844e-06	1
2018-09-01	1275.56	-0.501748	0.144379	-3.47522	0.000510426	0.00578172	1
2018-09-04	3.27758	2.15954	0.528528	4.08595	4.38973e-05	0.000839652	0
Serinc2	252.516	-1.5278	0.241961	-6.31424	2.71489e-10	4.25583e-08	1
Serpina1	1060.35	5.53275	0.952694	5.80748	6.3422e-09	6.45484e-07	1
Serpina10	10.6389	5.53574	1.4072	3.93387	8.35899e-05	0.00138014	1
Serpina10	10.6389	5.53574	1.4072	3.93387	8.35899e-05	0.00138014	1
Serpina3k	410.828	5.93394	1.16814	5.07984	3.77756e-07	1.80134e-05	1
Serpina3m	51.6416	5.40953	1.44182	3.75188	0.000175511	0.00252492	1
Serpina3n	307.511	3.78205	0.809259	4.67347	2.96155e-06	9.85114e-05	1
Serpina4	75.5611	5.66195	1.3875	4.08068	4.49047e-05	0.000855322	1
Serpina6	31.0443	5.48445	1.24127	4.4184	9.94331e-06	0.000252527	1
Serpinc1	136.967	5.3568	1.25843	4.25674	2.07431e-05	0.000463002	1
Serpind1	37.9092	5.14653	1.44762	3.55517	0.000377737	0.00455923	1
Serpinf2	77.5476	1.3791	0.388763	3.54739	0.000389066	0.00463183	1
Serpinh1	50.021	2.27364	0.499477	4.55203	5.31299e-06	0.000152978	1
Sertad3	400.276	0.691022	0.201303	3.43274	0.000597512	0.00655053	1
Sestd1	27.8279	1.23036	0.444302	2.7692	0.00561934	0.035329	1
Setd4	125.277	0.583176	0.12692	4.59483	4.33107e-06	0.000129533	1
Setd5	976.97	0.521744	0.097799	5.33486	9.56191e-08	5.9007e-06	1
Sf1	2357.65	0.492077	0.121517	4.04946	5.13357e-05	0.000957751	1
Sfpq	937.428	0.53008	0.145649	3.63943	0.000273247	0.00354234	1
Sfrp2	5.46267	-1.05499	0.400301	-2.63549	0.00840156	0.0473669	0
Sfrp4	87.0754	-0.785326	0.281861	-2.78622	0.00533269	0.0340483	1
Sgk494	6.19071	1.61353	0.382225	4.22142	2.42769e-05	0.000523047	0
Sgms1	189.931	-0.415794	0.106767	-3.8944	9.84421e-05	0.00157208	1
Sgpl1	296.282	0.512159	0.17278	2.96423	0.0030344	0.0226138	1
Sgpp1	152.986	-0.617674	0.211626	-2.9187	0.00351493	0.0252298	1
Sh2b2	267.467	0.779404	0.252477	3.08703	0.00202165	0.0165992	1
Sh2d1a	202.67	-0.749794	0.222405	-3.3713	0.000748157	0.00779477	1
Sh2d4b	7.94766	-1.52068	0.318608	-4.77288	1.81614e-06	6.60495e-05	0
Sh3bp5	243.76	0.593132	0.202614	2.9274	0.00341813	0.0246779	1
Sh3glb1	16146.4	-0.54907	0.203657	-2.69606	0.00701658	0.041515	1
Sh3rf1	15.005	1.07376	0.267549	4.01331	5.98727e-05	0.00107866	1
Shc1	1085.39	-0.360252	0.122677	-2.9366	0.00331833	0.0241487	1
Shd	9.99367	1.06503	0.297437	3.5807	0.00034268	0.00427884	0
Shpk	543.12	-0.834769	0.24227	-3.44562	0.000569748	0.00633269	1
Shroom4	2.96306	2.16455	0.648812	3.33617	0.0008494	0.00859356	0
Siae	185.543	-0.666291	0.166504	-4.00166	6.29003e-05	0.00111989	1
Siah2	76.3424	0.582668	0.212106	2.74707	0.00601308	0.0371238	1
Siglece	3722.6	-1.01305	0.302337	-3.35074	0.000805969	0.00827357	1
Sik1	394.194	0.895262	0.30823	2.90453	0.00367805	0.0260443	1
Sin3a	516.849	-0.462744	0.117498	-3.93833	8.20515e-05	0.00136275	1
Skiv2l2	567.337	0.547709	0.101272	5.4083	6.36265e-08	4.22e-06	1
Slamf9	47.1068	0.829036	0.279908	2.96182	0.00305828	0.022742	1
Slbp	611.709	-0.49429	0.117226	-4.21654	2.48074e-05	0.000531524	1
Slc10a1	27.3045	6.17915	1.38237	4.46998	7.82255e-06	0.000208367	1
Slc10a6	1.81117	-1.86453	0.653722	-2.85218	0.00434211	0.029403	0
Slc12a2	1325.92	-0.796298	0.254854	-3.12452	0.00178094	0.0151424	1
Slc12a9	302.877	-0.626204	0.179972	-3.47946	0.000502426	0.00572438	1
Slc13a5	278.914	1.22295	0.34315	3.56388	0.000365413	0.00446356	1
Slc16a1	1224.44	0.81405	0.244535	3.32897	0.000871668	0.00876036	1
Slc16a4	5.48094	2.42296	0.77101	3.14257	0.00167469	0.0144645	0
Slc17a3	5.04549	5.2976	1.59196	3.32773	0.000875567	0.0087866	0
Slc19a1	46.6289	-0.556477	0.16744	-3.32343	0.000889168	0.00888994	1
Slc1a4	54.8016	0.551913	0.210402	2.62314	0.00871247	0.048717	1
Slc1a5	1602.28	-0.716435	0.247973	-2.88917	0.00386263	0.0269445	1
Slc22a1	6.91022	3.58005	1.23344	2.9025	0.00370201	0.0261683	0
Slc22a23	241.489	0.688575	0.254078	2.71009	0.00672646	0.0402172	1
Slc22a4	1583.75	-1.03538	0.246753	-4.19603	2.71632e-05	0.000571684	1
Slc22a7	3.09861	5.0147	1.51496	3.31012	0.000932566	0.00918291	0
Slc22a8	9.62106	4.98587	1.39114	3.58401	0.000338364	0.00424137	1
Slc23a1	1.47933	3.68832	1.32716	2.7791	0.00545103	0.0345291	0
Slc25a1	75.8327	-0.445703	0.164082	-2.71634	0.00660076	0.0396919	1
Slc25a14	67.4802	-0.615973	0.152597	-4.03659	5.42336e-05	0.000996224	1
Slc25a21	70.5125	-1.06592	0.286548	-3.71987	0.000199323	0.00275697	1
Slc25a23	69.6947	-0.771213	0.283482	-2.7205	0.00651833	0.0392828	1
Slc25a25	168.091	0.725366	0.216074	3.35703	0.00078785	0.00813376	1
Slc25a28	379.781	-0.316556	0.107934	-2.93286	0.00335855	0.0243094	1
Slc25a30	288.86	-0.377943	0.0872564	-4.33141	1.4816e-05	0.000349586	1
Slc25a32	126.651	-0.633541	0.119997	-5.27965	1.29429e-07	7.51127e-06	1
Slc25a4	246.247	-0.60655	0.192116	-3.1572	0.00159292	0.013899	1
Slc25a47	30.1312	3.42823	1.11854	3.06493	0.0021772	0.0176742	1
Slc26a1	5.25083	4.72483	1.67687	2.81765	0.00483768	0.0318801	0
Slc26a11	78.8018	-1.17688	0.27058	-4.34949	1.36457e-05	0.000327066	1
Slc26a3	3.41165	-2.59392	0.888968	-2.9179	0.00352402	0.0252552	0
Slc26a6	214.687	0.627675	0.155476	4.03713	5.41101e-05	0.000995889	1
Slc27a5	13.2148	5.03682	1.44963	3.47457	0.000511675	0.00579105	1
Slc28a2	1065.52	-0.942433	0.212462	-4.43578	9.17409e-06	0.000236068	1
Slc2a2	20.7435	5.04026	1.52763	3.29939	0.000968936	0.00947279	1
Slc2a3	1119.69	-0.983392	0.331404	-2.96735	0.00300375	0.0224344	1
Slc2a5	1.2133	3.20689	1.10491	2.90239	0.00370324	0.0261683	0
Slc2a6	469.448	-0.906986	0.293294	-3.09242	0.00198534	0.01638	1
Slc30a1	273.369	0.504132	0.163738	3.0789	0.00207766	0.0169469	1
Slc30a3	3.54051	1.98692	0.530629	3.74447	0.000180778	0.00257622	0
Slc30a7	222.948	-0.378706	0.139261	-2.71939	0.00654022	0.0393799	1
Slc35a5	816.463	-0.948706	0.203088	-4.67142	2.99132e-06	9.90183e-05	1
Slc35b2	227.987	0.579322	0.151155	3.83265	0.000126772	0.00192102	1
Slc35c2	282.951	0.643919	0.212007	3.03726	0.00238741	0.0190184	1
Slc35d2	90.3155	-0.777951	0.172385	-4.51286	6.39586e-06	0.000177991	1
Slc35e3	268.035	-0.469959	0.168876	-2.78286	0.00538814	0.03429	1
Slc36a1	120.333	0.524243	0.158476	3.30803	0.000939556	0.00922515	1
Slc38a3	28.4164	4.01577	1.37427	2.92212	0.00347658	0.0250254	1
Slc38a4	29.585	5.45113	1.80885	3.01358	0.00258185	0.0201785	1
Slc38a7	11.8119	1.19216	0.289339	4.12027	3.78421e-05	0.000745795	1
Slc38a8	1.96662	-2.73218	0.711158	-3.84187	0.0001221	0.00186056	0
Slc39a13	49.0784	0.496974	0.159421	3.11736	0.00182477	0.0153999	1
Slc39a4	2.27629	3.43837	1.13822	3.02083	0.00252087	0.0198611	0
Slc43a2	383.782	0.677974	0.19673	3.44622	0.00056849	0.00632387	1
Slc43a3	1609.99	-1.74632	0.232927	-7.4973	6.5147e-14	2.22119e-11	1
Slc4a1	45185.5	-0.726359	0.229385	-3.16655	0.00154257	0.0135639	1
Slc52a3	19.2709	1.07245	0.250185	4.28662	1.81409e-05	0.000413888	1
Slc6a12	73.2985	0.715523	0.255147	2.80436	0.00504164	0.0327263	1
[truncated: 459 more rows]

## Sheet: AMPH hyper vs EIH
S6 Table. List of Genes that Significantly Differed between AMPH hyper versus AMPH normo or EIH Groups
2nd Sheet: Genes differentially expressed between AMPH hyper and EIH at FDR-adj-p < 0.05
NCBI Gene Symbol	baseMean	log2FoldChange	lfcSE	stat	pvalue	padj	DAFS
Aamp	2226.8	-1.42673	0.297118	-4.80189	1.57178e-06	0.000547417	1
Abcb6	327.863	-0.626213	0.196456	-3.18755	0.00143482	0.0314505	1
Abcg1	791.784	-0.618184	0.156308	-3.9549	7.65656e-05	0.00624795	1
Abhd3	8.92794	-1.19784	0.365456	-3.27766	0.00104673	0.0265129	1
Acaa1a	193.48	0.505588	0.173637	2.91176	0.00359397	0.0492875	1
Acacb	3.31095	-1.66539	0.554329	-3.00434	0.00266157	0.0429241	0
Acat3	215.245	0.622298	0.195762	3.17885	0.0014786	0.0320482	1
Acsl1	1424.25	-0.705476	0.185778	-3.79742	0.000146207	0.008986	1
Acsl5	1363.54	0.450734	0.111357	4.04764	5.17366e-05	0.00506142	1
Adam8	1781.54	0.794599	0.255208	3.11354	0.00184859	0.0363909	1
Adck5	903.184	-0.593995	0.200818	-2.95788	0.00309766	0.0457911	1
Add2	19696.3	-0.8394	0.216615	-3.87507	0.000106593	0.00777017	1
Adi1	202.622	-0.656569	0.143421	-4.57792	4.69619e-06	0.0010579	1
Aes	23830.5	-0.635205	0.193175	-3.28823	0.00100818	0.0259028	1
Aff1	256.394	-0.661936	0.220473	-3.00234	0.00267909	0.0429241	1
Agap1	402.243	-0.624062	0.172528	-3.61717	0.000297843	0.0136433	1
Agfg2	208.668	-0.329846	0.109708	-3.00657	0.00264215	0.0428717	1
Agrn	618.496	1.08251	0.318325	3.40064	0.000672283	0.0204094	1
Ahsa1	1649.21	-0.588103	0.165155	-3.56092	0.000369557	0.0155719	1
Ak4	87.6811	0.747017	0.242292	3.08312	0.00204841	0.0380559	1
Akr1cl	21.0403	1.24153	0.41096	3.02104	0.00251904	0.0421679	1
Akt3	559.512	-0.635783	0.211335	-3.00841	0.00262615	0.0428321	1
Alox15	130481	-0.746802	0.253699	-2.94365	0.00324367	0.046795	1
Alpl	460.14	1.33574	0.42411	3.14951	0.00163543	0.0340615	1
Amd1	3546.17	-0.513671	0.171747	-2.99086	0.00278189	0.0433822	1
Angpt2	4.06125	1.73683	0.505088	3.43867	0.000584584	0.0191371	0
Ank1	1278.12	-0.633835	0.208639	-3.03794	0.00238198	0.0409756	1
Ankle1	24.6107	-0.819593	0.278615	-2.94167	0.00326446	0.046795	1
Ankle2	321.621	-0.480366	0.149133	-3.22105	0.00127721	0.0293828	1
Ankrd33b	107.683	-0.768153	0.215829	-3.55907	0.000372165	0.0155719	1
Anxa1	23004.4	0.984328	0.306738	3.20902	0.00133187	0.0302518	1
Ap2m1	8336.17	-0.48813	0.15857	-3.07832	0.00208173	0.0381589	1
Ap3m1	574.22	0.290672	0.0834183	3.48452	0.000493027	0.0173143	1
Ap4e1	66.9598	-0.503327	0.162658	-3.09438	0.00197224	0.0375954	1
Aplp2	816.638	-0.764517	0.12585	-6.07484	1.24115e-09	1.94519e-06	1
Aprt	2010.54	0.419909	0.101023	4.15656	3.23071e-05	0.00379959	1
Arfgap1	1145.94	-0.419459	0.139235	-3.0126	0.00259019	0.0426191	1
Arfgap3	374.223	0.76919	0.240663	3.19614	0.00139282	0.031018	1
Arfip1	137.875	0.36204	0.113116	3.20061	0.00137138	0.0307591	1
Arhgap15	1118.53	0.423645	0.127944	3.31117	0.000929061	0.024575	1
Arhgap19	18.4155	-0.880636	0.263434	-3.3429	0.000829072	0.023307	1
Arhgap23	147.185	-0.704154	0.187002	-3.7655	0.000166218	0.00983037	1
Arhgef9	9.13348	-0.982012	0.323425	-3.03629	0.00239507	0.0409847	1
Arid5b	319.619	-0.943098	0.235019	-4.01285	5.99904e-05	0.00554075	1
Arih2	1021.88	-0.32458	0.104527	-3.10523	0.00190131	0.0369993	1
Arl11	639.151	-1.06328	0.255057	-4.16878	3.06236e-05	0.00379959	1
Arl2	945.492	-0.705023	0.228737	-3.08224	0.00205452	0.0380559	1
Arpc2	13852.1	-1.01185	0.253613	-3.98975	6.61443e-05	0.00571943	1
Arpp19	2784.36	-0.771757	0.231412	-3.335	0.000852995	0.0235819	1
Asb2	16.8801	-1.48876	0.310522	-4.79438	1.63182e-06	0.000552968	1
Ascc1	366.969	-0.461229	0.149978	-3.07531	0.00210282	0.0383836	1
Ascc2	426.6	-0.485285	0.150637	-3.22155	0.00127499	0.0293828	1
Asl	1163.66	-0.580327	0.177594	-3.26772	0.00108418	0.0270785	1
Aspm	71.4954	-0.808436	0.269279	-3.00223	0.00268014	0.0429241	1
Aspscr1	432.158	-0.416752	0.13496	-3.08796	0.00201535	0.0378773	1
Atg14	131.967	-0.44258	0.142392	-3.10819	0.0018824	0.0367761	1
Atp10a	97.5425	0.560651	0.18122	3.09376	0.00197636	0.0376017	1
Atp13a3	14.9157	-0.858621	0.28284	-3.03571	0.00239972	0.0409847	1
Atp1a2	5.53084	-2.11596	0.702331	-3.01277	0.00258873	0.0426191	0
Atp1b2	51.9842	-1.43156	0.361374	-3.96143	7.45025e-05	0.00624795	1
Atp5b	31490.7	-0.660464	0.224434	-2.9428	0.0032526	0.046795	1
Atp5sl	399.996	-0.397748	0.110323	-3.60529	0.000311799	0.0139619	1
Atp6v1f	3416.66	-1.20738	0.366612	-3.29334	0.000990064	0.0255947	1
Atpif1	23228.2	-0.760251	0.259851	-2.92572	0.00343664	0.0480809	1
Atrn	2200.59	-0.605514	0.205034	-2.95324	0.00314458	0.046131	1
Atxn10	325.943	0.379921	0.112012	3.39179	0.000694379	0.0206483	1
Atxn1l	222.291	-0.633667	0.167584	-3.7812	0.000156076	0.00936306	1
Aup1	5080.15	-0.611132	0.186203	-3.28208	0.00103045	0.0262426	1
B2m	245505	-0.652098	0.192073	-3.39505	0.00068616	0.0206364	1
Bach1	2166.09	-0.69084	0.179788	-3.84253	0.000121773	0.00834309	1
Bad	91.2862	0.57352	0.157069	3.6514	0.000260816	0.0128241	1
Bag6	7753.67	-0.690474	0.184245	-3.74758	0.000178549	0.0103163	1
Bahd1	131.207	-0.837883	0.230748	-3.63116	0.000282147	0.0133493	1
Bcap31	8086.62	-0.710729	0.196439	-3.61806	0.000296819	0.0136433	1
Bcas3	476.286	-0.608506	0.177894	-3.42061	0.000624805	0.0194773	1
Bcl2l13	308.884	-0.764599	0.193695	-3.94744	7.89926e-05	0.00634878	1
Bcl2l14	7.74326	-0.978287	0.302409	-3.23498	0.00121653	0.0288334	0
Bcl2l15	23.1673	-1.1273	0.352992	-3.19356	0.00140529	0.031075	1
Bdp1	18.2584	-0.683952	0.228333	-2.99541	0.00274074	0.043156	1
Begain	42.3068	-1.70487	0.293697	-5.80486	6.44181e-09	7.34249e-06	1
Bhlhb9	44.0607	-0.858429	0.25545	-3.36046	0.000778134	0.022123	1
Bik	112.59	1.03895	0.287249	3.6169	0.000298156	0.0136433	1
Blk	332.789	-0.929258	0.223328	-4.16096	3.16913e-05	0.00379959	1
Bmf	81.9884	-0.629296	0.206888	-3.04172	0.00235234	0.0406933	1
Bmp2k	1009.3	-0.340546	0.102627	-3.31829	0.000905706	0.0243164	1
Bnip3	302.562	0.820164	0.271655	3.01914	0.00253491	0.0421726	1
Brpf3	88.6503	-0.596013	0.198806	-2.99796	0.0027179	0.043156	1
Bub1	202.389	-0.863832	0.270332	-3.19545	0.00139613	0.0310368	1
Bud31	4434.72	-0.685893	0.233941	-2.9319	0.00336894	0.0478367	1
Ca2	154647	-0.828504	0.259366	-3.19435	0.00140146	0.0310451	1
Cacna1d	8.90557	-1.60702	0.389187	-4.12918	3.64056e-05	0.00400397	0
Camk1d	111.869	-0.612863	0.14593	-4.19972	2.67246e-05	0.00349034	1
Capn8	25.4765	-1.03131	0.291828	-3.53398	0.000409353	0.0161179	1
Capns1	785.307	-0.52074	0.161209	-3.23022	0.00123693	0.0289882	1
Capns1	785.307	-0.52074	0.161209	-3.23022	0.00123693	0.0289882	1
Car8	23.3105	1.36388	0.327603	4.16319	3.13828e-05	0.00379959	1
Card10	681.079	1.1509	0.298187	3.85966	0.000113545	0.0079839	1
Card6	998.967	-0.434682	0.119985	-3.62281	0.000291422	0.0136071	1
Carhsp1	62780.2	-0.815614	0.241403	-3.37865	0.000728438	0.0213391	1
Casc1	38.717	0.635302	0.2136	2.97426	0.002937	0.0445366	1
Casc5	86.5906	-0.969661	0.252805	-3.8356	0.000125256	0.0084839	1
Casp1	1087.11	0.455706	0.136207	3.34568	0.000820803	0.0231264	1
Casp6	140.7	0.41126	0.115416	3.56329	0.000366232	0.0155655	1
Cbp	64.9676	-0.871885	0.275674	-3.16274	0.00156294	0.0331016	1
Ccdc17	91.4753	0.520339	0.171167	3.03995	0.00236618	0.0408638	1
Ccdc58	97.1016	0.402784	0.137092	2.93806	0.00330278	0.0471107	1
Ccdc64b	42.2351	1.24576	0.329406	3.78183	0.000155681	0.00936306	1
Ccdc90a	61.8566	-0.556747	0.172007	-3.23677	0.00120891	0.028787	1
Ccdc93	205.198	0.454402	0.108511	4.18763	2.81883e-05	0.00360638	1
Ccl3	319.427	-0.937745	0.263903	-3.55337	0.000380335	0.0155719	1
Ccl5	2742.76	-0.605771	0.206012	-2.94046	0.0032772	0.0469059	1
Ccnb2	59.4931	-0.953912	0.264987	-3.59984	0.000318408	0.0141567	1
Ccnd2	119.537	-0.568253	0.178578	-3.1821	0.00146209	0.0318259	1
Ccrl1	4.12442	1.48184	0.419482	3.53255	0.00041158	0.0161179	0
Cd2	527.225	0.598502	0.183884	3.25478	0.0011348	0.0278149	1
Cd209b	2.33536	2.76639	0.699614	3.95416	7.68033e-05	0.00624795	0
Cd226	3837.22	-0.739172	0.247355	-2.98831	0.00280528	0.0436385	1
Cd27	670.489	0.748045	0.253079	2.95577	0.00311885	0.0459508	1
Cd52	39972.6	-0.774381	0.254031	-3.04837	0.00230085	0.0403469	1
Cd82	17911.8	-0.816025	0.251599	-3.24336	0.00118129	0.0285375	1
Cda	5.53384	2.814	0.550016	5.11622	3.11725e-07	0.000169116	1
Cdc37	1423.88	-0.330376	0.107984	-3.05949	0.00221712	0.0394099	1
Cdc6	50.3308	-0.909307	0.29697	-3.06195	0.00219898	0.0392188	1
Cdca4	51.2504	-0.443443	0.13515	-3.28112	0.00103396	0.0262426	1
Cdk1	38.4572	-0.916721	0.299716	-3.05863	0.00222352	0.0394321	1
Cdk2ap2	543.178	0.357602	0.0997115	3.58636	0.000335322	0.0145982	1
Cdv3	323.124	-0.584086	0.165161	-3.53647	0.000405519	0.0161179	1
Cecr2	61.5892	-1.15905	0.270661	-4.28229	1.84976e-05	0.00279425	1
Cenpb	1367.28	-0.675052	0.226637	-2.97856	0.00289609	0.0444445	1
Cenpe	68.3869	-1.39894	0.301734	-4.63633	3.54643e-06	0.000907452	1
Cenpf	111.967	-1.09284	0.302403	-3.61386	0.000301666	0.0137538	1
Cep70	95.8866	-0.794937	0.257907	-3.08227	0.0020543	0.0380559	1
Cep89	861.305	-0.675028	0.231446	-2.91657	0.00353905	0.0489439	1
Cers1	2.74268	-1.81777	0.521088	-3.48841	0.000485899	0.0172096	0
Chd2	606.702	-0.466409	0.140436	-3.32116	0.000896438	0.024171	1
Chid1	315.692	0.834314	0.153429	5.43778	5.39474e-08	3.97878e-05	1
Chmp4bl1	6157.87	-0.597628	0.19813	-3.01635	0.00255838	0.0424256	1
Chrnb1	4.13533	-1.47373	0.379713	-3.88116	0.000103959	0.00766727	0
Chst11	82.3709	0.888809	0.266013	3.34122	0.000834114	0.0233962	1
Cish	147.042	0.634107	0.215801	2.93839	0.00329926	0.0471107	1
Cit	24.4261	-1.16706	0.281501	-4.14586	3.38546e-05	0.00379959	1
Clec16a	353.222	-0.630482	0.180821	-3.48678	0.00048888	0.0172179	1
Clec4b2	350.16	1.41874	0.357767	3.96555	7.32282e-05	0.00622471	1
Clptm1	1735.22	-0.533486	0.126543	-4.21586	2.48831e-05	0.00333052	1
Clptm1l	808.526	0.284442	0.0884186	3.21699	0.00129541	0.0297236	1
Cmtm4	1066.03	-0.743704	0.254832	-2.91842	0.00351815	0.0488289	1
Cmtm6	5819.3	0.66576	0.188191	3.53768	0.000403653	0.0161179	1
Cmya5	2.40137	-3.20748	0.935166	-3.42985	0.000603919	0.0193656	0
Cnnm2	13.7881	0.950375	0.32677	2.90839	0.00363296	0.0494572	1
Cnot10	533.897	0.468029	0.0919538	5.08982	3.58396e-07	0.000179743	1
Cnr2	1343.67	-0.482036	0.158395	-3.04326	0.00234029	0.0405883	1
Cnst	924.991	-0.657539	0.223028	-2.94823	0.00319596	0.0464018	1
Coa3	203.002	0.297691	0.100022	2.97624	0.00291807	0.0445366	1
Coa4	113.087	0.368275	0.108175	3.40444	0.000663008	0.0203247	1
Col16a1	3.34356	-1.92913	0.545477	-3.5366	0.000405315	0.0161179	0
Cox7a2	6113.87	-0.762707	0.250328	-3.04683	0.00231267	0.0404976	1
Cox7a2l	4129.63	-0.532888	0.171267	-3.11144	0.00186179	0.036588	1
Cpeb4	840.535	-1.34479	0.242777	-5.5392	3.03863e-08	2.53989e-05	1
Cpn1	11.2938	-1.75695	0.559152	-3.14217	0.001677	0.0345173	1
Cpne8	986.196	1.16536	0.315465	3.6941	0.000220667	0.0118743	1
Cr2	433.397	-1.10638	0.279591	-3.95714	7.5852e-05	0.00624795	1
Crabp1	51.7122	-0.987567	0.272704	-3.62139	0.000293022	0.0136071	1
Cramp1l	132.639	-0.508154	0.170074	-2.98784	0.00280959	0.0436513	1
Crcp	757.594	-0.611078	0.183111	-3.3372	0.000846281	0.0235793	1
Creld2	276.744	1.49142	0.202818	7.35349	1.93093e-13	8.07002e-10	1
Crim1	129.976	-0.770319	0.253571	-3.03788	0.00238246	0.0409756	1
Crip1	1971.3	0.649815	0.189816	3.42339	0.000618449	0.0194649	1
Csnk1d	2361.14	-0.406781	0.12761	-3.18769	0.00143413	0.0314505	1
Cst7	539.944	1.01161	0.257878	3.92283	8.7515e-05	0.00682493	1
Ctsd	36905.7	-0.645778	0.198774	-3.2488	0.00115891	0.0282046	1
Cux1	2592.16	-0.587021	0.186029	-3.15554	0.00160203	0.0336453	1
Cxcl2	99.9828	2.21317	0.637803	3.46998	0.000520488	0.0178669	1
Cxcl5	14.2332	-1.01792	0.345745	-2.94413	0.00323865	0.0467814	1
Cxcr4	2462.61	-0.608095	0.200675	-3.03026	0.00244346	0.0412329	1
Cxcr7	242.415	-2.23036	0.533932	-4.17723	2.95079e-05	0.0036997	1
Cyp27a1	69.4295	-1.07997	0.308678	-3.4987	0.000467535	0.0169511	1
Cyr61	148.16	1.31587	0.343613	3.8295	0.000128403	0.00856336	1
Cyth3	223.974	-0.437647	0.122271	-3.57931	0.000344499	0.0149458	1
Cytip	4584.39	0.337066	0.0985057	3.42179	0.000622101	0.0194649	1
D17Wsu104e	312.039	0.325991	0.101404	3.21479	0.00130541	0.0298672	1
Dap3	314.204	0.306011	0.0966046	3.16766	0.00153671	0.0328792	1
Dazap1	563.251	-0.427696	0.103958	-4.11411	3.88668e-05	0.00412976	1
Dbt	1478.61	1.01315	0.244075	4.15096	3.3108e-05	0.00379959	1
Dcaf12	13166.2	-0.757187	0.217141	-3.48707	0.00048834	0.0172179	1
Dcaf8	1054.1	-0.500847	0.156668	-3.19686	0.00138932	0.0309952	1
Dcps	175.978	0.485324	0.099502	4.87753	1.07425e-06	0.00040815	1
Dctn2	12202.9	-0.751591	0.217088	-3.46215	0.000535879	0.0182577	1
Dd25	312.826	-0.380138	0.116681	-3.25793	0.0011223	0.0276484	1
Ddah1	375.931	0.949789	0.268921	3.53186	0.000412653	0.0161179	1
Ddb1	1924.6	-0.411928	0.14081	-2.92541	0.00344002	0.0480809	1
Ddost	427.904	0.373834	0.124843	2.99443	0.00274958	0.043156	1
Ddx24	551.276	-0.273995	0.086572	-3.16493	0.00155119	0.03302	1
Dedd2	428.212	-0.796992	0.191668	-4.15818	3.2079e-05	0.00379959	1
Dennd1a	237.042	-0.661304	0.159611	-4.14323	3.42442e-05	0.00379959	1
Dennd4a	1765.94	-0.434591	0.139826	-3.10808	0.00188309	0.0367761	1
Depdc1	31.8271	-1.11488	0.30173	-3.69498	0.000219907	0.0118743	1
Dgcr14	224.315	-0.280601	0.0917884	-3.05704	0.00223534	0.0395858	1
Dgkd	2558.1	-0.467603	0.145924	-3.20444	0.00135328	0.0305719	1
Dhrs1	169.829	0.519377	0.171663	3.02556	0.00248171	0.0416542	1
Dhrs11	15300.4	-0.681217	0.217841	-3.12713	0.00176519	0.0353546	1
Diaph3	10.3251	-1.39306	0.355146	-3.92249	8.76387e-05	0.00682493	1
Dirc2	271.156	-0.366703	0.119094	-3.07911	0.00207619	0.0381132	1
Dlgap5	729.284	-0.674149	0.230115	-2.92961	0.00339385	0.047973	1
Dnaja4	1141.08	-0.686467	0.171959	-3.99205	6.55044e-05	0.00571943	1
Dnajb11	608.753	0.619306	0.143682	4.31026	1.63065e-05	0.00256836	1
Dnajb12	2926.95	-0.716395	0.240867	-2.97424	0.00293718	0.0445366	1
Dnajb4	249.642	-0.873714	0.228792	-3.81881	0.000134097	0.0087387	1
Dnajb5	61.2002	-0.500513	0.162869	-3.0731	0.00211848	0.0383836	1
Dnase1l1	644.782	0.37816	0.116934	3.23396	0.00122086	0.0288814	1
Dnase1l3	41.3918	1.34703	0.396645	3.39607	0.000683617	0.0206364	1
Dnm2	1804.81	-0.284733	0.0830827	-3.42711	0.000610045	0.0194624	1
Dpagt1	427.884	0.545166	0.151193	3.60576	0.000311241	0.0139619	1
Drap1	1096.68	-0.598672	0.17958	-3.33374	0.000856866	0.0235819	1
Dtx1	31.9462	-1.27908	0.329389	-3.88319	0.000103096	0.00764865	1
Dvl2	243.841	-0.594742	0.154105	-3.85933	0.000113697	0.0079839	1
Dynll2	705.84	-0.594217	0.199406	-2.97994	0.00288304	0.0444074	1
Dyrk1b	170.507	-0.47525	0.148092	-3.20916	0.00133123	0.0302518	1
E2f3	34.4131	-0.602146	0.194302	-3.09903	0.00194158	0.0373366	1
Ece2	14.9867	-1.12261	0.385171	-2.91459	0.00356161	0.0490839	1
Ect2	40.0974	-1.12632	0.328641	-3.4272	0.000609837	0.0194624	1
Edem2	388.828	0.440191	0.142908	3.08025	0.00206828	0.0381132	1
Edem3	170.876	-0.555224	0.155597	-3.56834	0.000359255	0.015429	1
Eef2	26235.8	-0.491831	0.150734	-3.2629	0.00110278	0.0273796	1
Eef2k	1265.87	-0.662731	0.21629	-3.06409	0.0021833	0.0391061	1
Efemp2	12.1975	0.895143	0.220861	4.05297	5.05722e-05	0.00503234	1
Efha1	466.527	0.324765	0.0690665	4.70221	2.57359e-06	0.000733356	1
Efhb	3.50146	1.76076	0.576703	3.05315	0.0022645	0.0399892	0
Egln1	587.228	0.607672	0.151115	4.02126	5.78885e-05	0.00545719	1
Egr1	155.109	-1.09284	0.304299	-3.59133	0.00032899	0.0144377	1
Eif1ad	443.964	-0.384094	0.11765	-3.26472	0.00109574	0.0273117	1
Eif1b	391.775	0.222021	0.0738125	3.00791	0.00263054	0.0428321	1
Eif2ak4	162.304	-0.576479	0.190744	-3.02227	0.0025089	0.0420543	1
Eif2c2	4997.07	-0.699669	0.227162	-3.08004	0.00206972	0.0381132	1
Eif2d	892.675	-0.512489	0.166746	-3.07347	0.00211585	0.0383836	1
Eif4b	5161.89	-0.362999	0.120928	-3.00178	0.00268404	0.0429241	1
Eif4e2	2587.47	-0.711503	0.205835	-3.45666	0.000546907	0.0184828	1
Eif4e3	541.131	0.658176	0.144722	4.54788	5.41895e-06	0.00114053	1
Eif4ebp1	1472.75	0.637475	0.176578	3.61015	0.00030602	0.0139017	1
Emb	33127	-0.69788	0.231616	-3.01309	0.00258602	0.0426191	1
Emp1	462.579	0.880223	0.261291	3.36875	0.000755109	0.0217495	1
Eng	128.046	0.917634	0.291072	3.1526	0.00161826	0.0338646	1
Enkur	38.3453	1.3637	0.209107	6.52153	6.95917e-11	1.74508e-07	1
Eno1	8171.97	0.480519	0.137177	3.50293	0.000460176	0.0169199	1
Eomes	63.1776	-0.886919	0.268055	-3.30872	0.000937252	0.0247128	1
Ep300	66.2229	-0.918721	0.27042	-3.39738	0.000680341	0.0206041	1
Epb4.1l2	346.511	0.545486	0.131602	4.14498	3.39848e-05	0.00379959	1
Epb42	10867.6	-0.823129	0.234868	-3.50465	0.000457206	0.0169106	1
Epor	393.499	-0.683289	0.217182	-3.14616	0.0016543	0.0343562	1
Eps8l1	39.3652	-0.908617	0.305497	-2.97423	0.00293724	0.0445366	1
Ermap	340.649	-0.956435	0.262729	-3.64038	0.000272234	0.0131786	1
Ero1l	1277.12	0.732651	0.165306	4.4321	9.33215e-06	0.00172068	1
Espl1	31.3758	-0.965394	0.304978	-3.16546	0.00154838	0.0330163	1
Evi2a	4865.93	-0.794863	0.212277	-3.74446	0.000180784	0.0103975	1
Ewsr1	2021.2	-0.361264	0.0989386	-3.6514	0.000260819	0.0128241	1
Fads2	336.172	-0.668776	0.215534	-3.10288	0.00191649	0.0371391	1
Fads3	48.0859	-1.28466	0.304548	-4.21825	2.46204e-05	0.00333052	1
Fam107b	2937.46	0.316463	0.0924723	3.42224	0.000621066	0.0194649	1
Fam118b	158.352	0.354129	0.110842	3.19489	0.00139886	0.0310422	1
Fam126a	134.017	-0.702601	0.225355	-3.11775	0.00182235	0.0360388	1
Fam160a2	358.43	0.520715	0.175048	2.97469	0.00293282	0.0445366	1
Fam162a	209.127	0.643392	0.16035	4.01242	6.01006e-05	0.00554075	1
Fam167a	14.1867	-1.23533	0.351087	-3.51859	0.00043385	0.0164837	1
Fam167b	6.57199	1.8398	0.408935	4.499	6.82742e-06	0.00135876	1
Fam227a	1.99206	2.74712	0.700698	3.92055	8.83463e-05	0.00683757	0
Fam46a	141.2	-0.761759	0.206944	-3.681	0.000232325	0.0120367	1
Fam46c	30919.8	-0.837064	0.261352	-3.20282	0.0013609	0.0306337	1
Fam50a	8.34262	35.4323	3.98598	8.88923	6.15357e-19	7.71535e-15	1
Fau	33336.5	-0.640063	0.218795	-2.9254	0.00344018	0.0480809	1
Fbxo18	1344.61	0.244979	0.0837805	2.92406	0.00345498	0.0481317	1
Fbxo22	663.624	0.655305	0.16139	4.06039	4.89904e-05	0.00492472	1
Fbxo30	480.609	-0.615733	0.17634	-3.49174	0.000479878	0.0171416	1
Fbxo34	307.063	-0.445623	0.143551	-3.10429	0.00190737	0.0370195	1
Fbxo42	225.954	-0.537158	0.164803	-3.2594	0.0011165	0.0276484	1
Fcrl5	82.4093	-0.967832	0.299962	-3.22651	0.0012531	0.0292159	1
Fes	1949.15	0.635387	0.218461	2.90847	0.00363207	0.0494572	1
Fgd2	657.408	-0.580488	0.196447	-2.95493	0.0031274	0.0459687	1
Fgd4	288.052	-0.965195	0.248483	-3.88436	0.000102601	0.00764865	1
Fgf12	63.292	1.06324	0.31566	3.3683	0.000756325	0.0217495	1
Fkbp2	257.662	0.518	0.165485	3.13019	0.00174695	0.0353538	1
Fkbp4	2983.99	-0.804371	0.219692	-3.66136	0.00025088	0.0127349	1
Flad1	313.315	0.196941	0.0657872	2.9936	0.00275705	0.043156	1
Flot2	3958.27	0.738937	0.230958	3.19944	0.00137695	0.0307741	1
Fmo5	466.647	0.84813	0.28632	2.96217	0.00305477	0.0455419	1
Fnip2	191.846	-0.837511	0.23694	-3.5347	0.000408241	0.0161179	1
Foxo3	754.038	-0.603829	0.15276	-3.95281	7.72398e-05	0.00624795	1
Frmd4a	235.76	-0.708117	0.22866	-3.09681	0.00195612	0.0375013	1
Frmd6	106.338	-0.71949	0.241412	-2.98034	0.00287929	0.0444044	1
Fscn3	30.2055	-0.537187	0.181772	-2.95527	0.00312393	0.0459687	1
Ftl	309537	-0.60959	0.184307	-3.30746	0.000941452	0.0247128	1
Ftsj1	102.577	0.591125	0.198571	2.9769	0.00291181	0.0445222	1
Fuom	32.7939	1.14926	0.267849	4.29072	1.78098e-05	0.00272316	1
Fzd7	14.703	-1.69753	0.412361	-4.11661	3.8448e-05	0.00412018	1
Gab2	425.253	-0.545856	0.186609	-2.92513	0.00344314	0.0480809	1
Gabarap	26574	-0.65948	0.214899	-3.06878	0.00214932	0.0387186	1
Gabarapl1	1377.08	-0.613311	0.208499	-2.94155	0.00326572	0.046795	1
Gabrr2	109.502	-0.786041	0.224848	-3.49587	0.000472521	0.0169511	1
Galnt10	3548.71	-0.725541	0.220915	-3.28426	0.00102252	0.0261641	1
Galnt7	54.8215	-0.437189	0.126825	-3.44718	0.000566479	0.0188395	1
Galntl4	2.54536	2.13846	0.573823	3.72669	0.000194009	0.0108329	0
Gata2	38.0565	-1.17069	0.324855	-3.60372	0.000313697	0.0139969	1
Gatad2b	374.803	-0.604004	0.15727	-3.84054	0.000122762	0.00836515	1
Gatm	396.266	0.706407	0.191584	3.68719	0.000226748	0.0119956	1
Gcfc1	555.569	-0.286825	0.0814477	-3.52159	0.000428968	0.0164125	1
Gcom1	70.0715	-0.80432	0.237221	-3.3906	0.000697403	0.0206483	1
Gen1	33.7878	-0.667194	0.221829	-3.00769	0.0026324	0.0428321	1
Ggn	68.6769	1.15574	0.32519	3.55405	0.000379347	0.0155719	1
Gimap5	698.794	0.636685	0.198841	3.20197	0.00136489	0.0306685	1
Gimap9	763.854	0.676159	0.205154	3.29586	0.000981224	0.025524	1
Gli1	7.80349	-1.58552	0.52207	-3.03699	0.00238953	0.0409847	1
Glod4	478.554	0.360316	0.115215	3.12734	0.00176397	0.0353546	1
Glod5	477.338	-0.788907	0.261464	-3.01727	0.00255064	0.0423576	1
Glt8d1	150.03	0.400371	0.109642	3.65162	0.000260591	0.0128241	1
Glul	188890	-0.768138	0.201999	-3.80269	0.000143134	0.00886129	1
Gm11992	161.453	0.925981	0.238931	3.87552	0.000106395	0.00777017	1
Gm166	241.888	-0.689718	0.223997	-3.07913	0.00207604	0.0381132	1
Gm6537	37.6007	-2.90912	0.517284	-5.62384	1.86762e-08	1.80125e-05	1
Gm9766	55.7513	-0.731258	0.195034	-3.74939	0.000177263	0.0103163	1
Gmeb2	143.077	-0.62272	0.159845	-3.89578	9.78837e-05	0.00743798	1
Gmfg	5591.91	0.690479	0.217517	3.17436	0.00150166	0.0323501	1
Gna15	463.749	-0.88946	0.305566	-2.91086	0.00360433	0.0492954	1
Gnas	28125.1	-0.566036	0.182602	-3.09984	0.00193625	0.0372915	1
Gngt2	175.077	0.623817	0.209683	2.97504	0.00292948	0.0445366	1
Gpam	53.8631	-0.667402	0.177809	-3.75349	0.000174392	0.0102174	1
Gpcpd1	3408.28	-0.576074	0.156463	-3.68185	0.000231547	0.0120367	1
Gpi	3742.16	0.526621	0.11958	4.40393	1.06306e-05	0.00190409	1
Gpnmb	2839.49	-0.983992	0.266849	-3.68745	0.000226516	0.0119956	1
Gpr124	211.12	-0.845586	0.28127	-3.00631	0.00264436	0.0428717	1
Gpr125	9.68456	-1.69145	0.363348	-4.65519	3.23676e-06	0.000845468	1
Gpr137	57.2673	0.696422	0.178288	3.90617	9.37706e-05	0.00716888	1
Gpr182	12.8135	2.52127	0.539625	4.67226	2.97909e-06	0.000794719	1
Gpr37l1	3.33452	3.1284	1.05632	2.96159	0.00306058	0.0455597	0
Gprasp1	245.453	-0.953244	0.220228	-4.32844	1.50166e-05	0.00244518	1
Gprasp2	111.079	-1.17392	0.269757	-4.35177	1.35043e-05	0.00222786	1
Gps2	831.278	-0.414067	0.125462	-3.30034	0.000965686	0.0251721	1
Gpsm1	177.054	-0.584976	0.176926	-3.30634	0.000945249	0.0247225	1
Grap2	4608.88	-0.753444	0.206469	-3.64919	0.000263064	0.0128839	1
Grina	37526	-0.704098	0.216893	-3.24629	0.0011692	0.0283137	1
Gtf2e2	430.147	0.37513	0.117114	3.20311	0.0013595	0.0306337	1
Gtl3	165.146	0.333189	0.110928	3.00367	0.00266749	0.0429241	1
Gtlf3b	730.837	-0.721604	0.227056	-3.17808	0.00148253	0.0320482	1
Gyg1	1068.1	0.638211	0.213147	2.99423	0.00275136	0.043156	1
Gys1	168.153	0.879598	0.207307	4.24297	2.20583e-05	0.00307296	1
Gzmb	489.266	-1.42683	0.313839	-4.54637	5.45793e-06	0.00114053	1
H1fx	15.1415	-0.853824	0.257148	-3.32037	0.000898998	0.0241881	1
Hadha	1394.72	-0.345594	0.114047	-3.03027	0.00244334	0.0412329	1
Hba-a2	1.63032e+06	-1.83554	0.296471	-6.19132	5.96638e-10	1.06866e-06	1
Hba2	753429	-1.86065	0.357462	-5.20518	1.9381e-07	0.000127894	1
Hbb-b1	56216.4	-0.982236	0.274513	-3.57811	0.000346089	0.014963	1
Hcfc1r1	545.164	-0.704774	0.220808	-3.19179	0.00141394	0.0312112	1
Hdc	88.3108	1.24752	0.428588	2.91077	0.00360535	0.0492954	1
Hectd1	2635.52	-0.48141	0.112006	-4.29806	1.72299e-05	0.00266703	1
Hexa	2189.63	-0.655151	0.192501	-3.40337	0.00066561	0.0203547	1
Hgs	1119.75	-0.379133	0.118852	-3.18996	0.00142292	0.0312993	1
Hgsnat	413.484	0.595872	0.135781	4.38847	1.14148e-05	0.00198777	1
Hif1an	130.459	-0.469609	0.161518	-2.90746	0.00364374	0.0495501	1
Higd1a	158.974	0.51513	0.142223	3.62198	0.00029236	0.0136071	1
Hint1	6588.53	-0.753163	0.241798	-3.11484	0.00184045	0.0363395	1
Hist1h2ac	13.9394	-1.17908	0.39973	-2.94969	0.00318092	0.0463211	1
Hist1h2ail	44.087	-0.825004	0.274314	-3.00752	0.00263388	0.0428321	1
hist1h2ail2	13.3602	-0.915508	0.29603	-3.09262	0.00198395	0.037689	1
Hist1h2bo	269.49	-0.801997	0.26638	-3.01072	0.00260626	0.0426746	1
Hist1h4b	9995.73	-0.843272	0.264787	-3.18471	0.00144898	0.0317055	1
Hist2h3c2	53.2209	-0.908633	0.295623	-3.07362	0.00211478	0.0383836	1
Hist2h3c2	41.9024	-0.690699	0.220673	-3.12997	0.00174823	0.0353538	1
Hk1	1505.7	-0.527076	0.169756	-3.10491	0.00190338	0.0369993	1
Hmg20b	545.798	-0.574927	0.183117	-3.13967	0.00169137	0.0346509	1
Hmgn1	112.599	-0.77213	0.196447	-3.93047	8.47817e-05	0.00669993	1
Hmgn1	112.599	-0.77213	0.196447	-3.93047	8.47817e-05	0.00669993	1
Hn1l	352.429	0.298345	0.0893791	3.33798	0.000843905	0.0235654	1
Hs3st1	37.1816	-0.597143	0.187883	-3.17827	0.00148157	0.0320482	1
Hsp90ab1	38712.5	-0.813024	0.243424	-3.33995	0.000837921	0.0234506	1
Hsp90b1	4578.85	0.552952	0.172813	3.1997	0.00137569	0.0307741	1
Hspa14	252.595	0.36866	0.099841	3.69247	0.000222085	0.0118996	1
Htatip2	91.6831	0.383729	0.129596	2.96095	0.00306687	0.0455597	1
Hus1	374.426	0.398588	0.116399	3.42433	0.000616314	0.0194649	1
Hyal3	211.616	-0.565033	0.166456	-3.39449	0.000687574	0.0206364	1
Hyi	327.731	-0.777099	0.229012	-3.39327	0.000690647	0.0206483	1
Hyou1	607.214	0.646988	0.18395	3.5172	0.00043613	0.0165202	1
Ica1	7.09722	0.906638	0.30272	2.99498	0.00274465	0.043156	0
Idh1	506.973	0.488291	0.164667	2.96533	0.00302362	0.0452929	1
Ifitm3	70.5337	1.08634	0.36594	2.96863	0.00299132	0.0449703	1
Ifitm6	482.314	1.57345	0.479021	3.28472	0.00102084	0.0261641	1
Ifnar2	1006.47	-0.852347	0.276815	-3.07912	0.00207614	0.0381132	1
Ifngr2	2404.25	0.631235	0.208099	3.03334	0.00241865	0.0410352	1
Ift27	155.09	-0.750571	0.211212	-3.55363	0.000379956	0.0155719	1
Ift46	532.322	-0.59963	0.201986	-2.96867	0.00299096	0.0449703	1
Igf2r	486.251	-0.615827	0.129442	-4.75757	1.95938e-06	0.000601677	1
Il10ra	992.494	-0.482305	0.163675	-2.94672	0.00321161	0.0465299	1
Il12rb2	109.526	-0.994115	0.257603	-3.85909	0.000113809	0.0079839	1
Il22ra2	348.442	0.864524	0.250979	3.4446	0.000571899	0.0188814	1
Il2rb	539.737	-0.62359	0.202857	-3.07403	0.00211185	0.0383836	1
Ilf3	373.736	-0.608728	0.208419	-2.92069	0.00349254	0.0486009	1
Ino80b	250.029	-0.753775	0.198205	-3.80301	0.000142951	0.00886129	1
Inpp5k	1218.02	-0.715514	0.178286	-4.0133	5.98757e-05	0.00554075	1
Iqgap2	387.304	0.614552	0.188647	3.25768	0.00112328	0.0276484	1
Irf8	336.583	-0.626529	0.194439	-3.22225	0.0012719	0.0293828	1
Irs1	8.83059	-1.69022	0.347031	-4.87053	1.11299e-06	0.000410431	1
Isca1	96433.4	-0.796536	0.247061	-3.22405	0.00126389	0.0292915	1
Isg20	5566.43	-0.750851	0.226359	-3.31707	0.000909653	0.0243702	1
Itga11	534.176	-0.749027	0.240819	-3.11033	0.00186879	0.0366107	1
Itgb3	1940.98	-0.908204	0.285461	-3.18154	0.00146494	0.0318327	1
Itgb3bp	245.185	-0.716616	0.228395	-3.13761	0.0017033	0.0348385	1
Kansl1	370.716	-0.377314	0.123208	-3.06242	0.00219552	0.0392188	1
Kbtbd8	237.206	-0.553863	0.180976	-3.06042	0.0022103	0.0393647	1
Kcnj8	6.52213	2.56309	0.712498	3.59733	0.000321497	0.0142436	1
Kcns1	2.43423	-2.71538	0.77331	-3.51137	0.000445796	0.0166977	0
Kctd20	169.349	-0.621659	0.181557	-3.42404	0.000616977	0.0194649	1
Kdm5a	213.807	-0.485765	0.152244	-3.1907	0.00141929	0.0312743	1
Kif11	96.1858	-1.14944	0.27321	-4.20719	2.5857e-05	0.00341257	1
Kif20a	46.1844	-0.963143	0.307389	-3.1333	0.0017285	0.0351428	1
Kif23	74.1083	-1.17134	0.275537	-4.25111	2.12715e-05	0.00299665	1
Kif2c	40.928	-0.795068	0.258528	-3.07537	0.00210245	0.0383836	1
Kir3dl1	5.46072	-1.36507	0.441682	-3.09061	0.00199746	0.037774	0
Klf1	7491.88	-0.73423	0.252006	-2.91354	0.00357359	0.0491829	1
Klf16	170.692	-0.366656	0.122399	-2.99558	0.00273924	0.043156	1
Klf6	932.655	-0.659749	0.217588	-3.0321	0.00242861	0.0410934	1
Kpna3	123.589	-0.328871	0.112094	-2.93388	0.00334752	0.0475865	1
Kras	971.994	0.697892	0.21181	3.2949	0.000984557	0.0255536	1
Krt79	20.928	3.50195	0.435512	8.041	8.91062e-16	5.58607e-12	1
Krtcap2	224.434	0.573436	0.134482	4.26402	2.00779e-05	0.00288127	1
Lemd3	181.924	-0.291034	0.0823667	-3.53339	0.000410262	0.0161179	1
Lepr	5.30496	-1.88976	0.516387	-3.65958	0.000252628	0.0127635	0
Leprotl1	755.977	0.637698	0.159606	3.99546	6.457e-05	0.00571943	1
Lgals5	299881	-0.984513	0.311368	-3.16189	0.00156748	0.0331418	1
Lgals7	3.10268	3.94781	1.2024	3.28327	0.00102609	0.0262019	1
Lgals9	3159.27	-0.854311	0.243312	-3.51117	0.000446143	0.0166977	1
Lipg	4.60086	2.29712	0.538894	4.26265	2.02014e-05	0.00288127	0
Lnpep	284.394	-0.745905	0.237121	-3.14567	0.00165707	0.0343562	1
Lpar1	12.5061	-0.936078	0.300939	-3.11052	0.00186758	0.0366107	1
Lrrc29	37.7173	-0.744139	0.220783	-3.37045	0.000750459	0.0217304	1
Lrrc51	132.114	-0.806526	0.262641	-3.07083	0.00213462	0.0386203	1
Lrrc57	132.126	0.432835	0.103577	4.17889	2.92935e-05	0.0036997	1
Lrrfip2	382.235	0.477623	0.1312	3.64041	0.000272201	0.0131786	1
Lta4h	1402.44	0.60922	0.194527	3.13181	0.00173733	0.0352471	1
Ly6d	4.25256	-1.8578	0.610225	-3.04445	0.00233108	0.0405883	0
Lzts1	10.2155	-1.22565	0.378256	-3.24027	0.00119417	0.0286281	1
Magi1	5.79282	-1.31274	0.425053	-3.08843	0.0020122	0.0378773	0
Map1lc3a	2846.78	-0.614968	0.193204	-3.183	0.00145757	0.0317827	1
Map1lc3b	34077.6	-0.736293	0.247137	-2.97929	0.00288915	0.0444445	1
Map4k1	1625.79	0.429639	0.140936	3.04848	0.0023	0.0403469	1
Mapk12	18.9409	1.5878	0.519872	3.05422	0.00225645	0.0399032	1
2018-03-02	79036.2	-0.739077	0.241348	-3.06228	0.00219654	0.0392188	1
2018-03-08	2652.03	-0.625506	0.211517	-2.95724	0.00310405	0.0457911	1
Masp1	8.4648	-2.10995	0.62519	-3.3749	0.000738435	0.0215308	1
Matk	112.574	-0.45857	0.154506	-2.96798	0.00299766	0.0450115	1
Mau2	1602.62	-0.291268	0.0954729	-3.05079	0.00228241	0.0401922	1
Mbnl2	128.578	-0.588672	0.166207	-3.54181	0.000397398	0.0161179	1
Mboat4	7.82033	1.41385	0.389584	3.62913	0.000284378	0.0134043	0
Mdm1	263.332	0.544173	0.175715	3.0969	0.00195557	0.0375013	1
Me2	419.522	0.712731	0.137768	5.17343	2.2984e-07	0.000142333	1
Med12l	70.9943	1.08946	0.229162	4.7541	1.99336e-06	0.000601677	1
Med13	984.221	-0.449843	0.120302	-3.73926	0.000184561	0.0105183	1
Med13l	436.306	-0.515984	0.171331	-3.01162	0.00259855	0.0426447	1
Med25	14099.2	-0.72778	0.204397	-3.56061	0.000369991	0.0155719	1
Med31	126.643	0.541352	0.159679	3.39026	0.000698269	0.0206483	1
Mef2bnb	1371.32	-0.741899	0.239165	-3.10203	0.00192196	0.037163	1
Mfap3l	444.977	-0.863417	0.288418	-2.99363	0.00275683	0.043156	1
Mfsd10	120.761	0.538697	0.162618	3.31266	0.000924142	0.024575	1
Mga	475.244	-0.603105	0.178737	-3.37427	0.000740131	0.0215308	1
Mgat5	47.1507	-0.847981	0.193774	-4.37613	1.20804e-05	0.00204681	1
Mgll	356.931	-0.704893	0.227806	-3.09426	0.00197302	0.0375954	1
Mical3	808.918	-0.818085	0.21174	-3.86363	0.000111716	0.0079839	1
Micall2	68.5012	-0.654257	0.22006	-2.97308	0.00294823	0.0446436	1
Mien1	421.292	0.234584	0.0804883	2.91451	0.00356248	0.0490839	1
Mif	503.102	0.682621	0.150264	4.54281	5.55105e-06	0.00114097	1
Minos1	571.8	0.332634	0.100567	3.3076	0.000940995	0.0247128	1
Mki67	1629.66	-0.809005	0.25883	-3.12562	0.00177432	0.0354808	1
Mmd	603.556	-0.813737	0.222623	-3.65523	0.000256951	0.0128241	1
Mmp25	347.073	1.18803	0.316109	3.75828	0.000171088	0.0100709	1
Mms22l	44.2669	-0.746815	0.181372	-4.11758	3.82872e-05	0.00412018	1
Mocos	619.904	0.739022	0.247518	2.98573	0.00282899	0.043844	1
Mocs3	65.6563	-0.483993	0.166141	-2.91314	0.00357812	0.0491913	1
Morn3	9.32171	1.79113	0.492613	3.63599	0.000276917	0.0133026	0
Mpg	1410.6	-0.794306	0.233206	-3.40602	0.000659162	0.0202563	1
Mreg	14.5809	-1.22696	0.283686	-4.32506	1.52489e-05	0.00245116	1
Mrfap1	1240.73	0.276819	0.0887205	3.12013	0.00180773	0.0358629	1
Mrpl17	551.564	0.278632	0.0889007	3.13419	0.00172329	0.0351327	1
Mrpl37	997.397	-0.641079	0.19235	-3.33287	0.000859542	0.0235819	1
Mrps24	211.275	0.418122	0.114986	3.63628	0.000276603	0.0133026	1
Mrps6	453.378	0.911201	0.273228	3.33495	0.000853143	0.0235819	1
Mthfr	20.9569	-0.841362	0.231627	-3.6324	0.000280796	0.0133357	1
Mtmr10	145.265	0.787372	0.192704	4.08591	4.39037e-05	0.00454929	1
Muc1	19.4441	0.979856	0.279051	3.51139	0.000445768	0.0166977	1
Mvk	86.9175	0.913295	0.176769	5.1666	2.38395e-07	0.000142333	1
Mxd4	260.012	-0.411704	0.137142	-3.00202	0.00268199	0.0429241	1
Myl9	24714	-0.656583	0.218602	-3.00355	0.00266848	0.0429241	1
Mylk2	3324.67	-0.950742	0.2516	-3.77878	0.000157597	0.0094093	1
Mylk3	8.74084	-1.60724	0.469709	-3.42177	0.000622153	0.0194649	1
Naa16	318.955	-0.498907	0.15205	-3.2812	0.00103366	0.0262426	1
Naa38	573.171	0.526778	0.152936	3.44443	0.000572255	0.0188814	1
Naip5	207.332	-0.799835	0.252294	-3.17024	0.00152311	0.0326439	1
Nanos1	23.7269	-1.90538	0.379103	-5.026	5.00804e-07	0.000232558	1
Nans	285.96	0.325938	0.102928	3.16666	0.00154198	0.0329359	1
Nbeal1	31.5288	-1.00777	0.242977	-4.14761	3.35971e-05	0.00379959	1
Ncaph	25.1134	-1.09975	0.23998	-4.58268	4.59047e-06	0.0010579	1
ND1	41014.3	-0.38948	0.133094	-2.92636	0.00342958	0.0480809	1
ND5	10097.5	-0.503137	0.13656	-3.68435	0.000229286	0.0120284	1
Ndc80	98.0188	-0.89743	0.217543	-4.1253	3.70253e-05	0.00403672	1
Ndufa1	23656.7	-0.806096	0.216713	-3.71965	0.000199501	0.0110679	1
Ndufa2	316.22	0.429239	0.145913	2.94175	0.00326368	0.046795	1
Neil1	183.409	0.994196	0.218191	4.55653	5.20049e-06	0.0011242	1
Nek10	36.3575	1.02055	0.335343	3.04331	0.0023399	0.0405883	1
Nek8	67.9363	0.501403	0.171066	2.93105	0.00337816	0.047848	1
Nelf	93.388	-0.556849	0.185242	-3.00606	0.00264657	0.0428717	1
Nfix	182.351	-0.754718	0.227651	-3.31524	0.000915661	0.0244788	1
Nfkbib	2154.98	-0.618913	0.209938	-2.94808	0.00319757	0.0464018	1
Nicn1	55.3237	0.388162	0.125176	3.10093	0.00192916	0.0372121	1
Ninj2	1364.12	-0.963968	0.245288	-3.92995	8.49648e-05	0.00669993	1
Nipal3	72.7039	-0.891192	0.292844	-3.04323	0.00234051	0.0405883	1
Nlrp12	2601.92	0.793165	0.262673	3.0196	0.00253113	0.0421726	1
Nme1	247.518	0.418447	0.13307	3.14458	0.00166328	0.0343562	1
Nme7	103.385	0.527009	0.141434	3.72618	0.000194402	0.0108329	1
Nos1ap	356.275	-0.761593	0.200149	-3.80512	0.000141733	0.00886129	1
Notch2	1311.85	-0.73991	0.224598	-3.29437	0.000986438	0.0255536	1
Npl	51.3297	1.25342	0.255828	4.89948	9.60912e-07	0.000376497	1
Nr1d1	25.8612	-0.992853	0.325525	-3.05001	0.00228834	0.0402402	1
Nr3c1	130.983	-0.80072	0.219802	-3.64292	0.000269565	0.013151	1
Nrarp	193.674	0.73045	0.189994	3.84459	0.000120752	0.00831863	1
Nrg4	24.9268	1.46785	0.451494	3.25109	0.00114961	0.0280972	1
Nsg2	160.188	-1.35319	0.364081	-3.71672	0.000201826	0.0110987	1
Nudt16	102.043	0.81602	0.190711	4.27883	1.87876e-05	0.00280428	1
Nudt16l1	287.681	0.393521	0.0995109	3.95455	7.66793e-05	0.00624795	1
Nudt5	120.015	0.429452	0.142646	3.01062	0.00260717	0.0426746	1
Nuf2	27.0595	-0.906616	0.288527	-3.14222	0.0016767	0.0345173	1
Nus1	399.522	0.427941	0.119096	3.59324	0.000326598	0.0144186	1
Nusap1	162.141	-1.01534	0.313766	-3.23598	0.00121228	0.028787	1
Oat	555.925	0.494854	0.143971	3.43718	0.000587815	0.0191928	1
Obscn	4.71267	-1.81577	0.587302	-3.09171	0.00199007	0.0377087	0
Olr1585	47.9029	0.738377	0.212407	3.47623	0.000508519	0.0176615	1
Optc	3.14957	1.80785	0.573862	3.15032	0.00163091	0.0340239	0
Orai3	211.315	0.363661	0.123175	2.9524	0.00315315	0.046131	1
Oscar	1818.82	0.908043	0.307043	2.95738	0.00310267	0.0457911	1
Ostc	405.905	0.664454	0.164057	4.05014	5.11879e-05	0.00505349	1
Otud5	6611.33	-0.631795	0.163124	-3.8731	0.000107461	0.00778812	1
Otud7b	312.897	-0.471851	0.132669	-3.55661	0.000375675	0.0155719	1
P2rx7	8.51326	-1.97808	0.523939	-3.7754	0.000159752	0.00949272	1
P4hb	2989.63	0.548644	0.163052	3.36484	0.000765871	0.0219235	1
Pacrg	2235.74	-0.841179	0.276364	-3.04374	0.00233656	0.0405883	1
Padi3	22.3003	-0.93019	0.318044	-2.92472	0.00344772	0.048084	1
Paip2	12337.6	-0.60399	0.206429	-2.9259	0.00343465	0.0480809	1
Papss1	599.199	0.379673	0.109024	3.48247	0.000496805	0.0173508	1
Parp2	113.935	0.380921	0.123607	3.08171	0.00205816	0.0380608	1
Parp6	784.77	-0.293956	0.0967976	-3.03681	0.00239095	0.0409847	1
Parp8	890.658	0.514662	0.163272	3.15218	0.00162057	0.0338646	1
Parpbp	10.8985	-1.35646	0.318237	-4.26242	2.02227e-05	0.00288127	1
Parvb	6922.06	-0.592876	0.197348	-3.00422	0.00266267	0.0429241	1
Parvg	773.594	0.511165	0.147334	3.46943	0.000521559	0.0178669	1
Pced1b	547.274	0.477908	0.13249	3.60713	0.000309599	0.0139619	1
Pdcd1lg2	34.6153	-0.81997	0.258484	-3.17223	0.00151272	0.0324768	1
Pdia3	3248.97	0.404835	0.125477	3.22637	0.00125372	0.0292159	1
Pdia4	922.742	0.811375	0.201559	4.02549	5.68564e-05	0.00543082	1
Pdia6	1548.26	0.922067	0.186231	4.9512	7.37579e-07	0.000308259	1
Pdk1	218.573	0.909636	0.153937	5.90916	3.43852e-09	4.31122e-06	1
Pdrg1	152.401	0.36129	0.119953	3.01194	0.00259585	0.0426447	1
Pebp1	2331.67	-0.619805	0.200584	-3.09001	0.00200152	0.0377938	1
Per2	497.609	0.535714	0.181857	2.94579	0.00322127	0.0465839	1
Pex26	204.631	0.498547	0.136468	3.65321	0.000258982	0.0128241	1
Pfkl	704.018	0.787971	0.186858	4.21695	2.4763e-05	0.00333052	1
Pgam1	4773.91	0.605959	0.158509	3.82286	0.000131912	0.00870477	1
Pgk1	7868.55	0.52226	0.128639	4.05988	4.9098e-05	0.00492472	1
Pglyrp3b	56.8848	-0.924017	0.277188	-3.33355	0.000857466	0.0235819	1
Pglyrp3b	56.8848	-0.924017	0.277188	-3.33355	0.000857466	0.0235819	1
Pgm1	90.0137	0.58863	0.153943	3.82368	0.000131475	0.00870477	1
Pgm3	17.6379	0.732692	0.199705	3.66888	0.00024362	0.0124171	1
Pgs1	392.696	0.526574	0.177713	2.96306	0.003046	0.0454652	1
Phc3	138.415	-0.502084	0.171047	-2.93535	0.00333169	0.0474691	1
Phf10	429.592	0.242236	0.0744307	3.25452	0.00113585	0.0278149	1
Phf19	21.7609	-0.685586	0.225945	-3.03431	0.00241086	0.041014	1
Phf3	634.813	-0.291577	0.0976887	-2.98476	0.002838	0.0438753	1
Phf7	8854.51	-0.986835	0.300084	-3.28853	0.00100712	0.0259028	1
Phkg2	512.485	-0.68369	0.164553	-4.15483	3.25528e-05	0.00379959	1
Phlpp2	361.731	-0.932229	0.254796	-3.65872	0.000253478	0.0127635	1
Phospho1	18222.7	-0.787117	0.262591	-2.9975	0.00272207	0.043156	1
Pi4kb	518.892	-0.376451	0.115127	-3.26988	0.00107591	0.0269796	1
Pign	99.5656	-0.73985	0.213568	-3.46423	0.000531744	0.0181662	1
Pik3r1	349.028	-0.661659	0.136826	-4.83576	1.32638e-06	0.000475147	1
Pink1	1754.3	-0.79035	0.223974	-3.52876	0.000417513	0.0162068	1
Pion	579.383	0.431978	0.112713	3.83253	0.000126831	0.00850379	1
Pip4k2c	517.309	-0.317583	0.0905624	-3.50679	0.000453545	0.0168871	1
Pir	93.2168	1.1245	0.199164	5.64609	1.6414e-08	1.71499e-05	1
Pitpnc1	44.1223	-0.663887	0.180333	-3.68146	0.000231905	0.0120367	1
Piwil4	136.57	-1.16222	0.27573	-4.21507	2.49696e-05	0.00333052	1
Pja1	983.713	-0.818433	0.278196	-2.94192	0.0032618	0.046795	1
Pkn3	157.51	-0.354375	0.116823	-3.03344	0.00241779	0.0410352	1
Pkp4	77.0415	-0.483928	0.162132	-2.98477	0.00283792	0.0438753	1
Plekhg1	15.3868	-0.91843	0.289485	-3.17264	0.00151061	0.0324768	1
Plekho1	14529.5	-0.739782	0.219986	-3.36286	0.000771386	0.021981	1
Plod1	287.991	-0.605551	0.201514	-3.005	0.00265578	0.0429241	1
Plod3	391.763	0.529842	0.137226	3.8611	0.000112877	0.0079839	1
Plscr1	391.553	1.62981	0.467828	3.48378	0.00049438	0.0173143	1
Plxnb1	3.53443	-2.31125	0.527536	-4.38122	1.18017e-05	0.00202698	0
Pmaip1	45.9947	-0.741251	0.234348	-3.16303	0.00156134	0.0331016	1
Pmf1	74.4756	-0.590258	0.186903	-3.15811	0.00158798	0.0334061	1
Pmm1	247.06	-0.461977	0.152191	-3.03551	0.00240126	0.0409847	1
Pnkd	441.494	-1.61321	0.325649	-4.95383	7.27684e-07	0.000308259	1
Pnp	1843.09	0.619516	0.171795	3.60613	0.000310795	0.0139619	1
Pnrc2	3769.7	-0.498469	0.166499	-2.99382	0.00275506	0.043156	1
Pold4	371.218	0.267093	0.0875307	3.05142	0.00227763	0.0401645	1
Ppapdc1b	241.638	0.554103	0.116048	4.77479	1.79896e-06	0.000593563	1
Ppib	2187.21	0.335361	0.103483	3.24074	0.00119219	0.0286281	1
Ppil3	119.117	0.442111	0.119772	3.69128	0.000223132	0.0119048	1
Ppm1d	662.059	-0.607563	0.179747	-3.3801	0.000724582	0.0212759	1
Ppm1j	23.3641	1.01345	0.300663	3.37072	0.000749712	0.0217304	1
Ppp1r10	525.442	-0.629613	0.173577	-3.62728	0.000286418	0.0134499	1
Ppp1r13b	305.522	-0.577877	0.196574	-2.93975	0.00328476	0.0469604	1
Ppp1r14c	35.9288	-1.19285	0.297849	-4.0049	6.20444e-05	0.0056782	1
Pqbp1	467.561	0.342731	0.0986257	3.47506	0.00051073	0.0176816	1
Prcp	452.272	0.38229	0.12247	3.12148	0.00179942	0.0358113	1
Prdm10	42.8138	-0.593695	0.196943	-3.01456	0.00257351	0.0425682	1
Prdm11	5.414	-1.25058	0.400765	-3.12049	0.0018055	0.0358629	0
Prdx2	252407	-0.744166	0.229513	-3.24237	0.0011854	0.0285819	1
Prdx5	5526.63	1.13124	0.366333	3.08801	0.00201503	0.0378773	1
Prickle1	11.4579	-1.99419	0.453809	-4.39434	1.11112e-05	0.00196214	1
Prkaa1	427.157	-0.378028	0.121721	-3.1057	0.00189829	0.0369993	1
Prok2	468.649	1.13364	0.362503	3.12727	0.00176436	0.0353546	1
Prr5	58.0456	-1.21639	0.240901	-5.04935	4.4332e-07	0.000213783	1
Psca	50.348	-5.78446	1.29834	-4.45529	8.37814e-06	0.00161608	1
Psd4	1452.16	-0.336365	0.0943756	-3.56411	0.000365086	0.0155655	1
Psmb8	1920.5	0.356432	0.108839	3.27486	0.00105714	0.0266688	1
Psmd4	5550.14	-0.734612	0.206412	-3.55895	0.000372337	0.0155719	1
Ptpn14	36.8554	-0.815438	0.274965	-2.96561	0.00302088	0.0452929	1
Ptpn21	5.34389	-1.67789	0.553377	-3.03209	0.00242864	0.0410934	0
Ptpn5	1.92057	-2.17823	0.715511	-3.0443	0.00233224	0.0405883	0
Ptprs	331.03	-0.604018	0.176923	-3.41401	0.000640144	0.0197828	1
Ptrhd1	358.057	-0.704359	0.238184	-2.95721	0.00310436	0.0457911	1
Pum1	1074.11	-0.662562	0.166405	-3.98162	6.84458e-05	0.0058779	1
Pus10	74.2745	-0.597719	0.166489	-3.59015	0.000330485	0.0144377	1
Qars	1974.83	0.321437	0.0862213	3.72805	0.00019297	0.0108329	1
Rab11fip5	93.2295	-0.79194	0.244662	-3.23687	0.00120847	0.028787	1
Rab24	3043.04	0.603913	0.169245	3.56828	0.000359329	0.015429	1
Rab31	1334.68	0.783389	0.153332	5.10909	3.23719e-07	0.000169116	1
Rab3il1	1316.36	-0.860631	0.242246	-3.55271	0.000381287	0.0155719	1
Rab4a	65.1326	0.470425	0.126069	3.73148	0.000190355	0.0107508	1
Rab7l1	691.382	0.355964	0.119438	2.98034	0.00287931	0.0444044	1
Rabepk	385.404	-0.772427	0.232382	-3.32395	0.000887527	0.0239824	1
Rad23a	37496.8	-0.857328	0.248868	-3.44491	0.000571242	0.0188814	1
Rae1	464.217	-0.322044	0.0938588	-3.43116	0.00060101	0.0193406	1
Rap1gap	20.1447	-1.89856	0.440587	-4.30916	1.63877e-05	0.00256836	1
Rap2b	133.117	-0.942225	0.206484	-4.56318	5.03839e-06	0.00110827	1
Rasgef1b	53.3464	-0.667727	0.205698	-3.24615	0.00116976	0.0283137	1
Rassf6	47.4703	-1.55429	0.349709	-4.44451	8.80938e-06	0.00166085	1
Rbm20	180.805	0.895783	0.234857	3.81416	0.000136645	0.00878589	1
Rbm27	302.753	-0.501097	0.130684	-3.83443	0.000125858	0.0084839	1
Rbm33	701.228	-0.560748	0.161214	-3.47829	0.000504628	0.0175751	1
Rbm42	2553.69	-0.528626	0.162737	-3.24835	0.00116076	0.0282046	1
Rbms2	2705.79	-0.768905	0.192686	-3.99046	6.59455e-05	0.00571943	1
Rc3h1	202.926	-0.61367	0.187509	-3.27276	0.00106503	0.0268141	1
Rdh11	203.816	0.334651	0.108862	3.0741	0.00211141	0.0383836	1
Rdh13	81.4333	-0.886659	0.178843	-4.95776	7.1312e-07	0.000308259	1
Reep6	50.9066	-0.830171	0.238987	-3.4737	0.000513329	0.0176816	1
Rest	344.528	-0.630044	0.180141	-3.49751	0.000469618	0.0169511	1
Ret	640.776	-0.777682	0.241078	-3.22585	0.00125597	0.0292159	1
Rfx2	41.2443	0.79776	0.224455	3.55422	0.000379106	0.0155719	1
Rgs5	36.8474	-1.44558	0.378434	-3.81991	0.000133502	0.0087387	1
Rhbdd1	164.479	-0.46646	0.157346	-2.96456	0.0030312	0.0453522	1
Rhbdf1	9.45434	-0.88082	0.303225	-2.90484	0.00367442	0.0499131	1
Rhobtb1	87.738	-0.840437	0.154369	-5.44435	5.19939e-08	3.97878e-05	1
Rhobtb2	72.1	0.728635	0.182289	3.99714	6.4113e-05	0.00571943	1
Rhof	247.851	-0.786139	0.175687	-4.47467	7.65306e-06	0.00149928	1
Rinl	258.026	0.590549	0.19429	3.03953	0.00236951	0.0408651	1
Rnf123	4623.97	-0.7267	0.196689	-3.69466	0.000220182	0.0118743	1
Rnf139	510.863	-0.47385	0.12963	-3.6554	0.000256781	0.0128241	1
Rnf144b	254.638	-0.423795	0.1437	-2.94917	0.00318629	0.0463453	1
Rnf181	809.117	0.349105	0.117229	2.97796	0.00290174	0.0444769	1
Rnf8	160.101	0.510935	0.163823	3.11883	0.00181572	0.0359644	1
Ropn1l	13.9682	1.03191	0.346429	2.97871	0.00289463	0.0444445	0
Rpl10	34950.6	-0.690768	0.203076	-3.40152	0.000670112	0.0203929	1
Rpl12	15726	-0.728196	0.196887	-3.69855	0.000216839	0.0118205	1
Rpl13	29496.8	-0.617354	0.189932	-3.2504	0.00115244	0.0281114	1
Rpl21	16883.2	-0.685842	0.218385	-3.14052	0.00168646	0.0346069	1
Rpl24	22309.7	-0.636899	0.197504	-3.22474	0.00126086	0.0292754	1
Rpl31	23956.9	-0.644271	0.205392	-3.13679	0.00170809	0.0348795	1
Rpl32	26688.3	-0.560054	0.191927	-2.91805	0.00352226	0.0488289	1
Rpl35	36495.6	-0.748434	0.226388	-3.30597	0.000946468	0.0247225	1
Rpl37	44750.5	-0.821126	0.246668	-3.32887	0.00087199	0.0236835	1
Rplp0	81795.2	-0.671544	0.194199	-3.45803	0.000544143	0.0184828	1
Rpn1	2499.69	0.417944	0.124836	3.34796	0.000814099	0.0229891	1
Rpn2	1316.42	0.509764	0.131143	3.8871	0.00010145	0.00761665	1
Rps10	14467.5	-0.66017	0.220491	-2.9941	0.0027526	0.043156	1
Rps12	48231.2	-0.670271	0.227066	-2.95188	0.00315847	0.0461548	1
Rps6kb2	1285.71	-0.705376	0.182847	-3.85775	0.000114437	0.0079839	1
Rps8	35285.8	-0.672222	0.195354	-3.44104	0.000579481	0.0190197	1
Rpsa	35792.1	-0.570354	0.192006	-2.97051	0.00297308	0.0448894	1
Rrm2	3116.89	1.13515	0.284368	3.99184	6.55634e-05	0.00571943	1
Rsph1	19.4247	1.12241	0.329882	3.40245	0.000667836	0.0203731	1
RT1-A2	26628.4	-0.48531	0.161734	-3.00067	0.00269385	0.042974	1
RT1-CE15	1197.32	-0.574626	0.188921	-3.04162	0.00235306	0.0406933	1
RT1-O1	54.7396	-0.931157	0.27654	-3.36717	0.000759449	0.0217894	1
RT1-S2	71.3651	-1.87188	0.531889	-3.5193	0.00043268	0.0164837	1
RT1-T18	8.45029	-1.42639	0.458132	-3.11349	0.00184886	0.0363909	1
Rtcd1	141.528	0.515619	0.0919797	5.60579	2.07305e-08	1.85657e-05	1
Ruvbl2	305.841	0.41039	0.10351	3.96474	7.34772e-05	0.00622471	1
S100a3	14.9711	2.29025	0.680814	3.36399	0.000768256	0.0219417	1
S100a8	88596.6	1.16241	0.333002	3.49072	0.000481728	0.0171588	1
Samhd1	886.525	0.696625	0.199148	3.49803	0.000468715	0.0169511	1
Scimp	1161.71	0.775703	0.261185	2.96994	0.0029786	0.0448894	1
Scn5a	6.52103	-2.60039	0.650765	-3.99589	6.44512e-05	0.00571943	0
Sdf2l1	385.526	0.71279	0.174333	4.08867	4.33858e-05	0.0045331	1
Sec24d	107.867	0.65612	0.207553	3.16121	0.00157113	0.0331629	1
Sec61a1	984.244	0.323089	0.104506	3.09157	0.001991	0.0377087	1
Sec61b	693.775	0.606479	0.151797	3.99532	6.46075e-05	0.00571943	1
Sectm1	11.854	1.77888	0.466069	3.81676	0.000135214	0.0087387	1
Sema3g	612.125	-1.04373	0.225832	-4.62172	3.80573e-06	0.000932531	1
Sema4b	242.337	-0.53002	0.142984	-3.70684	0.000209859	0.01149	1
Sema4f	333.313	1.03827	0.27929	3.71753	0.000201178	0.0110987	1
Sema7a	75.1108	-0.920183	0.262782	-3.5017	0.0004623	0.0169483	1
Serpinb1a	14772.7	1.53042	0.49429	3.09619	0.00196024	0.0375228	1
Sertad3	400.276	-0.790586	0.1906	-4.14789	3.3556e-05	0.00379959	1
Setd2	1539.41	-0.282936	0.0819342	-3.45321	0.000553957	0.0185214	1
Sgk1	750.742	-0.503443	0.160897	-3.12897	0.00175419	0.0353546	1
Sgol2	36.1396	-1.62348	0.341651	-4.75186	2.01551e-06	0.000601677	1
Sgta	722.049	-0.450464	0.130356	-3.45565	0.000548973	0.0185028	1
Siglece	3722.6	0.87926	0.287413	3.05922	0.00221912	0.0394099	1
Sirt1	375.703	-0.436611	0.106373	-4.10451	4.05173e-05	0.00426896	1
Sirt2	58572.1	-0.758401	0.214228	-3.54016	0.000399878	0.0161179	1
Ska1	35.8836	-0.993154	0.339313	-2.92696	0.00342297	0.0480809	1
Slamf9	47.1068	0.903784	0.268208	3.36972	0.000752456	0.021738	1
Slc11a2	262.323	-0.559849	0.181608	-3.08274	0.00205105	0.0380559	1
Slc12a2	1325.92	1.01716	0.24265	4.1919	2.76634e-05	0.00357571	1
Slc12a9	302.877	0.559492	0.172875	3.23639	0.0012105	0.028787	1
Slc25a13	102.392	-0.570965	0.185081	-3.08494	0.00203591	0.0380421	1
Slc25a20	1724.65	-0.797389	0.233046	-3.4216	0.000622543	0.0194649	1
Slc26a6	214.687	0.532968	0.148434	3.5906	0.000329923	0.0144377	1
Slc27a6	5.86404	-2.17952	0.533823	-4.08284	4.44879e-05	0.00457204	0
Slc28a2	1065.52	0.788688	0.202556	3.89368	9.8735e-05	0.00745747	1
Slc35e2b	48.5957	-0.622247	0.202469	-3.0733	0.00211708	0.0383836	1
Slc36a1	120.333	-0.446728	0.149143	-2.9953	0.00274177	0.043156	1
Slc37a3	425.149	0.796789	0.226274	3.52135	0.000429359	0.0164125	1
Slc38a5	6648.79	-0.828363	0.228967	-3.61782	0.000297089	0.0136433	1
Slc39a6	502.411	-0.504743	0.156167	-3.23207	0.00122897	0.0289097	1
Slc41a1	603.12	0.664087	0.203829	3.25806	0.00112176	0.0276484	1
Slc6a12	73.2985	-1.55235	0.236305	-6.56926	5.05657e-11	1.58498e-07	1
Slc6a20	11.6004	-1.93348	0.419636	-4.60752	4.07508e-06	0.000964027	1
Slc7a5	1086.88	-0.528111	0.172276	-3.06549	0.00217314	0.0389797	1
Slk	1024.46	-0.61305	0.210776	-2.90853	0.00363131	0.0494572	1
Slpi	6904.78	1.10102	0.346577	3.17685	0.00148884	0.0321293	1
Slpil2	200.561	1.11783	0.362432	3.08423	0.00204077	0.0380559	1
Smc5	594.881	0.586331	0.198017	2.96101	0.00306634	0.0455597	1
Smim1	111.915	-0.862407	0.263204	-3.27657	0.00105075	0.0265611	1
Smox	16525.9	-0.676054	0.222757	-3.03494	0.00240587	0.0409847	1
Smpd2	315.706	0.490381	0.168429	2.91151	0.00359691	0.0492875	1
Snd1	854.28	0.325414	0.108719	2.99316	0.00276102	0.0431641	1
Sned1	2.52724	-2.10414	0.701925	-2.99767	0.00272053	0.043156	0
Snf8	480.617	0.328644	0.112354	2.92508	0.00344366	0.0480809	1
Snx7	43.1538	0.588219	0.154992	3.79515	0.000147554	0.00902455	1
Socs3	1615.67	1.03441	0.335608	3.08219	0.00205486	0.0380559	1
Sorbs2	15.6571	-1.56862	0.5111	-3.0691	0.00214707	0.0387186	1
Sord	321.26	-0.449229	0.143617	-3.12796	0.00176024	0.0353546	1
Spag5	714.251	-0.826298	0.249517	-3.31159	0.000927678	0.024575	1
Spag9	1184.61	-0.437761	0.128163	-3.41565	0.000636303	0.0197474	1
Spata2L	71.8235	0.548065	0.182964	2.99548	0.00274016	0.043156	1
Spcs2	1356.76	0.362758	0.0901447	4.02417	5.71756e-05	0.00543082	1
Specc1	12954.8	-0.771919	0.227655	-3.39074	0.000697036	0.0206483	1
Spint1	117.972	-0.7435	0.212451	-3.49963	0.000465911	0.0169511	1
Spo11	20.8165	0.925779	0.286385	3.23264	0.00122654	0.0289097	0
Spp1	4.38067	2.2489	0.480083	4.68439	2.80792e-06	0.000765342	0
Spred3	26.4782	1.02949	0.340874	3.02014	0.00252655	0.0421726	1
Spry1	16.4716	-1.20135	0.35239	-3.40915	0.000651646	0.0200746	1
Spry4	8.49646	1.27527	0.375707	3.39432	0.000687989	0.0206364	1
Sqstm1	7250.1	-0.565188	0.192799	-2.9315	0.00337332	0.0478447	1
Srpk1	633.536	-0.664538	0.164241	-4.04611	5.20755e-05	0.00506142	1
Ss18	1090.34	0.281298	0.0837964	3.35692	0.000788151	0.0223571	1
Ssfa2	462.628	-0.306981	0.0922135	-3.32902	0.000871524	0.0236835	1
Ssr1	692.226	0.366094	0.104696	3.49672	0.000471012	0.0169511	1
Ssr2	612.43	0.553449	0.118139	4.68472	2.80341e-06	0.000765342	1
Ssr3	1953.62	0.546284	0.158167	3.45384	0.000552656	0.0185214	1
St3gal1	416.294	-0.641943	0.18597	-3.45185	0.000556751	0.0185653	1
St3gal3	2.45696	-1.84781	0.59847	-3.08757	0.00201803	0.0378773	0
St3gal4	2863.36	1.40446	0.259084	5.42086	5.93126e-08	4.13145e-05	1
Stat6	2369.65	-0.350581	0.105267	-3.3304	0.000867223	0.0236835	1
ste2	39.1873	4.67796	0.750336	6.23449	4.53265e-10	9.47173e-07	1
Stil	27.4497	-0.965996	0.271508	-3.55789	0.000373853	0.0155719	1
Stk3	188.52	0.722803	0.196795	3.67287	0.000239841	0.0123243	1
Ston2	171.128	-0.76098	0.256229	-2.96992	0.00297878	0.0448894	1
Stx5	2177.18	-0.668733	0.193439	-3.45708	0.000546057	0.0184828	1
Stxbp1	2238.4	-0.677154	0.196782	-3.44114	0.000579275	0.0190197	1
Supt5h	2269.7	-1.15862	0.28428	-4.07563	4.58905e-05	0.00467784	1
Surf4	140.795	0.480314	0.16056	2.99149	0.00277617	0.043347	1
Syf2	2972.67	-0.501902	0.169984	-2.95264	0.00315067	0.046131	1
Sypl1	1257.38	0.472333	0.150199	3.14473	0.00166242	0.0343562	1
Szrd1	2029.32	-0.410841	0.11198	-3.66887	0.000243627	0.0124171	1
Tab3	44.326	-0.824232	0.216783	-3.80211	0.000143471	0.00886129	1
Tacc3	1954.99	0.399463	0.130299	3.06573	0.00217138	0.0389797	1
Taf4b	61.4628	-0.800265	0.23164	-3.45477	0.000550756	0.0185131	1
Tagap	1586.41	-0.796027	0.172361	-4.61837	3.86757e-06	0.000932531	1
Tagln2	11751.4	0.599692	0.169585	3.53622	0.000405892	0.0161179	1
Tal1	2438.29	-0.649481	0.2224	-2.92033	0.00349665	0.0486042	1
Tax1bp1	100657	-0.651092	0.20306	-3.2064	0.00134408	0.030474	1
Tbc1d17	1461.32	-0.557291	0.173637	-3.20951	0.0013296	0.0302518	1
Tbrg1	704.633	-0.435455	0.114448	-3.80484	0.000141898	0.00886129	1
Tceb2	25725.7	-0.726143	0.234585	-3.09543	0.00196525	0.0375615	1
Tcta	389.563	0.44059	0.151288	2.91227	0.00358817	0.0492755	1
Tctn3	8.33757	1.22805	0.350486	3.50386	0.000458574	0.0169106	0
Tctn3	8.33757	1.22805	0.350486	3.50386	0.000458574	0.0169106	0
Tec	684.968	-0.708066	0.185501	-3.81705	0.000135058	0.0087387	1
Tfr2	18.2253	-1.59648	0.511366	-3.122	0.00179628	0.0358057	1
Tfrc	1611.38	-1.02053	0.312166	-3.26918	0.00107859	0.0269927	1
Tgfbi	1676.22	0.798428	0.267125	2.98897	0.00279918	0.0435976	1
Tgm1	1727.25	1.62109	0.473994	3.42007	0.000626044	0.0194773	1
Thbs1	1927.72	-1.04232	0.357396	-2.91643	0.0035406	0.0489439	1
Timd2	111.519	-0.974098	0.275596	-3.53452	0.000408523	0.0161179	1
Timm13	406.532	0.280475	0.0932381	3.00816	0.00262834	0.0428321	1
Timm17b	632.627	-0.837434	0.269986	-3.10177	0.00192365	0.037163	1
Timm50	447.361	-1.07371	0.305612	-3.5133	0.000442574	0.0166977	1
Timp1	224.286	1.43995	0.396199	3.6344	0.000278626	0.0133336	1
Tjap1	536.976	-0.410899	0.130786	-3.14176	0.00167934	0.0345173	1
Tk1	10461.2	-0.884566	0.257481	-3.43546	0.000591556	0.0192148	1
Tle3	1523.58	0.561097	0.181836	3.08572	0.00203058	0.0380421	1
Tlk1	1033.71	-0.394815	0.132206	-2.98636	0.0028232	0.0438084	1
Tlr5	297.198	-0.827302	0.275496	-3.00296	0.0026737	0.0429241	1
Tmbim6	20491.6	-0.690367	0.1987	-3.47442	0.000511949	0.0176816	1
Tmco3	156.178	0.528732	0.137504	3.8452	0.000120453	0.00831863	1
Tmco4	443.085	1.27799	0.249021	5.13205	2.86606e-07	0.000163339	1
Tmed9	558.538	0.437988	0.127563	3.43351	0.000595828	0.0192802	1
Tmem120a	236.311	0.443402	0.129238	3.43089	0.000601599	0.0193406	1
Tmem134	3785.6	-0.727297	0.22227	-3.27213	0.00106739	0.0268196	1
Tmem178b	8.54786	-1.32506	0.436548	-3.03531	0.00240288	0.0409847	1
Tmem184a	143.99	-0.872808	0.2478	-3.52223	0.000427929	0.0164125	1
Tmem208	258.573	0.340774	0.116351	2.92885	0.0034022	0.0479829	1
Tmem222	643.449	-0.583904	0.178883	-3.26417	0.00109787	0.0273117	1
Tmem43	1404.01	0.4823	0.142859	3.37606	0.000735306	0.0214901	1
Tmem63b	458.903	-0.785919	0.173926	-4.51869	6.22232e-06	0.00125831	1
Tmem66	1191.44	0.280604	0.0958023	2.92899	0.00340067	0.0479829	1
Tmem88	18.1162	0.844732	0.241375	3.49966	0.000465851	0.0169511	1
Tmie	2469.02	-0.787861	0.23283	-3.38384	0.000714799	0.0210874	1
Tmpo	1558.64	0.412505	0.139474	2.95757	0.00310071	0.0457911	1
Tnfrsf8	44.5293	0.891297	0.25007	3.56419	0.000364987	0.0155655	1
Tnik	240.737	-0.929688	0.253096	-3.67327	0.000239468	0.0123243	1
Tnrc6a	326.016	-0.455102	0.144063	-3.15904	0.00158289	0.033355	1
Tnrc6b	2192.73	-0.338414	0.0958983	-3.52888	0.000417324	0.0162068	1
Tns3	113.795	-0.694518	0.220281	-3.15287	0.00161675	0.0338646	1
Top2a	82.981	-1.2644	0.273598	-4.62137	3.81218e-06	0.000932531	1
Topors	590.514	-0.483699	0.127835	-3.78377	0.000154468	0.00936306	1
Tor1aip2	928.631	-0.493991	0.103882	-4.75531	1.98142e-06	0.000601677	1
Tor1aip2	686.86	-0.429159	0.121485	-3.53261	0.000411484	0.0161179	1
Tor2a	235.298	0.342716	0.106224	3.22636	0.00125374	0.0292159	1
Tp53inp1	274.642	-0.648423	0.214078	-3.0289	0.00245444	0.0413272	1
Tpi1	4052.41	1.10786	0.187063	5.92236	3.17358e-09	4.31122e-06	1
Tpt1	910035	-1.06224	0.240748	-4.41225	1.02302e-05	0.00185893	1
Traf3ip3	732.962	0.510808	0.169198	3.019	0.00253614	0.0421726	1
Trak1	665.408	0.63549	0.202828	3.13315	0.00172939	0.0351428	1
Triap1	2699.31	-0.661859	0.206488	-3.20531	0.00134915	0.0305336	1
Triap1	220.91	-0.745992	0.217987	-3.42219	0.000621183	0.0194649	1
Trim26	1537.83	-0.475694	0.152035	-3.12884	0.00175499	0.0353546	1
Trim33	228.104	-0.347284	0.117611	-2.95281	0.00314895	0.046131	1
Trip6	210.596	0.683154	0.164278	4.15852	3.2031e-05	0.00379959	1
Trpm6	192.207	0.726493	0.246246	2.95027	0.00317494	0.0463211	1
Tsc22d1	22443.6	-0.832906	0.263218	-3.16432	0.00155445	0.0330335	1
Tspan33	7961.55	-0.987621	0.281648	-3.50659	0.000453895	0.0168871	1
Ttc18	25.3194	0.696087	0.230457	3.02047	0.00252384	0.0421726	1
Ttll1	36.2916	0.665325	0.196205	3.39097	0.000696449	0.0206483	1
Ttll7	27.9856	-0.885863	0.297542	-2.97727	0.0029083	0.0445222	1
Tuba4a	7704.69	-0.676722	0.219339	-3.08527	0.00203365	0.0380421	1
Tubb1	1140.06	-0.88169	0.301143	-2.92781	0.00341359	0.0480809	1
Tubb4b	7587.29	-0.670363	0.213168	-3.14476	0.00166224	0.0343562	1
Uba52	100594	-0.785964	0.225245	-3.48938	0.000484149	0.0171962	1
Ubash3b	776.563	-0.734404	0.243504	-3.01598	0.00256151	0.0424256	1
Ubd	39.9709	1.66045	0.338706	4.90234	9.47034e-07	0.000376497	1
Ube2j1	1301.12	-0.892887	0.245754	-3.63325	0.00027987	0.0133357	1
Ube2s	7266.11	-0.914961	0.305382	-2.99612	0.00273438	0.043156	1
Ube3b	381.791	-0.420566	0.126291	-3.33013	0.000868053	0.0236835	1
Ubqln1	1572.99	-0.560706	0.185127	-3.02876	0.00245563	0.0413272	1
Ubxn6	2837.3	-0.702854	0.21225	-3.31145	0.000928141	0.024575	1
Ubxn7	173.32	-0.573878	0.153689	-3.73403	0.000188442	0.0106909	1
Ucp2	250843	-0.732507	0.213192	-3.4359	0.000590591	0.0192148	1
Ufd1l	830.624	-0.473352	0.161511	-2.93077	0.00338119	0.047848	1
Ugt8	159.456	1.74351	0.370517	4.70561	2.53113e-06	0.000733356	1
Uhmk1	603.996	-0.583952	0.164575	-3.54824	0.000387817	0.0157872	1
Ulk4	10.1136	0.842917	0.284973	2.95788	0.00309758	0.0457911	1
Uqcrh	27543.3	-0.826913	0.25542	-3.23747	0.00120596	0.028787	1
Usp32	3463.03	-0.560113	0.147039	-3.80929	0.000139368	0.00886129	1
Usp38	495.727	-0.339265	0.105314	-3.22145	0.00127545	0.0293828	1
Usp4	5031.43	-0.533539	0.16007	-3.33315	0.000858679	0.0235819	1
Usp46	799.774	-0.6261	0.177565	-3.52603	0.000421834	0.0162737	1
Usp49	22.6189	-0.851585	0.227639	-3.74095	0.000183327	0.0104957	1
Usp9x	2242.64	-0.291864	0.0908681	-3.21195	0.00131837	0.0301088	1
Uspl1	2415.41	-0.813461	0.250976	-3.24119	0.0011903	0.0286281	1
Utrn	1776.13	-0.642176	0.162154	-3.96029	7.48595e-05	0.00624795	1
Vamp1	312.785	0.6314	0.208512	3.02813	0.00246073	0.0413575	1
Vash1	96.8198	-1.03027	0.338507	-3.04355	0.00233801	0.0405883	1
Vezf1	414.013	-0.417051	0.12667	-3.29242	0.000993278	0.025625	1
Vim	15399.6	0.7849	0.20076	3.90964	9.24338e-05	0.00711003	1
Vkorc1l1	111.747	-0.575963	0.193654	-2.97419	0.00293761	0.0445366	1
Vps26b	586.023	0.650343	0.148909	4.36738	1.25746e-05	0.00210213	1
Vps51	479.537	-0.42525	0.115369	-3.68601	0.0002278	0.0120007	1
Vps72	373.195	-0.312598	0.0915684	-3.41382	0.000640599	0.0197828	1
Vps9d1	746.356	0.688817	0.207976	3.31199	0.000926338	0.024575	1
Vwa7	12.3965	1.17017	0.35924	3.25734	0.00112463	0.0276484	1
Wbp1	1806.18	-0.664395	0.216424	-3.06987	0.00214149	0.0386888	1
Wbp2	3997.8	-0.607231	0.206407	-2.94191	0.00326199	0.046795	1
Wdr26	2987.52	-0.236981	0.0786587	-3.01277	0.00258873	0.0426191	1
Wdr67	92.2721	0.34109	0.10915	3.12497	0.00177822	0.035502	1
Wfdc15b	19.5073	2.13963	0.501507	4.2664	1.98656e-05	0.00288127	0
Whsc1	246.02	-0.415284	0.122852	-3.38037	0.000723873	0.0212759	1
Wnk1	2404.32	-0.469283	0.105625	-4.44291	8.87518e-06	0.00166085	1
Wscd1	5.15918	-1.5472	0.464854	-3.32837	0.000873567	0.0236835	0
Xpnpep3	30.7319	-0.746115	0.222398	-3.35487	0.000794027	0.0224729	1
Xrcc4	57.9533	0.753974	0.18661	4.04037	5.33664e-05	0.00514699	1
Xrcc5	433.091	0.5288	0.181229	2.91785	0.0035245	0.0488289	1
Ybx2	1648.35	-0.860992	0.258708	-3.32804	0.000874579	0.0236835	1
Yipf3	2134.48	-0.566303	0.191065	-2.96393	0.00303734	0.0453899	1
Yipf7	2.01488	-3.1981	0.899895	-3.55386	0.000379622	0.0155719	0
Zbtb10	26.8416	-1.01928	0.308195	-3.30725	0.000942155	0.0247128	1
Zbtb2	192.011	-0.55822	0.121972	-4.57664	4.72504e-06	0.0010579	1
Zbtb22	159.749	-0.45662	0.130631	-3.49549	0.000473192	0.0169511	1
Zbtb38	50.9351	-0.958257	0.251692	-3.80726	0.000140517	0.00886129	1
Zc3hav1	2829.9	-0.457339	0.149143	-3.06644	0.00216623	0.0389673	1
Zcchc2	1105.58	0.569609	0.161479	3.52745	0.000419585	0.0162369	1
Zdhhc15	20.3631	-1.31597	0.409107	-3.2167	0.00129676	0.0297236	1
Zfand2b	1337.68	-0.614738	0.190179	-3.23241	0.0012275	0.0289097	1
Zfc3h1	1356.4	0.29995	0.10312	2.90875	0.0036288	0.0494572	1
Zfp217	880.776	-0.541079	0.157605	-3.43314	0.000596643	0.0192802	1
Zfp275	170.2	-0.605541	0.190225	-3.1833	0.00145608	0.0317827	1
Zfp278	615.998	-0.57763	0.198106	-2.91576	0.00354826	0.0489957	1
Zfp318	501.15	-0.839965	0.282641	-2.97185	0.00296013	0.0447697	1
Zfp428	5.06856	-1.34713	0.356149	-3.78248	0.000155272	0.00936306	0
Zfp507	138.627	-0.751295	0.194769	-3.85736	0.00011462	0.0079839	1
Zfp871	96.7514	-0.761582	0.258469	-2.94651	0.00321382	0.0465299	1
Zfyve26	278.757	-0.611241	0.160517	-3.80795	0.000140126	0.00886129	1
Zkscan1	45.5976	-0.442965	0.150159	-2.94997	0.00317809	0.0463211	1
Zmiz2	533.125	-0.962213	0.256686	-3.7486	0.000177825	0.0103163	1
Zufsp	476.385	0.24164	0.0823614	2.9339	0.00334737	0.0475865	1
Zxdc	157.495	-0.38307	0.127662	-3.00065	0.00269402	0.042974	1
