# Supplementary material for: Identification of whole blood mRNA and microRNA biomarkers of tissue damage and immune function resulting from amphetamine exposure or heat stroke in adult male rats
Source: PLoS One. 2019 Feb 19;14(2):e0210273. doi: 10.1371/journal.pone.0210273 (PMC6380594; doi:10.1371/journal.pone.0210273)
Supplement: S9 Table — (XLSX) [file pone.0210273.s011.xlsx]

## Sheet: TreatmentSummary_NormCounts_Out
S9 Table. The top 245 transcripts with the greatest fold-change in the AMPH hyper group relative to the control group
		Indicates transcript is liver-enriched
		Indicates transcript in organ other than liver and skeletal muscle/heart
		Indicates transcript is skeletal muscle/heart-enriched
NCBI Gene Symbol	Saline_Mean	Saline_SE	EIH_Mean	EIH_SE	AMPH hyper_Mean	AMPH hyper _SE	AMPH normo_Mean	AMPH normo_SE	EIH/control	AMPH hyper/control	AMPH/EIH	AMPH normo/control	Tissue Specificity
Hspa1b	39.871	12.821	60994.2	17193.7	29626.6	10885	83.001	29.886	1529.79	743.06	0.485727	2.08174	No
Fgb	1.684	0.393	763.339	481.326	617.828	248.754	21.395	10.491	453.289	366.881	0.809376	12.7049	Liver
Akr1c2	0.063	0.063	24.332	13.758	7.364	2.787	0.861	0.32	386.222	116.889	0.302647	13.6667	Fat, Bronchi & Liver
Ugt2b	1.604	0.796	424.653	252.606	162.944	81.451	3.388	1.474	264.746	101.586	0.383711	2.11222	Liver
Apoc4	0.211	0.132	34.998	18.26	27.939	9.138	2.645	1.327	165.867	132.412	0.798303	12.5355	Liver
Upp2	0.119	0.081	19.016	10.099	5.486	2.171	2.779	1.406	159.798	46.1008	0.288494	23.3529	No
Itih2	0.975	0.593	141.615	91.313	54.059	21.726	1.333	0.697	145.246	55.4451	0.381732	1.36718	Liver
Hamp	1.02	0.301	146.198	105.558	38.004	13.436	5.616	1.937	143.331	37.2588	0.259949	5.50588	Liver
Hspb1	7.189	1.596	956.891	226.979	563.248	131.946	33.52	12.509	133.105	78.3486	0.588623	4.66268	No
Hsph1	526.616	62.838	68493.1	11507	47406.6	10796.6	552.594	86.491	130.063	90.0212	0.692137	1.04933	No
RDH7	0.954	0.546	115.458	62.269	58.963	24.414	1.608	1.013	121.025	61.8061	0.510688	1.68553	Liver
Hpn	0.173	0.093	20.27	9.878	12.774	4.788	1.061	0.537	117.168	73.8382	0.630192	6.13295	Liver
Akr1c1	0.061	0.061	6.6	3.93	9.952	3.491	0.509	0.186	108.197	163.148	1.50788	8.34426	No
Serpina6	0.644	0.272	68.398	39.955	42.705	16.322	0.878	0.422	106.208	66.3121	0.62436	1.36335	Liver
Gsta2	0.245	0.245	22.858	13.548	25.316	10.883	0.59	0.295	93.298	103.331	1.10753	2.40816	No Data
Angptl3	0.556	0.205	51.842	27.17	54.01	27.76	0.322	0.158	93.241	97.1403	1.04182	0.579137	Liver
Hsd17b6	0.771	0.376	71.025	39.093	40.528	18.309	1.059	0.744	92.1206	52.5655	0.570616	1.37354	Liver
Sult2a1	1.256	0.693	114.347	84.741	96.624	44.707	3.475	0.868	91.0406	76.9299	0.845007	2.76672	Liver
F2	3.729	1.987	328.99	191.133	119.361	56.813	3.572	1.289	88.2247	32.0088	0.36281	0.957898	Liver
Pzp	16.399	10.265	1417.35	916.834	423.008	175.18	7.236	2.297	86.429	25.7947	0.29845	0.441246	Liver
Igfbp1	1.628	1.067	136.041	103.522	11.206	4.976	1.523	0.737	83.5633	6.88329	0.0823722	0.935504	Liver
C9	3.676	2.586	296.451	187.052	81.776	35.477	2.501	1.043	80.645	22.2459	0.27585	0.680359	Liver
Masp2	0.346	0.153	27.061	14.334	16.365	5.566	0.845	0.492	78.211	47.2977	0.604745	2.4422	Liver
Serpina1	31.761	17.337	2468.26	1356.91	1351.19	464.956	40.566	10.673	77.7135	42.5425	0.547428	1.27723	Liver
Mug2	0.712	0.396	55.167	29.712	21.904	10.697	0.059	0.059	77.4817	30.764	0.397049	0.0828652	No
Proz	0.294	0.195	22.354	12.011	8.239	3.782	0.136	0.136	76.034	28.0238	0.368569	0.462585	No
Slc38a3	1.047	0.712	73.902	42.012	25.808	9.939	4.471	2.609	70.5845	24.6495	0.349219	4.2703	Liver
Cpn2	0.239	0.14	16.606	10.414	3.13	1.281	0.136	0.136	69.4812	13.0962	0.188486	0.569038	Liver
Akr1b8	32.958	4.31	2272.91	449.376	1905.58	407.762	93.031	12.22	68.9637	57.8183	0.838387	2.82271	No Data - Rodent Specific Gene
Defa	0.487	0.168	30.969	15.162	27.582	6.355	4.333	1.343	63.5914	56.6366	0.890633	8.89733	Rodent Specific Gene
Asgr1	0.984	0.481	60.295	31.892	38.263	15.745	1.502	0.475	61.2754	38.8852	0.634597	1.52642	Liver
Sult1c3	0.788	0.389	47.302	24.965	51.213	20.575	2.179	1.012	60.0279	64.9911	1.08268	2.76523	Liver
Zfand2a	251.533	29.458	14949.4	4234.39	8537.28	3089.28	357.491	23.998	59.4332	33.941	0.571078	1.42125	No
Aldh1l2	0.3	0.118	17.733	11.681	6.455	2.773	0.952	0.491	59.11	21.5167	0.364011	3.17333	No
Apob	11.742	6.811	679.854	417.975	149.477	64.473	1.849	0.765	57.8993	12.7301	0.219866	0.157469	No
Hao2	0.828	0.421	47.887	27.932	49.557	25.597	0.554	0.317	57.8345	59.8514	1.03487	0.669082	Liver
Itih4	12.239	5.471	690.499	457.011	188.354	86.958	8.876	1.779	56.4179	15.3897	0.27278	0.725223	Liver
Hsp90aa1	3265.01	506.445	174671	30653.9	103764	21095.6	5147.99	997.056	53.498	31.7807	0.594054	1.57672	No
Prodh2	0.175	0.101	9.345	5.035	6.863	2.855	0.596	0.31	53.4	39.2171	0.734403	3.40571	Liver & Kidney
AKR1B10	1.015	0.404	53.575	14.897	49.454	15.347	2.779	0.761	52.7833	48.7232	0.92308	2.73793	Small Intestine
Apoa5	2.814	1.608	145.585	99.129	40.107	16.535	2.386	0.859	51.736	14.2527	0.275489	0.847903	Liver
Rgn	1.923	0.829	92.287	48.083	66.513	27.11	4.042	1.423	47.9912	34.5881	0.720719	2.10192	No
Hao1	0.672	0.405	31.31	17.712	28.76	12.509	1.873	0.777	46.5923	42.7976	0.918556	2.7872	Liver
Hgfac	0.609	0.17	28.326	16.022	9.636	4.416	0.715	0.391	46.5123	15.8227	0.340182	1.17406	Liver
Crp	39.313	5.608	1762.3	977.453	659.264	302.125	32.74	7.514	44.8274	16.7696	0.374093	0.832803	Not clear
Serpina11	0.805	0.313	35.843	19.932	11.541	4.082	1.622	0.601	44.5255	14.3366	0.321988	2.01491	No Data
Akcr3 or Cxcr7	14.4	2.605	625.78	250.961	137.212	23.013	131.644	31.731	43.4569	9.52861	0.219266	9.14194	B-cells
Upb1	0.844	0.343	35.426	18.958	25.488	9.505	1.508	0.449	41.9739	30.1991	0.719472	1.78673	Liver
RatNP-3b	0.515	0.172	21.475	10.345	16.616	4.38	3.482	1.239	41.699	32.2641	0.773737	6.76117	Bone Marrow -Rat Spceific Gene
Slc2a2	1.157	0.635	48.463	27.657	24.631	10.146	0.914	0.381	41.8868	21.2887	0.508243	0.789974	Liver
Fbp1	1.271	0.667	52.748	29.864	42.337	15.817	4.739	1.466	41.5012	33.31	0.802628	3.72856	No
Ppp1r3c	0.571	0.162	23.136	15.929	9.123	3.062	5.116	1.42	40.5184	15.9772	0.394321	8.95972	No
Glyat	0.737	0.28	27.177	16.495	23.619	10.04	1.234	0.684	36.8752	32.0475	0.86908	1.67436	Liver
Slc10a1	1.596	0.825	56.353	34.336	42.073	15.632	0.995	0.43	35.3089	26.3615	0.746597	0.623434	Liver
Cyp2c13	10.756	5.948	378.148	203.664	263.925	119.228	7.926	3.472	35.1569	24.5375	0.697941	0.736891	Liver
Itih3	15.056	4.404	527.216	307.996	197.278	80.599	9.446	2.275	35.017	13.1029	0.374188	0.627391	Liver
Cyp3a9	1.102	0.558	38.422	22.018	24.692	14.012	0.844	0.431	34.8657	22.4065	0.642653	0.76588	Small Intestine - Rat Specific Gene
Tmprss6	1.155	0.288	38.923	22.775	15.334	7.438	2.035	0.516	33.6996	13.2762	0.393957	1.7619	Liver
Gm6537	3.454	1.2	113.168	39.076	16.311	5.417	3.893	0.441	32.7643	4.72235	0.144131	1.1271	No Data
F3	10.112	3.036	317.352	117.205	143.267	48.856	18.524	3.186	31.3837	14.168	0.451445	1.83188	Bronchi & some in retina
Slc27a5	1.688	0.798	51.52	28.651	15.627	6.895	0.554	0.22	30.5213	9.2577	0.303319	0.328199	Liver
Pbld1	0.842	0.46	24.861	13.181	10.251	3.633	3.023	1.267	29.5261	12.1746	0.412333	3.59026	No Data - Rodent Specific Gene
Np4 (PRTN3)	1.455	0.318	40.195	18.67	26.358	6.192	6.145	2.176	27.6254	18.1155	0.655753	4.22337	Bone Marrow
Cyp2e1	8.545	4.759	231.692	124.005	161.276	39.925	14.189	5.812	27.1143	18.8737	0.696079	1.6605	Liver
Cdh2	0.71	0.187	19.238	9.844	5.639	2.738	26.225	19.175	27.0958	7.94225	0.293118	36.9366	Smooth Muscle & Cardio myocytes?
Rap1gap	1.894	0.43	50.641	14.623	13.574	2.664	7.961	1.189	26.7376	7.16684	0.268044	4.20327	Thyroid & Brain
Lipc	2.275	0.392	59.07	30.902	34.787	12.602	1.507	0.365	25.9648	15.291	0.588911	0.662418	Liver
Apon	0.959	0.592	24.866	13.369	13.137	4.404	0.833	0.419	25.9291	13.6986	0.528312	0.868613	No Data - Rat Specific Gene
Mettl7b	1.32	0.543	34.012	20.244	27.881	9.658	1.426	0.523	25.7667	21.122	0.81974	1.0803	Liver & Small Intestine
Myh6	4.217	1.586	108.042	79.952	7.93	2.394	125.927	77.938	25.6206	1.88048	0.0733974	29.8618	Heart & Skeletal Muscle
Mup5	63.048	39.729	1611.8	816.905	1451.68	524.825	16.863	6.72	25.5646	23.0251	0.900662	0.267463	Rodent Specific Gene
Pdk4	7.694	4.644	193.855	98.104	56.373	13.468	198.74	117.274	25.1956	7.32688	0.2908	25.8305	Pancrease or Skeletal Muscle?
Hpx	30.862	19.978	776.851	480.71	575.255	233.189	16.286	5.399	25.1718	18.6396	0.740496	0.527704	Liver
C4bpb	7.079	1.532	176.824	105.095	62.44	23.001	13.985	2.167	24.9787	8.82045	0.353119	1.97556	Liver
Pck1	13.173	6.495	328.432	193.187	100.078	45.161	34.546	15.087	24.9322	7.59721	0.304715	2.62249	Liver
Cyp2d2	5.595	2.699	138.352	73.262	63.732	28.999	0.991	0.362	24.7278	11.3909	0.460651	0.177122	Liver
Spink1	2.19	1.447	53.819	33.311	20.595	12.515	0.948	0.473	24.5749	9.40411	0.382672	0.432877	Pancrease
Ambp	23.691	17.064	575.962	307.389	280.841	116.121	5.908	2.708	24.3114	11.8543	0.487603	0.249377	Liver
Nat8l	7.839	1.152	189.999	39.443	145.379	25.583	15.749	2.774	24.2377	18.5456	0.765157	2.00906	No Data
Cyp1a2	2.748	1.46	66.318	35.538	37.126	10.786	0.788	0.302	24.1332	13.5102	0.559818	0.286754	Liver
Gys2	1.786	1.028	42.718	30.439	7.364	2.444	2.08	1.021	23.9183	4.12318	0.172386	1.16461	Liver
PGCL3	130.768	84.964	3126.88	1584.45	2718.02	949.675	123.154	61.52	23.9116	20.785	0.869244	0.941775	No
Inhbc	0.941	0.646	22.04	12.697	8.689	3.264	0.188	0.101	23.4219	9.23379	0.394238	0.199787	No
Ces1c	15.665	10.312	365.848	206.874	167.732	67.031	7.639	2.739	23.3545	10.7074	0.458475	0.487648	Liver
Arg1	4.804	1.204	112.052	57.388	75.558	27.639	9.061	1.285	23.3247	15.7281	0.674312	1.88614	Liver
GCGR	0.594	0.124	13.744	6.633	6.692	2.173	1.923	0.614	23.138	11.266	0.486903	3.23737	Liver
Tat	8.06	4.694	184.944	116.651	72.332	28.481	10.612	3.869	22.9459	8.97419	0.391102	1.31663	Liver
Cyp2c6v1	11.851	7.189	268.799	134.998	199.807	55.045	7.29	2.413	22.6815	16.8599	0.743332	0.615138	No
Hal	0.906	0.22	20.382	9.744	15.077	5.084	1.617	0.635	22.4967	16.6413	0.739721	1.78477	Liver
Cyp4a2	9.392	6.25	210.627	120.325	83.288	37.217	1.411	0.793	22.4262	8.86797	0.395429	0.150234	Rodent Specific Gene
Slc22a8	0.915	0.416	20.283	10.593	13.368	4.993	0.373	0.273	22.1672	14.6098	0.659074	0.40765	Kidney
Mug1	48.976	36.052	1084.75	585.688	424.544	183.113	7.341	3.218	22.1486	8.66841	0.391375	0.14989	Rodent Specific Gene
Mup4	24.41	16.345	535.473	275.261	480.778	169.13	19.409	9.476	21.9366	19.6959	0.897857	0.795125	Rodent Specific Gene
Cyp2d3	2.309	1.404	50.585	26.361	24.443	9.777	0.585	0.319	21.9078	10.586	0.483206	0.253356	Liver
Alb	866.227	577.499	18973.6	10119.8	11609.4	5329.94	269.256	98.604	21.9037	13.4023	0.611871	0.310838	Liver
Cyp2c23	6.419	3.882	140.018	74.991	92.316	34.506	2.222	1.119	21.8131	14.3817	0.659315	0.34616	Liver
Gnmt	1.611	1.103	35.008	19.471	32.208	15.825	1.737	0.818	21.7306	19.9926	0.920018	1.07821	Liver
Serpinc1	14.417	9.615	311.306	172.59	166.981	68.596	4.254	1.554	21.593	11.5822	0.536389	0.295068	Liver
Mat1a	11.146	2.859	238.957	117.781	111.189	45.144	21.369	3.713	21.4388	9.97569	0.46531	1.91719	Liver
Hmox1	167.327	16.838	3579.48	1062.52	2257.09	598.861	491.224	65.843	21.3921	13.4891	0.630564	2.93571	No
Hrg	10.634	6.716	226.547	128.808	173.365	62.366	4.674	1.91	21.304	16.3029	0.76525	0.439534	Liver
Cyp4f1	2.521	1.479	53.25	28.342	31.416	13.607	0.704	0.311	21.1226	12.4617	0.589972	0.279254	Liver
Gsta2	5.247	1.392	110.822	53.705	110.34	30.265	15.953	3.653	21.121	21.0292	0.995651	3.0404	Liver
Sult1c2a	0.732	0.395	15.453	8.805	10.553	4.722	0.932	0.497	21.1107	14.4167	0.682909	1.27322	No Data
GJB1	1.864	1.185	38.833	20.767	24.835	10.806	0.51	0.246	20.8332	13.3235	0.639533	0.273605	Liver
Ust5r	2.071	0.442	43.039	19.982	24.655	8.82	3.464	0.798	20.7817	11.9049	0.572853	1.67262	No Data
Afm	7.145	5.101	147.524	80.53	87.704	36.289	3.12	1.201	20.6472	12.2749	0.594507	0.436669	Liver
Creb3l3	1.886	1.052	38.921	20.132	15.218	5.918	0.684	0.257	20.6368	8.06893	0.390997	0.362672	Liver
Ahsg	53.711	37.157	1107.09	593.55	651.073	251.46	18.711	6.799	20.612	12.1218	0.588092	0.348364	Liver
Nanos1	3.131	0.447	63.164	13.265	17.522	3.63	3.629	0.833	20.1737	5.5963	0.277405	1.15905	No
Fgl1	5.797	4.413	116.732	70.958	30.733	11.881	1.726	0.691	20.1366	5.30154	0.263278	0.29774	Liver
Itih1	7.946	5.128	159.886	88.343	59.97	26.476	0.961	0.462	20.1216	7.54719	0.37508	0.120941	Liver
Hspd1	1047.51	57.31	21029.2	5474	9806.2	2829.43	948.964	72.497	20.0754	9.3614	0.466313	0.90592	No
Vtn	41.284	31.267	820.295	481	335.518	127.278	13.183	4.938	19.8696	8.12707	0.409021	0.319325	Liver
Proc	2.291	1.412	45.492	25.434	14.356	6.007	0.757	0.447	19.8568	6.26626	0.315572	0.330423	Liver
Ttr	74.624	51.167	1478.56	777.022	1173.7	424.023	62.294	22.012	19.8134	15.7282	0.793815	0.834772	Liver
F10	3.9	0.458	77.088	45.623	33.288	12.251	4.837	0.984	19.7662	8.53538	0.431818	1.24026	Liver
Cyp2c22	9.865	6.945	193.354	104.261	117.345	43.482	5.222	2.831	19.6	11.8951	0.606892	0.529346	Liver
A1cf	0.138	0.074	2.675	1.248	0.304	0.154	0.288	0.171	19.3841	2.2029	0.113645	2.08696	Liver
Sync	0.435	0.162	8.402	5.638	12.481	6.502	2.137	1.193	19.3149	28.692	1.48548	4.91264	Smooth Muscle
Apoa2	7.949	5.099	153.344	78.113	120.764	36.877	10.193	4.657	19.291	15.1924	0.787537	1.2823	Liver
Apoc3	13.158	8.855	250.988	132.089	196.781	74.148	8.49	2.882	19.0749	14.9552	0.784026	0.645235	Liver
Cyp2d5	4.525	2.477	86.064	45.975	33.721	13.886	2.054	0.587	19.0197	7.45215	0.391813	0.453923	Liver
Slco1b3	3.504	2.009	66.555	40.708	38.314	16.942	1.444	0.637	18.994	10.9344	0.575674	0.4121	Liver
Cbs	1.298	0.763	24.627	13.969	9.387	3.505	2.326	0.737	18.973	7.2319	0.381167	1.79199	Liver
Adh1c	6.252	3.252	118.271	60.467	60.403	20.288	8.239	3.07	18.9173	9.66139	0.510717	1.31782	Liver
Hpd	15.333	9.124	289.613	152.43	180.806	60.132	10.733	2.499	18.8882	11.792	0.624302	0.699993	Liver
Plg	18.782	13.81	353.002	206.72	129.09	61.045	2.236	1.027	18.7947	6.87307	0.365692	0.11905	Liver
Apoc1	25.365	15.987	475.412	245.127	367.616	126.198	29.211	10.343	18.7428	14.493	0.773258	1.15163	Liver
Dmgdh	1.54	1.04	28.833	16.102	12.066	5.434	0.992	0.37	18.7227	7.83506	0.418479	0.644156	No
Lect2	0.794	0.474	14.776	7.884	7.84	2.959	0.25	0.196	18.6096	9.87406	0.53059	0.314861	Liver
Otc	3.786	0.771	70.119	36.184	43.463	19.941	7.997	2.115	18.5206	11.4799	0.619846	2.11226	Liver
Slc17a2	1.695	0.848	31.196	18.935	9.005	3.578	1.69	0.578	18.4047	5.31268	0.288659	0.99705	Liver
Cfi	6.486	5.035	119.062	63.386	52.971	21.126	1.898	0.814	18.3568	8.16698	0.444903	0.29263	No
Iyd	0.624	0.344	11.425	5.877	8.992	3.905	0.223	0.124	18.3093	14.4103	0.787046	0.357372	Thyroid
Apoh	41.368	29.436	755.117	396.058	455.411	191.766	12.782	5.527	18.2537	11.0088	0.6031	0.308983	Liver
Ugt2b15	5.264	3.701	95.995	52.137	55.714	24.627	1.532	0.69	18.2361	10.584	0.580384	0.291033	Liver
Cyp3a18	4.954	2.904	90.075	46.761	70.043	37.581	1.317	0.624	18.1823	14.1387	0.777608	0.265846	Liver
Apoc2	7.831	5.643	140.554	77.109	100.535	37.844	7.608	3.187	17.9484	12.8381	0.715277	0.971523	Liver
Habp2	0.814	0.598	14.558	8.153	7.417	3.945	1.634	1.367	17.8845	9.11179	0.509479	2.00737	Liver
CYP2A2	3.363	2.036	59.92	32.202	45.757	19.044	0.568	0.216	17.8174	13.606	0.763635	0.168897	Liver
C8b	4.388	3.01	78.086	42.622	37.051	16.111	0.656	0.402	17.7954	8.44371	0.47449	0.149499	Liver
Cesl1	2.856	1.58	50.647	26.233	29.187	11.491	1.033	0.362	17.7335	10.2195	0.576283	0.361695	Kidney - Rat Specific
Dusp8	1.261	0.309	22.304	5.955	9.392	2.528	3.907	1.02	17.6875	7.44806	0.42109	3.09833	Heart!
Serpina3k	45.801	29.707	807.989	433.564	635.448	278.721	12.758	4.649	17.6413	13.8741	0.786456	0.278553	Liver
Cp	37.202	6.164	655.772	415.204	132.21	52.3	22.011	3.689	17.6273	3.55384	0.20161	0.591662	Liver
Slc17a3	0.583	0.332	10.257	6.07	7.374	3.235	0.061	0.061	17.5935	12.6484	0.718924	0.104631	Kidney
Amy1a	3.832	2.055	67.186	37.995	47.813	18.42	2.368	1.201	17.5329	12.4773	0.711651	0.617954	Many organs
Akr1c13	5.315	3.505	93.108	50.366	86.582	32.439	5.36	1.98	17.518	16.2901	0.929909	1.00847	No Data - Rodent Specific Gene
Ces1e	0.584	0.267	10.204	5.295	6.016	2.384	0.322	0.183	17.4726	10.3014	0.589573	0.55137	Intestines - Rat Specific
Aqp8	0.836	0.436	14.545	7.858	7.407	3.208	0.181	0.128	17.3983	8.86005	0.509247	0.216507	Colon & Pancrease
Apoa4	7.861	5.859	136.75	72.397	68.802	29.735	1.296	0.656	17.396	8.75232	0.503122	0.164865	Liver
Cyp8b1	0.81	0.557	14.076	9.114	5.732	2.86	0.249	0.249	17.3778	7.07654	0.407218	0.307407	Liver specific
Cps1	12.211	8.136	209.906	109.948	110.855	52.047	2.967	1.058	17.1899	9.07829	0.528117	0.242978	Liver
Bag3	131.265	10.421	2240.08	510.119	1323.9	301.888	112.334	14.885	17.0653	10.0857	0.591003	0.85578	No
Cyp2c11	21.913	13.035	372.578	198.924	359.485	172.429	9.365	3.636	17.0026	16.4051	0.964858	0.427372	Liver specific
Rup2	72.919	51.207	1236.8	642.354	826.293	367.82	46.803	16.391	16.9612	11.3317	0.668092	0.641849	Rodent Specific Gene
Gc	149.925	110.828	2525.75	1333.46	1594.84	666.482	52.726	20.738	16.8468	10.6376	0.63143	0.351683	Liver specific
Spp2	6.6	4.71	110.886	58.584	79.181	30.397	2.463	1.163	16.8009	11.9971	0.714076	0.373182	Liver specific
Ttpa	4.873	2.919	81.682	44.852	53.417	26.567	3.142	1.432	16.7622	10.9618	0.653963	0.644777	Liver specific
Pipox	0.942	0.353	15.66	9.392	12.865	4.461	1.171	0.431	16.6242	13.6571	0.82152	1.2431	Liver
Serpina4	9.869	7.478	163.438	88.325	99.166	46.061	2.14	1.057	16.5607	10.0482	0.60675	0.216841	Liver
Cyp2c7	30.95	22.002	508.288	322.852	356.3	165.265	7.813	3.299	16.4229	11.5121	0.700981	0.252439
Dnaja1	2243.48	273.104	36826.6	4894.07	26225.6	4237.31	4972.22	898.657	16.4149	11.6897	0.712139	2.2163	No - HSP
Serpind1	5.21	3.671	84.88	50.841	45.776	19.506	1.416	0.427	16.2917	8.78618	0.539303	0.271785	Liver
Acox2	1.625	1.059	26.451	15.691	17.014	7.287	1.158	0.616	16.2775	10.4702	0.643227	0.712615	Liver
Myom2	1.06	0.342	17.18	12.731	3.047	1.393	17.1	12.141	16.2075	2.87453	0.177357	16.1321	NKCells & Liver
Cyp2b3	8.63	5.942	139.182	74.886	78.932	34.56	1.828	0.706	16.1277	9.14623	0.567114	0.211819	No
Fabp7	0.642	0.395	10.353	5.302	8.835	4.361	1.252	0.423	16.1262	13.7617	0.853376	1.95016	Cortical Neurons
SRXN1	12.49	2.428	198.87	46.256	131.046	26.954	26.316	2.538	15.9223	10.4921	0.658953	2.10697	Liver
Apoa1	18.338	7.713	288.265	150.199	188.27	70.969	20.083	2.996	15.7195	10.2667	0.653114	1.09516	Liver specific
Agxt2	1.27	0.74	19.921	10.755	8.407	3.341	0.239	0.184	15.6858	6.61969	0.422017	0.188189	No
Cfhr1	9.43	7.363	147.797	85.71	65.138	26.97	1.517	0.862	15.6731	6.90753	0.440726	0.16087	Liver
Ugt2b37	6.676	4.29	104.155	56.528	54.428	24.88	0.57	0.276	15.6014	8.15279	0.522567	0.0853805	No
Akr1d1	2.892	1.503	44.816	28.941	32.253	13.684	1.631	0.783	15.4965	11.1525	0.719676	0.56397	Liver
C4bpa	16.818	12.85	260.586	159.915	63.418	26.874	2.336	0.902	15.4945	3.77084	0.243367	0.138899	Liver
Bucs1	2.963	1.88	45.775	24.148	28.452	11.35	1.206	0.549	15.4489	9.60243	0.621562	0.40702	No
Sall1	0.82	0.356	12.553	9.593	2.401	1.349	0.789	0.434	15.3085	2.92805	0.191269	0.962195	Pineal
Azgp1	12.195	6.265	186.229	94.69	112.985	43.07	9.286	2.911	15.2709	9.26486	0.606699	0.76146	Liver
Uox	6.414	4.171	97.861	52.123	73.56	31.642	6.423	1.473	15.2574	11.4687	0.751678	1.0014	No Data
Rassf6	7.65	0.986	116.624	27.829	39.287	4.522	12.043	2.276	15.245	5.13556	0.336869	1.57425
Baat	9.37	5.514	142.457	75.947	97.442	35.782	4.907	1.331	15.2035	10.3994	0.68401	0.523693	Liver
Myoz2:ENSRNOG00000014815	1.66	0.779	25.094	19.791	2.032	0.545	190.232	126.922	15.1169	1.2241	0.0809755	114.598
F9	10.903	7.914	164.456	87.633	91.372	42.426	1.106	0.336	15.0836	8.38045	0.555601	0.10144	Liver
Cyp4a1	1.902	1.352	28.545	15.537	10.826	4.008	0.099	0.099	15.0079	5.6919	0.379261	0.0520505	Liver
Fmo3	7.079	2.075	105.946	55.623	58.574	23.904	19.537	7.729	14.9662	8.27433	0.552867	2.75985	Liver
Mbl2	2.563	0.409	37.978	16.382	41.908	16.447	3.119	0.613	14.8178	16.3512	1.10348	1.21693	Liver
CYP3A73	11.738	6.507	173.736	88.895	141.909	61.083	3.981	2.003	14.8012	12.0897	0.816808	0.339155	Liver
CPB2	8.884	5.861	131.286	65.493	73.151	25.173	7.147	1.671	14.7778	8.23402	0.557188	0.80448	Liver
Slc25a47	5.399	4.198	78.298	44.287	26.81	10.278	2.289	0.692	14.5023	4.96573	0.34241	0.423967	No
Gulo	4.348	3.039	61.529	32.916	40.709	19.194	1.157	0.571	14.1511	9.3627	0.661623	0.266099	No Data
Slc38a4	5.007	3.681	70.135	37.794	31.177	13.396	0.756	0.48	14.0074	6.22668	0.444528	0.150989	Liver
Fzd7	2.523	0.407	35.243	9.828	10.455	2.312	5.693	0.963	13.9687	4.14388	0.296655	2.25644	No
Rbp4	36.641	16.744	510.193	267.628	331.499	113.806	28.024	8.335	13.9241	9.04721	0.649752	0.764826	Liver
Aldob	20.681	13.281	287.256	175.735	259.986	105.275	15.659	5.853	13.8899	12.5712	0.905067	0.757168	No
Agt	18.825	10.282	260.403	183.058	55.428	27.037	21.376	12.43	13.8328	2.94438	0.212855	1.13551	Liver
Slco1a4	1.804	0.802	24.902	13.334	20.94	11.235	0.392	0.186	13.8038	11.6075	0.840896	0.217295	No
Hspe1	466.844	28.137	6436.09	1500.82	4346.67	1446.01	531.746	84.482	13.7864	9.31076	0.675359	1.13902	No
Serpina10	4.814	3.887	66.183	46.375	16.552	6.483	0.322	0.181	13.748	3.4383	0.250094	0.0668882	Liver
Aadat	1.8	0.982	24.74	12.757	19.044	7.356	2.246	0.985	13.7444	10.58	0.769766	1.24778	No
Apcs	11.688	9.231	159.219	85.039	98.045	42.491	3.377	1.35	13.6224	8.38852	0.615787	0.288929	Liver
Pah	7.931	5.244	107.974	59.741	76.045	29.426	14.333	5.979	13.6142	9.58832	0.70429	1.80721	Liver
Cyp4b1	5.55	1.772	74.73	36.105	30.066	9.155	15.844	9.401	13.4649	5.4173	0.402328	2.85477	Lung
Cth	4.648	1.221	61.727	39.018	27.6	10.141	3.299	0.626	13.2803	5.93804	0.44713	0.709768	Liver
Hmgcs2	13.683	5.719	180.987	106.153	116.802	48.98	12.079	3.759	13.2271	8.53629	0.645361	0.882774	Liver
Gsg1	21.128	4.508	278.571	58.921	444.822	83.276	76.858	6.345	13.1849	21.0537	1.5968	3.63773	Testies & Pineal
Pigr	18.873	6.737	247.323	133.796	109.074	45.347	7.445	1.293	13.1046	5.77937	0.441018	0.394479	Liver
Chac1	7.665	1.384	98.802	21.397	58.216	11.501	19.694	3.626	12.89	7.59504	0.589219	2.56934	No
Cfhr3	3.711	3.033	47.522	25.272	25.02	11.72	0.505	0.273	12.8057	6.74212	0.526493	0.136082	No
Serpina3m	10.107	7.447	128.153	69.822	46.69	18.066	1.382	0.568	12.6796	4.61957	0.36433	0.136737
Gzmbl2	3.583	1.241	45.41	12.275	76.328	49.038	8.846	2.711	12.6737	21.3028	1.68086	2.46888	No
F13b	3.644	2.556	45.494	24.617	24.558	12.028	0.572	0.279	12.4846	6.7393	0.539807	0.15697
Cyp2a1	2.334	1.702	29.094	15.032	21.396	8.448	0.25	0.196	12.4653	9.1671	0.735409	0.107112
Cldn2	1.624	0.888	20.111	11.15	5.208	1.969	0.503	0.242	12.3836	3.2069	0.258963	0.309729	No Data
Tdo2	17.641	12.575	214.728	115.652	101.913	54.333	5.304	2.087	12.1721	5.77705	0.474614	0.300663
KNG1L1	25.412	19.909	308.775	223.977	71.202	26.605	2.96	1.075	12.1508	2.8019	0.230595	0.11648	No
Mal2	0.856	0.383	10.393	5.263	4.594	1.704	2.402	0.848	12.1414	5.36682	0.442028	2.80607
Mfsd2a	2.045	0.32	24.536	12.652	9.066	2.837	1.8	0.731	11.998	4.43325	0.369498	0.880196	No
Serpina3n	59.926	28.065	712.39	439.563	362.127	144.359	31.238	7.349	11.8878	6.0429	0.508327	0.521276
Ociad2	5.769	0.953	67.474	14.413	32.675	7.457	5.312	0.874	11.696	5.66389	0.484261	0.920783	No Data
Mttp	1.319	0.402	15.365	9.23	7.628	3.294	1.302	0.268	11.649	5.78317	0.496453	0.987111	No
Ugt2b1	1.676	1.052	19.503	12.393	7.344	2.984	0.188	0.101	11.6366	4.38186	0.376557	0.112172	No
Agmo	3.111	1.538	35.545	18.958	33.17	13.215	1.155	0.457	11.4256	10.6622	0.933183	0.371263	No
Adhfe1	1.926	0.527	21.788	10.552	12.655	4.058	6.347	2.314	11.3126	6.57061	0.580824	3.29543	No
Bhmt2	2.162	1.193	24.244	15.116	20.654	9.204	0.991	0.509	11.2137	9.55319	0.851922	0.458372	No
Klf15	1.213	0.382	13.577	6.685	4.228	1.006	9.058	4.706	11.1929	3.48557	0.311409	7.46744	No
Fabp1	28.123	19.533	313.878	177.59	324.584	133.738	16.278	4.009	11.1609	11.5416	1.03411	0.578814	Liver
Sult1b1	3.889	2.035	42.936	26.861	39.085	14.564	4.863	1.38	11.0404	10.0501	0.910308	1.25045	No
C5	7.396	3.094	81.35	46.209	25.72	9.24	3.789	1.061	10.9992	3.47756	0.316165	0.512304	?
Cdc42ep2	32.86	7.256	361.421	112.45	285.421	84.841	28.552	4.441	10.9988	8.68597	0.789719	0.868898	No
Fosl1	6.326	1.011	69.278	33.722	52.303	16.911	11.249	1.444	10.9513	8.26794	0.754973	1.77822	No
Cox8b	1.215	0.535	13.256	6.811	4.591	1.88	481.754	332.082	10.9103	3.7786	0.346334	396.505	No
Flrt3	0.97	0.293	10.56	5.146	5.589	1.345	1.838	0.852	10.8866	5.76186	0.529261	1.89485	Bronchial endothelium
Dpys	2.671	0.951	28.518	13.767	22.483	5.832	3.002	0.524	10.6769	8.41745	0.788379	1.12392	Liver
Sdc2	11.41	5.71	121.208	63.125	50.682	18.414	14.736	4.347	10.623	4.44189	0.418141	1.2915	Thyroid
SLCO1A1	2.407	1.766	25.194	13.279	18.232	8.679	0.372	0.152	10.467	7.57457	0.723664	0.154549	Rodent Specific
Pcdh18	1.907	0.953	19.802	14.355	1.514	0.644	2.687	1.104	10.3838	0.793917	0.0764569	1.40902	No
Uspl1	492.663	32.361	5059.87	836.786	2843.98	383.095	622.313	39.775	10.2704	5.77267	0.562067	1.26316	No
Hsp90ab1	8187.02	330.673	82474	12528.9	47180.9	7464.28	7163.82	563.589	10.0737	5.76289	0.57207	0.875021	No
Slco2a1	1.115	0.435	11.146	5.556	6.313	2.079	1.631	0.514	9.99641	5.66188	0.566392	1.46278	Lung
Rgs5	8.121	1.496	81.073	23.032	28.25	4.896	30.817	11.24	9.98313	3.47864	0.348451	3.79473	No
Gpnmb	594.537	69.344	5928.14	583.003	3338.63	507.669	1112.69	163.994	9.97102	5.61552	0.563184	1.87152	No
Gli1	1.912	0.392	18.909	4.738	6.625	1.839	1.505	0.397	9.88964	3.46496	0.350362	0.787134	No
Rasl11b	3.41	0.505	33.553	5.075	38.345	4.956	6.831	0.842	9.83959	11.2449	1.14282	2.00323	No
Cpn1	2.906	0.834	28.45	13.847	8.007	2.373	1.843	0.279	9.79009	2.75533	0.281441	0.634205	Liver
